# Supplementary material for: Comprehensive analysis of Translationally Controlled Tumor Protein (TCTP) provides insights for lineage-specific evolution and functional divergence
Source: PLoS One. 2020 May 6;15(5):e0232029. doi: 10.1371/journal.pone.0232029 (PMC7202613; doi:10.1371/journal.pone.0232029)
Supplement: S1 File — (XLSX) [file pone.0232029.s001.xlsx]

## Sheet: 01. TCTP
01. Template list for TCTP protein structure prediction
Organismal divisions	Species	Protein ID	Templates (identity)
Fungi	Agaricus_bisporus	XP_007329338.1	1h6q_A(67), 1h7y_A(67), 2hr9_A(51), 5o9m_B(48), 1yz1_A(47)
Fungi	Agaricus_bisporus	XP_006460301.1	1h6q_A(67), 1h7y_A(67), 2hr9_A(50), 5o9m_B(47), 1yz1_A(46)
Fungi	Anthracocystis_flocculosa	XP_007879876.1	1h6q_A(61), 1h7y_A(61), 2hr9_A(46), 5o9m_B(45), 5o9l_B(42)
Fungi	Aspergillus_clavatus	XP_001268586.1	1h6q_A(43), 1h7y_A(43), 2hr9_A(38), 5o9m_B(37), 5o9m_A(35)
Fungi	Aspergillus_fischeri	XP_001264072.1	1h6q_A(44), 1h7y_A(44), 2hr9_A(41), 5o9m_B(39), 5o9m_A(35)
Fungi	Aspergillus_fumigatus	XP_753052.1	1h6q_A(44), 1h7y_A(44), 2hr9_A(40), 5o9m_A(37), 5o9l_A(38)
Fungi	Aspergillus_nidulans	XP_658245.1	1h6q_A(42), 1h7y_A(42), 2hr9_A(39), 5o9m_B(36), 5o9l_A(35)
Fungi	Aspergillus_niger	XP_001389424.1	1h6q_A(38), 1h7y_A(38), 2hr9_A(36), 5o9m_B(35), 5o9m_A(33)
Fungi	Aspergillus_oryzae	XP_001817988.1	1h6q_A(47), 1h7y_A(47), 2hr9_A(42), 5o9m_B(40), 5o9m_A(38)
Fungi	Aspergillus_terreus	XP_001214289.1	1h6q_A(42), 1h7y_A(42), 2hr9_A(38), 5o9m_B(35), 1yz1_B(34)
Fungi	Auricularia_subglabra	EJD53586.1	1h6q_A(70), 1h7y_A(70), 2hr9_A(49), 5o9m_B(47), 5o9l_A(44)
Fungi	Batrachochytrium_dendrobatidis	XP_006677803.1	1h6q_A(67), 1h7y_A(67), 2hr9_A(50), 5o9m_B(47), 5o9l_A(45)
Fungi	Baudoinia_panamericana	XP_007680716.1	1h6q_A(57), 1h7y_A(57), 2hr9_A(45), 5o9m_B(42), 5o9l_A(40)
Fungi	Beauveria_bassiana	XP_008596807.1	1h6q_A(59), 1h7y_A(59), 2hr9_A(42), 5o9m_B(40), 5o9m_A(39)
Fungi	Bipolaris_oryzae	XP_007687971.1	1h6q_A(54), 1h7y_A(54), 2hr9_A(45), 5o9m_B(45), 5o9l_A(41)
Fungi	Bipolaris_sorokiniana	XP_007705590.1	1h6q_A(57), 1h7y_A(57), 2hr9_A(46), 5o9m_B(46), 5o9l_A(43)
Fungi	Bipolaris_zeicola	XP_007707929.1	1h6q_A(56), 1h7y_A(56), 2hr9_A(46), 5o9m_B(45), 5o9l_A(42)
Fungi	Blastomyces_gilchristii	XP_002622227.1	2hr9_A(38), 5o9l_A(35), 1h6q_A(38), 1h7y_A(38), 5o9m_B(37)
Fungi	Candida_albicans	XP_717958.1	1h6q_A(68), 1h7y_A(68), 2hr9_A(44), 5o9m_B(42), 5o9m_A(40)
Fungi	Candida_dubliniensis	XP_002421688.1	1h6q_A(68), 1h7y_A(68), 2hr9_A(44), 5o9m_B(42), 5o9m_A(40)
Fungi	Candida_orthopsilosis	XP_003866082.1	1h6q_A(67), 1h7y_A(67), 2hr9_A(43), 5o9m_B(40), 5o9m_A(39)
Fungi	Candida_tropicalis	XP_002546213.1	1h6q_A(67), 1h7y_A(67), 2hr9_A(44), 5o9m_B(42), 5o9m_A(41)
Fungi	Capronia_coronata	XP_007726191.1	1h6q_A(44), 1h7y_A(44), 2hr9_A(42), 5o9m_B(41), 5o9l_A(37)
Fungi	Capronia_epimyces	XP_007732564.1	2hr9_A(40), 1h6q_A(41), 1h7y_A(41), 5o9m_B(39), 5o9l_A(37)
Fungi	Chaetomium_globosum	XP_001221794.1	1h6q_A(60), 1h7y_A(60), 2hr9_A(43), 5o9m_B(43), 5o9m_A(40)
Fungi	Chaetomium_thermophilum	XP_006697280.1	1h6q_A(59), 1h7y_A(59), 2hr9_A(50), 5o9m_B(47), 5o9l_A(44)
Fungi	Cladophialophora_carrionii	XP_008731270.1	2hr9_A(46), 5o9m_B(44), 5o9l_A(41), 1h6q_A(43), 1h7y_A(43)
Fungi	Cladophialophora_psammophila	XP_007749240.1	2hr9_A(43), 5o9m_B(41), 5o9l_A(39), 1h6q_A(42), 1h7y_A(42)
Fungi	Cladophialophora_yegresii	XP_007754457.1	2hr9_A(46), 5o9m_B(44), 5o9l_A(41), 5o9m_A(41), 5o9l_B(40)
Fungi	Clavispora_lusitaniae	QFZ27260.1	1h6q_A(66), 1h7y_A(66), 2hr9_A(44), 5o9m_B(42), 5o9l_A(40)
Fungi	Coccidioides_immitis	XP_001243543.1	2hr9_A(41), 5o9m_B(39), 1h6q_A(38), 1h7y_A(38), 5o9l_A(35)
Fungi	Coccidioides_posadasii	XP_003071930.1	2hr9_A(41), 5o9m_B(39), 1h6q_A(38), 1h7y_A(38), 5o9l_A(35)
Fungi	Colletotrichum_fioriniae	EXF85099.1	1h6q_A(58), 1h7y_A(58), 2hr9_A(46), 5o9m_B(45), 5o9l_A(42)
Fungi	Colletotrichum_fructicola	ELA29903.1	1h6q_A(59), 1h7y_A(59), 2hr9_A(47), 5o9m_B(46), 5o9m_A(45)
Fungi	Coniophora_puteana	XP_007773311.1	1h6q_A(65), 1h7y_A(65), 2hr9_A(50), 5o9m_B(48), 5o9m_A(46)
Fungi	Coniosporium_apollinis	XP_007777556.1	1h6q_A(58), 1h7y_A(58), 2hr9_A(46), 5o9m_B(44), 5o9l_A(42)
Fungi	Coprinopsis_cinerea	XP_001837192.1	1h6q_A(60), 1h7y_A(60), 2hr9_A(44), 5o9m_B(42), 5o9l_A(40)
Fungi	Cordyceps_militaris	XP_006666837.1	1h6q_A(50), 1h7y_A(50), 2hr9_A(38), 5o9m_B(36), 5o9l_A(33)
Fungi	Cryptococcus_gattii	XP_003197343.1	1h6q_A(64), 1h7y_A(64), 2hr9_A(48), 5o9m_B(47), 5o9m_A(44)
Fungi	Cryptococcus_neoformans	XP_568453.1	1h6q_A(67), 1h7y_A(67), 2hr9_A(50), 5o9m_B(50), 5o9m_A(47)
Fungi	Cyphellophora_europaea	XP_008714419.1	2hr9_A(43), 1h6q_A(46), 1h7y_A(46), 5o9m_B(42), 5o9l_A(39)
Fungi	Debaryomyces_hansenii	XP_460061.1	1h6q_A(65), 1h7y_A(65), 2hr9_A(42), 5o9m_B(40), 5o9l_A(38)
Fungi	Dichomitus_squalens	XP_007366060.1	1h6q_A(62), 1h7y_A(62), 2hr9_A(45), 5o9m_B(44), 5o9m_A(43)
Fungi	Endocarpon_pusillum	XP_007799947.1	1h6q_A(42), 1h7y_A(42), 2hr9_A(37), 5o9m_B(35), 5o9m_A(35)
Fungi	Eremothecium_cymbalariae	XP_003646412.1	1h6q_A(63), 1h7y_A(63), 2hr9_A(42), 5o9m_B(40), 5o9m_A(40)
Fungi	Eremothecium_gossypii	NP_983021.2	1h6q_A(62), 1h7y_A(62), 2hr9_A(43), 5o9m_B(41), 5o9l_A(40)
Fungi	Eutypa_lata	EMR67322.1	1h6q_A(54), 1h7y_A(54), 2hr9_A(42), 5o9m_B(41), 5o9l_B(39)
Fungi	Exserohilum_turcica	XP_008027761.1	1h6q_A(54), 1h7y_A(54), 2hr9_A(46), 5o9m_B(46), 5o9l_A(43)
Fungi	Fomitiporia_mediterranea	XP_007268732.1	1h6q_A(65), 1h7y_A(65), 2hr9_A(46), 5o9m_B(44), 5o9k_B(43)
Fungi	Fusarium_graminearum	XP_011318457.1	1h6q_A(62), 1h7y_A(62), 2hr9_A(45), 5o9m_B(44), 5o9m_A(42)
Fungi	Glarea_lozoyensis	XP_008084984.1	1h6q_A(58), 1h7y_A(58), 2hr9_A(41), 5o9m_B(41), 5o9l_A(39)
Fungi	Gloeophyllum_trabeum	XP_007862414.1	1h6q_A(67), 1h7y_A(67), 2hr9_A(50), 5o9m_B(48), 5o9l_A(46)
Fungi	Histoplasma_capsulatum	XP_001541972.1	2hr9_A(34), 1h6q_A(34), 1h7y_A(34), 5o9m_B(32), 5o9l_A(30)
Fungi	Kazachstania_africana	XP_003959082.1	1h6q_A(62), 1h7y_A(62), 2hr9_A(43), 5o9m_B(41), 5o9l_A(40)
Fungi	Kluyveromyces_lactis	XP_452766.1	1h6q_A(65), 1h7y_A(65), 2hr9_A(44), 5o9m_B(42), 5o9m_A(42)
Fungi	Komagataella_phaffii	XP_002491437.1	1h6q_A(66), 1h7y_A(66), 2hr9_A(45), 5o9m_B(43), 5o9m_A(41)
Fungi	Laccaria_bicolor	XP_001876701.1	1h6q_A(66), 1h7y_A(66), 2hr9_A(49), 5o9m_B(47), 5o9m_A(46)
Fungi	Lachancea_thermotolerans	XP_002553077.1	1h6q_A(61), 1h7y_A(61), 2hr9_A(44), 5o9m_B(43), 5o9l_A(43)
Fungi	Leptosphaeria_maculans	XP_003843138.1	1h6q_A(57), 1h7y_A(57), 2hr9_A(45), 5o9m_B(45), 5o9l_A(41)
Fungi	Lodderomyces_elongisporus	XP_001527712.1	1h6q_A(69), 1h7y_A(69), 2hr9_A(44), 5o9m_B(42), 5o9l_A(39)
Fungi	Malassezia_globosa	XP_001731250.1	1h6q_A(62), 1h7y_A(62), 2hr9_A(47), 5o9m_B(45), 5o9l_B(43)
Fungi	Marssonina_brunnea	XP_007296180.1	1h6q_A(61), 1h7y_A(61), 2hr9_A(44), 5o9m_B(44), 5o9l_A(40)
Fungi	Melampsora_larici-populina	XP_007412845.1	1h6q_A(61), 1h7y_A(61), 2hr9_A(51), 5o9m_B(49), 5o9l_A(47)
Fungi	Metarhizium_acridum	XP_007813032.1	1h6q_A(58), 1h7y_A(58), 2hr9_A(41), 5o9m_B(40), 5o9l_B(39)
Fungi	Metarhizium_robertsii	XP_007825143.1	1h6q_A(59), 1h7y_A(59), 2hr9_A(44), 5o9m_B(43), 5o9l_A(40)
Fungi	Meyerozyma_guilliermondii	XP_001485527.1	1h6q_A(63), 1h7y_A(63), 2hr9_A(40), 5o9m_B(38), 1yz1_C(36)
Fungi	Microsporum_canis	XP_002842590.1	2hr9_A(48), 5o9m_B(47), 1h6q_A(47), 1h7y_A(47), 5o9l_A(45)
Fungi	Millerozyma_farinosa	CCE72927.1	1h6q_A(57), 1h7y_A(57), 2hr9_A(39), 5o9m_B(38), 5o9l_A(36)
Fungi	Moniliophthora_roreri	ESK96045.1	1h6q_A(67), 1h7y_A(67), 2hr9_A(50), 5o9m_B(48), 5o9l_A(46)
Fungi	Nannizzia_gypsea	XP_003171262.1	1h6q_A(44), 1h7y_A(44), 5o9m_B(44), 2hr9_A(41), 5o9m_A(42)
Fungi	Naumovozyma_castellii	XP_003677952.1	1h6q_A(62), 1h7y_A(62), 2hr9_A(42), 5o9m_B(40), 5o9m_A(40)
Fungi	Naumovozyma_dairenensis	XP_003668976.1	1h6q_A(63), 1h7y_A(63), 2hr9_A(41), 5o9m_B(40), 5o9m_A(40)
Fungi	Neofusicoccum_parvum	EOD48360.1	1h6q_A(58), 1h7y_A(58), 2hr9_A(50), 5o9m_B(47), 5o9l_A(47)
Fungi	Neurospora_crassa	XP_957355.1	1h6q_A(57), 1h7y_A(57), 2hr9_A(45), 5o9m_B(44), 5o9m_A(43)
Fungi	Paracoccidioides_lutzii	XP_002789006.1	2hr9_A(38), 1h6q_A(39), 1h7y_A(39), 5o9m_B(37), 5o9l_A(34)
Fungi	Parastagonospora_nodorum	XP_001792606.1	1h6q_A(54), 1h7y_A(54), 2hr9_A(42), 5o9m_B(41), 5o9l_A(38)
Fungi	Penicillium_rubens	XP_002569317.1	1h6q_A(37), 1h7y_A(37), 2hr9_A(34), 5o9m_B(32), 5o9l_A(30)
Fungi	Pestalotiopsis_fici	XP_007838894.1	1h6q_A(45), 1h7y_A(45), 2hr9_A(38), 5o9m_B(37), 5o9l_A(34)
Fungi	Phaeoacremonium_minimum	XP_007912983.1	1h6q_A(65), 1h7y_A(65), 2hr9_A(47), 5o9m_B(46), 5o9l_A(43)
Fungi	Phanerochaete_carnosa	XP_007392522.1	1h6q_A(62), 1h7y_A(62), 2hr9_A(48), 5o9m_B(46), 5o9l_A(44)
Fungi	Pneumocystis_murina	XP_007874558.1	1h6q_A(70), 1h7y_A(70), 2hr9_A(50), 5o9m_B(49), 5o9l_A(48)
Fungi	Podospora_anserina	XP_001908377.1	1h6q_A(41), 1h7y_A(41), 2hr9_A(35), 5o9m_B(37), 5o9l_A(35)
Fungi	Pseudocercospora_fijiensis	XP_007922664.1	1h6q_A(58), 1h7y_A(58), 2hr9_A(49), 5o9m_B(48), 5o9l_A(44)
Fungi	Puccinia_graminis	XP_003336002.1	1h6q_A(60), 1h7y_A(60), 2hr9_A(47), 5o9m_B(45), 5o9m_A(42)
Fungi	Punctularia_strigosozonata	XP_007381875.1	1h6q_A(67), 1h7y_A(67), 2hr9_A(49), 5o9m_B(47), 5o9l_A(45)
Fungi	Pyrenophora_tritici-repentis	XP_001940805.1	1h6q_A(56), 1h7y_A(56), 2hr9_A(48), 5o9m_B(48), 5o9l_A(45)
Fungi	Pyricularia_oryzae	XP_003717344.1	1h6q_A(57), 1h7y_A(57), 2hr9_A(43), 5o9m_B(42), 5o9l_B(39)
Fungi	Saccharomyces_cerevisiae	NP_012867.1	1h6q_A(65), 1h7y_A(65), 2hr9_A(43), 5o9m_B(41), 5o9l_A(40)
Fungi	Scheffersomyces_stipitis	XP_001385879.1	1h6q_A(68), 1h7y_A(68), 2hr9_A(44), 5o9m_B(42), 5o9m_A(41)
Fungi	Schizophyllum_commune	XP_003037942.1	1h6q_A(65), 1h7y_A(65), 2hr9_A(48), 5o9m_B(44), 5o9m_A(44)
Fungi	Schizosaccharomyces_japonicus	XP_002173977.1	1h6q_A(87), 1h7y_A(87), 2hr9_A(50), 5o9m_B(48), 5o9m_A(48)
Fungi	Schizosaccharomyces_pombe	NP_594328.1	1h6q_A(100), 1h7y_A(100), 2hr9_A(50), 5o9m_B(49), 5o9m_A(46)
Fungi	Sordaria_macrospora	XP_003349182.1	1h6q_A(57), 1h7y_A(57), 2hr9_A(46), 5o9m_B(45), 5o9l_A(43)
Fungi	Spathaspora_passalidarum	XP_007374117.1	1h6q_A(66), 1h7y_A(66), 2hr9_A(41), 5o9m_B(39), 5o9m_A(37)
Fungi	Stereum_hirsutum	XP_007303065.1	1h6q_A(67), 1h7y_A(67), 2hr9_A(47), 5o9m_B(45), 5o9l_A(43)
Fungi	Talaromyces_marneffei	XP_002147019.1	2hr9_A(39), 5o9m_B(39), 1h6q_A(38), 1h7y_A(38), 1yz1_C(37)
Fungi	Talaromyces_stipitatus	XP_002479299.1	2hr9_A(40), 1h6q_A(38), 1h7y_A(38), 5o9m_B(39), 5o9k_A(37)
Fungi	Tetrapisispora_blattae	XP_004182076.1	1h6q_A(64), 1h7y_A(64), 2hr9_A(43), 5o9m_B(41), 5o9m_A(40)
Fungi	Tetrapisispora_phaffii	XP_003684854.1	1h6q_A(64), 1h7y_A(64), 2hr9_A(40), 5o9m_B(38), 5o9l_A(37)
Fungi	Thermothelomyces_thermophilus	XP_003662777.1	1h6q_A(60), 1h7y_A(60), 2hr9_A(48), 5o9m_B(46), 5o9l_A(44)
Fungi	Thermothielavioides_terrestris	XP_003655808.1	1h6q_A(61), 1h7y_A(61), 2hr9_A(49), 5o9m_B(48), 5o9m_A(45)
Fungi	Torulaspora_delbrueckii	XP_003680017.1	1h6q_A(64), 1h7y_A(64), 2hr9_A(43), 5o9m_B(40), 5o9m_A(40)
Fungi	Trametes_versicolor	XP_008034930.1	1h6q_A(68), 1h7y_A(68), 2hr9_A(47), 5o9m_B(45), 5o9m_A(43)
Fungi	Tremella_mesenterica	XP_007000951.1	1h6q_A(69), 1h7y_A(69), 2hr9_A(50), 5o9m_B(48), 5o9m_A(46)
Fungi	Trichoderma_reesei	XP_006965403.1	1h6q_A(62), 1h7y_A(62), 2hr9_A(47), 5o9m_B(47), 5o9l_A(43)
Fungi	Trichophyton_benhamiae	XP_003011695.1	1h6q_A(49), 1h7y_A(49), 2hr9_A(46), 5o9m_B(45), 5o9l_A(42)
Fungi	Trichophyton_verrucosum	XP_003018035.1	1h6q_A(47), 1h7y_A(47), 2hr9_A(40), 5o9m_B(37), 2kwb_A(41)
Fungi	Uncinocarpus_reesii	XP_002543427.1	2hr9_A(37), 5o9m_B(36), 5o9m_A(33), 5o9l_B(33), 5o9l_A(33)
Fungi	Ustilago_maydis	XP_011387498.1	1h6q_A(60), 1h7y_A(60), 2hr9_A(46), 5o9m_B(50), 5o9l_A(51)
Fungi	Vanderwaltozyma_polyspora	XP_001644387.1	1h6q_A(62), 1h7y_A(62), 2hr9_A(41), 5o9m_B(39), 5o9m_A(39)
Fungi	Wallemia_mellicola	XP_006958252.1	1h6q_A(54), 1h7y_A(54), 5o9m_B(43), 2hr9_A(42), 5o9l_A(42)
Fungi	Yamadazyma_tenuis	XP_006690264.1	1h6q_A(64), 1h7y_A(64), 2hr9_A(42), 5o9m_B(40), 5o9m_A(39)
Fungi	Yarrowia_lipolytica	XP_504451.1	1h6q_A(64), 1h7y_A(64), 2hr9_A(50), 5o9m_B(48), 5o9l_A(45)
Fungi	Zygosaccharomyces_rouxii	XP_002499214.1	1h6q_A(63), 1h7y_A(63), 2hr9_A(44), 5o9m_B(42), 5o9l_A(41)
Fungi	Zymoseptoria_tritici	XP_003855159.1	1h6q_A(58), 1h7y_A(58), 2hr9_A(48), 5o9m_B(46), 5o9l_A(44)
Invertebrate	Acyrthosiphon_pisum	XP_008179625.2	2kwb_A(47), 2loy_A(47), 2hr9_A(45), 5o9m_B(44), 5o9l_A(42)
Invertebrate	Aedes_aegypti	XP_001664282.1	2kwb_A(46), 2loy_A(46), 2hr9_A(47), 5o9m_B(45), 5o9l_A(44)
Invertebrate	Amphimedon_queenslandica	XP_003382650.1	2hr9_A(49), 1h6q_A(48), 1h7y_A(48), 5o9m_B(45), 5o9m_A(42)
Invertebrate	Anopheles_gambiae	XP_312257.2	2hr9_A(48), 2kwb_A(45), 2loy_A(45), 5o9m_B(46), 5o9l_A(44)
Invertebrate	Apis_mellifera	XP_395299.2	2hr9_A(50), 2kwb_A(45), 2loy_A(45), 5o9m_B(48), 5o9l_A(46)
Invertebrate	Aplysia_californica	XP_005092645.1	2hr9_A(36), 2kwb_A(35), 2loy_A(35), 5o9m_B(33), 5o9l_A(32)
Invertebrate	Bombus_terrestris	XP_003398018.1	2hr9_A(53), 2kwb_A(45), 2loy_A(45), 5o9m_B(51), 5o9l_A(49)
Invertebrate	Bombyx_mori	NP_001037572.1	2hr9_A(51), 2kwb_A(45), 2loy_A(45), 5o9m_B(49), 5o9l_A(48)
Invertebrate	Branchiostoma_floridae	XP_002599783.1	2hr9_A(48), 5o9m_B(48), 5o9m_A(48), 5o9l_A(46), 1yz1_D(46)
Invertebrate	Branchiostoma_floridae	XP_002605458.1	5o9l_B(55), 5o9l_A(56), 5o9m_A(55), 1yz1_A(55), 1yz1_C(54)
Invertebrate	Brugia_malayi	XP_001897741.1	2kwb_A(69), 2loy_A(69), 2hr9_A(38), 5o9m_B(35), 5o9l_A(32)
Invertebrate	Caenorhabditis_briggsae	XP_002639808.1	2kwb_A(96), 2loy_A(96), 2hr9_A(38), 5o9m_B(34), 5o9l_A(32)
Invertebrate	Caenorhabditis_elegans	NP_492767.1	2kwb_A(100), 2loy_A(100), 2hr9_A(37), 5o9m_B(33), 1h6q_A(35)
Invertebrate	Caenorhabditis_remanei	XP_003112086.1	2kwb_A(93), 2loy_A(93), 2hr9_A(37), 5o9m_B(33), 5o9m_A(32)
Invertebrate	Ceratitis_capitata	XP_004518504.1	2hr9_A(50), 2kwb_A(46), 2loy_A(46), 5o9m_B(49), 5o9l_A(47)
Invertebrate	Ciona_intestinalis	XP_009859052.1	2hr9_A(39), 5o9m_B(37), 1h6q_A(39), 1h7y_A(39), 5o9l_A(35)
Invertebrate	Culex_quinquefasciatus	XP_001845275.1	2hr9_A(48), 2kwb_A(44), 2loy_A(44), 5o9m_B(45), 5o9l_A(44)
Invertebrate	Drosophila_ananassae	XP_001954428.1	2hr9_A(50), 5o9m_B(48), 5o9l_A(46), 2kwb_A(44), 2loy_A(44)
Invertebrate	Drosophila_erecta	XP_001980597.1	2hr9_A(50), 5o9m_B(48), 2kwb_A(44), 2loy_A(44), 5o9l_A(46)
Invertebrate	Drosophila_grimshawi	XP_001986483.1	2kwb_A(44), 2loy_A(44), 2hr9_A(44), 5o9m_B(42), 5o9l_A(40)
Invertebrate	Drosophila_grimshawi	XP_001990403.1	2kwb_A(45), 2loy_A(45), 2hr9_A(48), 5o9m_B(46), 5o9l_A(45)
Invertebrate	Drosophila_melanogaster	NP_650048.1	2hr9_A(50), 5o9m_B(48), 2kwb_A(44), 2loy_A(44), 5o9l_A(46)
Invertebrate	Drosophila_mojavensis	XP_001998386.1	2hr9_A(51), 2kwb_A(45), 2loy_A(45), 5o9m_B(47), 5o9l_A(46)
Invertebrate	Drosophila_mojavensis	XP_002006441.1	2kwb_A(46), 2loy_A(46), 2hr9_A(45), 5o9m_B(43), 5o9l_A(41)
Invertebrate	Drosophila_pseudoobscura	XP_001359932.1	2hr9_A(50), 2kwb_A(44), 2loy_A(44), 5o9m_B(48), 5o9l_A(46)
Invertebrate	Drosophila_simulans	EDX13404.1	2hr9_A(50), 5o9m_B(48), 2kwb_A(44), 2loy_A(44), 5o9l_A(46)
Invertebrate	Drosophila_virilis	XP_002056319.1	2hr9_A(50), 2kwb_A(44), 2loy_A(44), 5o9m_B(48), 5o9l_A(46)
Invertebrate	Drosophila_virilis	XP_002050135.1	2kwb_A(44), 2loy_A(44), 2hr9_A(46), 5o9m_B(44), 5o9l_A(42)
Invertebrate	Drosophila_willistoni	XP_002073208.1	2hr9_A(50), 2kwb_A(45), 2loy_A(45), 5o9m_B(48), 5o9l_A(47)
Invertebrate	Drosophila_yakuba	XP_002097177.1	2hr9_A(49), 5o9m_B(47), 2kwb_A(43), 2loy_A(43), 5o9l_A(45)
Invertebrate	Galendromus_occidentalis	XP_003748357.1	2hr9_A(44), 5o9m_B(43), 2kwb_A(41), 2loy_A(41), 5o9l_A(41)
Invertebrate	Helobdella_robusta	XP_009013029.1	2hr9_A(45), 5o9m_B(41), 1h6q_A(43), 1h7y_A(43), 5o9l_A(38)
Invertebrate	Hydra_vulgaris	XP_002157350.1	3e50_B(40), 3e50_A(40), 2jbu_A(40), 2jbu_B(40), 2jg4_B(40)
Invertebrate	Hydra_vulgaris	NP_001296674.1	2hr9_A(30), 2kwb_A(30), 2loy_A(30), 1rn1_A(37), 2o1s_B(31)
Invertebrate	Loa_loa	XP_003135973.1	2kwb_A(69), 2loy_A(69), 2hr9_A(37), 5o9m_B(34), 5o9m_A(32)
Invertebrate	Megachile_rotundata	XP_003700051.1	2hr9_A(50), 2kwb_A(47), 2loy_A(47), 5o9m_B(48), 5o9l_A(47)
Invertebrate	Microplitis_demolitor	XP_008550069.1	2kwb_A(47), 2loy_A(47), 2hr9_A(45), 1h6q_A(46), 1h7y_A(46)
Invertebrate	Musca_domestica	NP_001295974.1	2hr9_A(53), 2kwb_A(46), 2loy_A(46), 5o9m_B(50), 5o9l_A(49)
Invertebrate	Nasonia_vitripennis	XP_008205547.1	2kwb_A(48), 2loy_A(48), 2hr9_A(49), 5o9m_B(47), 5o9l_A(46)
Invertebrate	Nematostella_vectensis	XP_001624802.1	2hr9_A(33), 1h6q_A(34), 1h7y_A(34), 5o9m_B(30), 3ebm_C(31)
Invertebrate	Opisthorchis_viverrini	XP_009176078.1	1h6q_A(50), 1h7y_A(50), 2hr9_A(48), 5o9m_B(44), 5o9l_A(41)
Invertebrate	Pediculus_humanus	XP_002432417.1	2hr9_A(51), 2kwb_A(43), 2loy_A(43), 5o9m_B(50), 5o9l_A(48)
Invertebrate	Saccoglossus_kowalevskii	XP_002740226.1	2hr9_A(54), 5o9m_B(50), 1h6q_A(48), 1h7y_A(48), 5o9l_A(47)
Invertebrate	Strongylocentrotus_purpuratus	XP_030838296.1	2hr9_A(38), 5o9m_B(37), 5o9l_A(35), 5o9l_B(34), 5o9m_A(34)
Invertebrate	Tribolium_castaneum	XP_972120.1	2kwb_A(46), 2loy_A(46), 2hr9_A(51), 5o9m_B(48), 5o9l_A(47)
Invertebrate	Trichinella_spiralis	XP_003380204.1	2kwb_A(53), 2loy_A(53), 2hr9_A(38), 5o9m_B(36), 5o9l_A(35)
Invertebrate	Trichoplax_adhaerens	XP_002108806.1	2hr9_A(40), 1h6q_A(44), 1h7y_A(44), 5o9m_B(38), 5o9l_A(35)
Invertebrate	Trichoplax_adhaerens	XP_002109723.1	2hr9_A(35), 5o9m_B(32), 3ebm_C(35), 5o9m_A(30), 3ebm_A(33)
Plant	Amborella_trichopoda	XP_006840565.1	2hr9_A(38), 5o9m_B(37), 1h6q_A(40), 1h7y_A(40), 5o9l_A(33)
Plant	Aquilegia_coerulea	PIA61428.1	2hr9_A(39), 5o9m_B(38), 1h6q_A(40), 1h7y_A(40), 5o9l_A(35)
Plant	Arabidopsis_lyrata	XP_020889231.1	2hr9_A(40), 5o9m_B(37), 2kwb_A(37), 2loy_A(37), 1h6q_A(38)
Plant	Arabidopsis_lyrata	EFH60774.1	5o9m_B(35), 2hr9_A(33), 5o9l_A(34), 5o9m_A(33), 2kwb_A(33)
Plant	Arabidopsis_thaliana	NP_188286.1	2hr9_A(38), 1h6q_A(39), 1h7y_A(39), 5o9m_B(36), 2kwb_A(37)
Plant	Arabidopsis_thaliana	NP_187205.4	2hr9_A(34), 5o9m_B(33), 2kwb_A(35), 2loy_A(35), 1h6q_A(35)
Plant	Brachypodium_distachyon	XP_003577266.1	2hr9_A(37), 1h6q_A(41), 1h7y_A(41), 5o9m_B(36), 2kwb_A(37)
Plant	Brassica_rapa	RID80385.1	2hr9_A(37), 5o9m_B(37), 2kwb_A(38), 2loy_A(38), 1h6q_A(38)
Plant	Brassica_rapa	XP_009146067.1	2hr9_A(38), 5o9m_B(36), 1h6q_A(38), 1h7y_A(38), 2kwb_A(37)
Plant	Brassica_rapa	XP_009135495.1	2hr9_A(37), 5o9m_B(37), 1h6q_A(38), 1h7y_A(38), 2kwb_A(37)
Plant	Capsella_rubella	XP_006298694.1	2hr9_A(38), 5o9m_B(37), 1h6q_A(38), 1h7y_A(38), 2kwb_A(37)
Plant	Capsella_rubella	XP_006300231.1	2hr9_A(35), 5o9m_B(34), 2kwb_A(35), 2loy_A(35), 1h6q_A(35)
Plant	Carica_papaya	XP_021891687.1	2hr9_A(37), 5o9m_B(36), 1h6q_A(37), 1h7y_A(37), 5o9l_A(33)
Plant	Carica_papaya	XP_021912146.1	2hr9_A(35), 5o9m_B(34), 1h6q_A(36), 1h7y_A(36), 5o9l_B(32)
Plant	Cicer_arietinum	XP_004495707.1	2hr9_A(38), 5o9m_B(37), 1h6q_A(37), 1h7y_A(37), 5o9l_A(33)
Plant	Cicer_arietinum	XP_004487845.1	2hr9_A(38), 5o9m_B(37), 1h6q_A(40), 1h7y_A(40), 5o9l_A(33)
Plant	Citrus_clementina	XP_006419560.1	2hr9_A(38), 5o9m_B(37), 1h6q_A(39), 1h7y_A(39), 5o9l_A(33)
Plant	Citrus_clementina	XP_006433422.1	2hr9_A(39), 5o9m_B(37), 1h6q_A(36), 1h7y_A(36), 5o9l_A(34)
Plant	Citrus_sinensis	KDO71688.1	2hr9_A(38), 5o9m_B(37), 1h6q_A(39), 1h7y_A(39), 5o9l_A(33)
Plant	Coccomyxa_subellipsoidea	XP_005650071.1	1h6q_A(37), 1h7y_A(37), 2hr9_A(34), 1txj_A(32), 3p3k_A(32)
Plant	Coffea_arabica	XP_027107768.1	2hr9_A(38), 5o9m_B(37), 2kwb_A(38), 2loy_A(38), 1h6q_A(38)
Plant	Coffea_arabica	XP_027116009.1	2hr9_A(37), 5o9m_B(36), 1h6q_A(37), 1h7y_A(37), 2kwb_A(36)
Plant	Cucumis_melo	NP_001284461.1	2hr9_A(37), 5o9m_B(36), 2kwb_A(36), 2loy_A(36), 1h6q_A(39)
Plant	Cucumis_melo	XP_008450611.1	2hr9_A(37), 5o9m_B(36), 5o9l_A(33), 1h6q_A(36), 1h7y_A(36)
Plant	Cucumis_sativus	XP_004134215.1	2kwb_A(37), 2loy_A(37), 2hr9_A(39), 5o9m_B(37), 1h6q_A(40)
Plant	Cucumis_sativus	XP_004135602.1	2hr9_A(38), 5o9m_B(37), 1h6q_A(37), 1h7y_A(37), 6j2y_A(35)
Plant	Cyanidioschyzon_merolae	XP_005538060.1	1h6q_A(37), 1h7y_A(37), 1txj_A(38), 2hr9_A(32), 3p3k_A(31)
Plant	Erythranthe_guttata	XP_012827391.1	2hr9_A(38), 5o9m_B(37), 2kwb_A(37), 2loy_A(37), 1h6q_A(38)
Plant	Erythranthe_guttata	XP_012835546.1	2hr9_A(39), 5o9m_B(38), 1h6q_A(40), 1h7y_A(40), 6j2y_A(38)
Plant	Erythranthe_guttata	XP_012831575.1	2hr9_A(39), 5o9m_B(37), 2kwb_A(37), 2loy_A(37), 1h6q_A(38)
Plant	Eucalyptus_grandis	KCW61845.1	2hr9_A(38), 5o9m_B(37), 1h6q_A(37), 1h7y_A(37), 5o9l_A(33)
Plant	Eutrema_salsugineum	XP_006406818.1	2hr9_A(39), 5o9m_B(37), 1h6q_A(38), 1h7y_A(38), 2kwb_A(36)
Plant	Fragaria_vesca	XP_004296846.1	2hr9_A(38), 1h6q_A(39), 1h7y_A(39), 5o9m_B(37), 6j2y_A(40)
Plant	Galdieria_sulphuraria	XP_005702445.1	1txj_A(44), 3p3k_A(38), 1h6q_A(38), 1h7y_A(38), 6j2y_A(40)
Plant	Glycine_max	KRH12063.1	2hr9_A(35), 5o9m_B(32), 6j2y_A(37), 1h6q_A(36), 1h7y_A(36)
Plant	Glycine_max	NP_001238239.2	2hr9_A(36), 5o9m_B(35), 5o9l_A(32), 1h6q_A(36), 1h7y_A(36)
Plant	Glycine_max	NP_001237819.1	2hr9_A(36), 5o9m_B(34), 1h6q_A(37), 1h7y_A(37), 5o9l_A(31)
Plant	Glycine_max	NP_001235906.1	2hr9_A(40), 5o9m_B(38), 1h6q_A(38), 1h7y_A(38), 5o9l_A(34)
Plant	Gossypium_raimondii	XP_012434173.1	2hr9_A(37), 5o9m_B(36), 1h6q_A(36), 1h7y_A(36), 5o9l_A(33)
Plant	Gossypium_raimondii	XP_012461133.1	2hr9_A(39), 5o9m_B(38), 2kwb_A(38), 2loy_A(38), 1h6q_A(37)
Plant	Gossypium_raimondii	XP_012482119.1	2hr9_A(37), 5o9m_B(36), 1h6q_A(39), 1h7y_A(39), 5o9l_A(33)
Plant	Malus_domestica	RXH71997.1	2kwb_A(35), 2loy_A(35), 3ebm_D(34), 5o9l_B(34), 3ebm_A(34)
Plant	Manihot_esculenta	XP_021622658.1	2hr9_A(36), 5o9m_B(35), 1h6q_A(38), 1h7y_A(38), 5o9l_A(31)
Plant	Manihot_esculenta	XP_021619418.1	2hr9_A(40), 5o9m_B(39), 1h6q_A(39), 1h7y_A(39), 5o9l_A(36)
Plant	Medicago_truncatula	XP_013463236.1	2hr9_A(39), 5o9m_B(38), 5o9l_A(33), 5o9m_A(33), 5o9l_B(32)
Plant	Medicago_truncatula	KEH43089.1	2hr9_A(38), 5o9m_B(35), 1h6q_A(35), 1h7y_A(35), 2kwb_A(38)
Plant	Medicago_truncatula	XP_003591148.1	2hr9_A(38), 5o9m_B(36), 1h6q_A(36), 1h7y_A(36), 2kwb_A(36)
Plant	Medicago_truncatula	XP_003619870.1	2hr9_A(38), 5o9m_B(37), 1h6q_A(38), 1h7y_A(38), 5o9l_A(34)
Plant	Medicago_truncatula	XP_003591150.1	2hr9_A(38), 5o9m_B(36), 2kwb_A(36), 2loy_A(36), 1h6q_A(36)
Plant	Nicotiana_benthamiana	BAN85757.1	2hr9_A(40), 5o9m_B(39), 2kwb_A(36), 2loy_A(36), 6j2y_A(37)
Plant	Nicotiana_sylvestris	XP_009763574.1	2hr9_A(37), 5o9m_B(36), 6j2y_A(39), 1h6q_A(38), 1h7y_A(38)
Plant	Nicotiana_tabacum	NP_001316522.1	2hr9_A(41), 5o9m_B(39), 1h6q_A(36), 1h7y_A(36), 2kwb_A(36)
Plant	Nicotiana_tomentosiformis	XP_009599415.1	2hr9_A(40), 5o9m_B(39), 1h6q_A(36), 1h7y_A(36), 6j2y_A(37)
Plant	Nicotiana_tomentosiformis	XP_009607260.1	2hr9_A(37), 5o9m_B(36), 6j2y_A(39), 1h6q_A(38), 1h7y_A(38)
Plant	Oryza_brachyantha	XP_006663094.1	2hr9_A(37), 5o9m_B(36), 1h6q_A(38), 1h7y_A(38), 5o9l_A(33)
Plant	Oryza_sativa	XP_015617060.1	2hr9_A(37), 5o9m_B(36), 1h6q_A(38), 1h7y_A(38), 6j2y_A(38)
Plant	Phaseolus_vulgaris	XP_007144950.1	2hr9_A(40), 5o9m_B(38), 1h6q_A(38), 1h7y_A(38), 5o9l_A(34)
Plant	Phaseolus_vulgaris	XP_007138917.1	2hr9_A(37), 5o9m_B(37), 5o9l_A(34), 5o9l_B(35), 5o9m_A(35)
Plant	Phoenix_dactylifera	XP_008800821.1	2hr9_A(40), 5o9m_B(38), 5o9l_A(35), 1h6q_A(37), 1h7y_A(37)
Plant	Phoenix_dactylifera	XP_008789873.1	2hr9_A(36), 5o9m_B(35), 1h6q_A(35), 1h7y_A(35), 5o9l_A(31)
Plant	Phoenix_dactylifera	XP_008812606.1	2hr9_A(35), 1h6q_A(35), 1h7y_A(35), 5o9m_B(33), 1yz1_D(32)
Plant	Physcomitrella_patens	XP_024358789.1	2hr9_A(37), 5o9m_B(33), 1h6q_A(38), 1h7y_A(38), 5o9l_A(30)
Plant	Physcomitrella_patens	XP_024403138.1	2hr9_A(39), 5o9m_B(36), 1h6q_A(39), 1h7y_A(39), 5o9l_A(32)
Plant	Populus_trichocarpa	XP_006380144.1	2hr9_A(37), 1h6q_A(41), 1h7y_A(41), 5o9m_B(36), 5o9l_A(33)
Plant	Populus_trichocarpa	XP_002314382.1	2hr9_A(36), 5o9m_B(35), 2kwb_A(33), 2loy_A(33), 1h6q_A(37)
Plant	Populus_trichocarpa	XP_006382473.1	2hr9_A(39), 5o9m_B(38), 1h6q_A(40), 1h7y_A(40), 5o9l_A(35)
Plant	Prunus_mume	XP_008223198.1	2hr9_A(37), 6j2y_A(40), 1h6q_A(39), 1h7y_A(39), 5o9m_B(36)
Plant	Ricinus_communis	XP_002512437.1	2hr9_A(38), 5o9m_B(37), 1h6q_A(39), 1h7y_A(39), 5o9l_A(34)
Plant	Ricinus_communis	XP_002516930.1	2hr9_A(37), 5o9m_B(36), 1h6q_A(38), 1h7y_A(38), 2kwb_A(37)
Plant	Selaginella_moellendorffii	XP_002982848.1	2hr9_A(37), 1h6q_A(39), 1h7y_A(39), 5o9m_B(36), 6j2y_A(36)
Plant	Setaria_italica	XP_004979898.1	2hr9_A(37), 2kwb_A(36), 2loy_A(36), 1h6q_A(38), 1h7y_A(38)
Plant	Solanum_lycopersicum	NP_001234566.2	2hr9_A(37), 2kwb_A(36), 2loy_A(36), 5o9m_B(35), 1h6q_A(36)
Plant	Solanum_lycopersicum	XP_004230244.1	2hr9_A(36), 2kwb_A(36), 2loy_A(36), 5o9m_B(34), 6j2y_A(36)
Plant	Solanum_pennellii	XP_015058486.1	2hr9_A(36), 2kwb_A(36), 2loy_A(36), 5o9m_B(34), 6j2y_A(36)
Plant	Solanum_pennellii	XP_015058474.1	2hr9_A(37), 2kwb_A(36), 2loy_A(36), 5o9m_B(35), 6j2y_A(37)
Plant	Solanum_tuberosum	NP_001275182.1	2hr9_A(37), 5o9m_B(36), 2kwb_A(36), 2loy_A(36), 6j2y_A(35)
Plant	Theobroma_cacao	EOY06531.1	2hr9_A(39), 5o9m_B(38), 2kwb_A(37), 2loy_A(37), 1h6q_A(39)
Plant	Vitis_vinifera	XP_002283842.1	2hr9_A(39), 5o9m_B(38), 1h6q_A(38), 1h7y_A(38), 5o9l_A(34)
Plant	Vitis_vinifera	XP_010649714.1	2hr9_A(37), 5o9m_B(36), 1h6q_A(38), 1h7y_A(38), 5o9l_A(33)
Plant	Zea_mays	XP_008644262.1	2hr9_A(35), 5o9m_B(36), 1h6q_A(44), 1h7y_A(44), 3p3k_A(33)
Plant	Zea_mays	NP_001288394.1	2hr9_A(39), 5o9m_B(38), 1h6q_A(44), 1h7y_A(44), 5o9l_A(34)
Plant	Zea_mays	ACG24638.1	2hr9_A(38), 5o9m_B(37), 1h6q_A(43), 1h7y_A(43), 5o9l_A(33)
Protozoa	Acanthamoeba_castellanii	XP_004352880.1	1h6q_A(43), 1h7y_A(43), 2hr9_A(41), 5o9l_A(40), 5o9m_A(40)
Protozoa	Acanthamoeba_castellanii	XP_004357001.1	1h6q_A(46), 1h7y_A(46), 2hr9_A(40), 5o9m_B(40), 1txj_A(39)
Protozoa	Aphanomyces_invadans	XP_008876450.1	6j2y_A(41), 1txj_A(36), 3p3k_A(32), 1h6q_A(30), 1h7y_A(30)
Protozoa	Babesia_bovis	XP_001610402.1	3p3k_A(50), 1txj_A(51), 1h6q_A(33), 1h7y_A(33), 2hr9_A(32)
Protozoa	Cavenderia_fasciculata	XP_004361004.1	1h6q_A(47), 1h7y_A(47), 2hr9_A(42), 5o9m_B(40), 5o9l_A(40)
Protozoa	Cryptosporidium_hominis	XP_668673.1	1txj_A(47), 3p3k_A(46), 1h6q_A(39), 1h7y_A(39), 5o9m_B(34)
Protozoa	Cryptosporidium_muris	XP_002141641.1	1txj_A(46), 3p3k_A(48), 1h6q_A(36), 1h7y_A(36), 2hr9_A(31)
Protozoa	Cryptosporidium_parvum	XP_626765.1	1txj_A(47), 3p3k_A(46), 1h6q_A(39), 1h7y_A(39), 5o9m_B(34)
Protozoa	Dictyostelium_discoideum	XP_639361.1	1h6q_A(45), 1h7y_A(45), 2hr9_A(42), 5o9m_B(42), 5o9k_B(41)
Protozoa	Dictyostelium_discoideum	XP_639366.1	1h6q_A(36), 1h7y_A(36), 2hr9_A(32), 5o9m_B(30), 5o9l_B(31)
Protozoa	Dictyostelium_purpureum	XP_003284055.1	1h6q_A(46), 1h7y_A(46), 2hr9_A(41), 5o9m_B(39), 5o9k_B(40)
Protozoa	Entamoeba_dispar	XP_001740244.1	2hr9_A(37), 1txj_A(34), 5o9m_B(37), 3p3k_A(35), 1h6q_A(37)
Protozoa	Entamoeba_histolytica	XP_656616.1	2hr9_A(37), 1txj_A(35), 5o9m_B(38), 3p3k_A(35), 1h6q_A(37)
Protozoa	Entamoeba_invadens	XP_004184580.1	1h6q_A(36), 1h7y_A(36), 2hr9_A(35), 1txj_A(36), 5o9m_B(35)
Protozoa	Entamoeba_invadens	XP_004260992.1	2hr9_A(35), 5o9m_B(34), 1h6q_A(33), 1h7y_A(33), 5o9l_A(32)
Protozoa	Giardia_lamblia	XP_001708022.1	1h6q_A(36), 1h7y_A(36), 5o9m_B(31), 1yz1_B(31), 1yz1_C(31)
Protozoa	Guillardia_theta	XP_005835771.1	1h6q_A(37), 1h7y_A(37), 2hr9_A(33), 5o9m_B(32), 1txj_A(36)
Protozoa	Ichthyophthirius_multifiliis	XP_004032352.1	3p3k_A(42), 1txj_A(40), 2hr9_A(36), 1h6q_A(37), 1h7y_A(37)
Protozoa	Leishmania_braziliensis	XP_001565400.1	1h6q_A(41), 1h7y_A(41), 2hr9_A(34), 5o9m_B(33), 5o9k_B(33)
Protozoa	Leishmania_infantum	XP_001465979.1	1h6q_A(41), 1h7y_A(41), 5o9m_B(34), 2hr9_A(34), 3ebm_B(42)
Protozoa	Leishmania_major	XP_001683667.1	1h6q_A(40), 1h7y_A(40), 5o9m_B(35), 2hr9_A(35), 3ebm_B(43)
Protozoa	Leishmania_mexicana	XP_003875968.1	1h6q_A(41), 1h7y_A(41), 5o9m_B(34), 2hr9_A(35), 3ebm_B(42)
Protozoa	Naegleria_gruberi	XP_002676318.1	5o9m_A(30), 5o9l_A(30), 5o9l_B(30), 5o9m_B(30), 5o9k_B(31)
Protozoa	Naegleria_gruberi	XP_002679489.1	5o9m_B(30), 2hr9_A(30), 5o9k_B(36), 5o9k_A(36), 5o9l_A(34)
Protozoa	Nannochloropsis_gaditana	XP_005853391.1	6j2y_A(92), 1h6q_A(33), 1h7y_A(33), 2hr9_A(30), 3p3k_A(30)
Protozoa	Neospora_caninum	XP_003886276.1	1txj_A(51), 3p3k_A(49), 1h6q_A(39), 1h7y_A(39), 2hr9_A(34)
Protozoa	Paramecium_tetraurelia	XP_001449964.1	1txj_A(34), 1h6q_A(36), 1h7y_A(36), 3p3k_A(34), 6j2y_A(34)
Protozoa	Paramecium_tetraurelia	XP_001444084.1	1txj_A(35), 3p3k_A(35), 1h6q_A(36), 1h7y_A(36), 2hr9_A(32)
Protozoa	Phaeodactylum_tricornutum	XP_002185776.1	6j2y_A(42), 1h6q_A(35), 1h7y_A(35), 2hr9_A(37), 5o9m_B(34)
Protozoa	Phytophthora_infestans	XP_002997577.1	6j2y_A(44), 1txj_A(35), 3p3k_A(31), 1h6q_A(30), 1h7y_A(30)
Protozoa	Phytophthora_parasitica	XP_008911170.1	6j2y_A(46), 1txj_A(34), 3p3k_A(32), 1h6q_A(30), 1h7y_A(30)
Protozoa	Plasmodium_berghei	XP_679535.1	1txj_A(82), 3p3k_A(77), 1h6q_A(36), 1h7y_A(36), 2hr9_A(35)
Protozoa	Plasmodium_chabaudi	XP_742494.1	1txj_A(82), 3p3k_A(78), 1h6q_A(37), 1h7y_A(37), 2hr9_A(36)
Protozoa	Plasmodium_cynomolgi	XP_004222904.1	1txj_A(82), 3p3k_A(68), 2hr9_A(37), 1h6q_A(37), 1h7y_A(37)
Protozoa	Plasmodium_falciparum	XP_001351667.1	3p3k_A(87), 1txj_A(79), 1h6q_A(38), 1h7y_A(38), 2hr9_A(35)
Protozoa	Plasmodium_inui	XP_008815080.1	1txj_A(91), 3p3k_A(75), 1h6q_A(37), 1h7y_A(37), 2hr9_A(38)
Protozoa	Plasmodium_knowlesi	XP_002259707.1	1txj_A(92), 3p3k_A(75), 2hr9_A(39), 1h6q_A(37), 1h7y_A(37)
Protozoa	Plasmodium_vinckei	XP_008624482.1	1txj_A(83), 3p3k_A(77), 1h6q_A(37), 1h7y_A(37), 2hr9_A(36)
Protozoa	Plasmodium_vivax	XP_001613845.1	1txj_A(91), 3p3k_A(75), 2hr9_A(39), 1h6q_A(37), 1h7y_A(37)
Protozoa	Plasmodium_yoelii	XP_725272.1	1txj_A(82), 3p3k_A(77), 1h6q_A(36), 1h7y_A(36), 2hr9_A(35)
Protozoa	Saprolegnia_diclina	XP_008618145.1	6j2y_A(41), 1txj_A(33), 3p3k_A(31), 2kwb_A(30), 2loy_A(30)
Protozoa	Tetrahymena_thermophila	XP_001025866.1	1txj_A(41), 3p3k_A(40), 2hr9_A(38), 1h6q_A(39), 1h7y_A(39)
Protozoa	Theileria_annulata	XP_954451.1	1txj_A(53), 3p3k_A(50), 1h6q_A(39), 1h7y_A(39), 2hr9_A(36)
Protozoa	Theileria_equi	XP_004829997.1	1txj_A(48), 3p3k_A(44), 1h6q_A(38), 1h7y_A(38), 2hr9_A(36)
Protozoa	Theileria_parva	XP_765803.1	1txj_A(53), 3p3k_A(48), 1h6q_A(40), 1h7y_A(40), 2hr9_A(35)
Protozoa	Toxoplasma_gondii	XP_002367410.1	1txj_A(50), 3p3k_A(48), 1h6q_A(40), 1h7y_A(40), 5o9m_B(37)
Protozoa	Trichomonas_vaginalis	XP_001313535.1	5o9m_A(33), 5o9l_A(31), 5o9m_B(30), 5o9l_B(31), 1h6q_A(31)
Protozoa	Trichomonas_vaginalis	XP_001321741.1	4bxo_B(31)
Protozoa	Trypanosoma_brucei	XP_847505.1	1h6q_A(35), 1h7y_A(35), 2hr9_A(34), 5o9m_B(33), 5o9l_A(32)
Protozoa	Trypanosoma_brucei	XP_847506.1	1h6q_A(34), 1h7y_A(34), 2hr9_A(34), 5o9m_B(33), 5o9k_B(32)
Protozoa	Trypanosoma_cruzi	XP_806359.1	1h6q_A(35), 1h7y_A(35), 2hr9_A(32), 5o9m_B(32), 1yz1_A(38)
Protozoa	Trypanosoma_cruzi	XP_806523.1	1h6q_A(35), 1h7y_A(35), 2hr9_A(33), 5o9m_B(32), 5o9k_B(30)
Vertebrate_mammalian	Ailuropoda_melanoleuca	EFB25528.1	2hr9_A(99), 5o9m_B(93), 5o9l_A(88), 5o9m_A(88), 5o9l_B(87)
Vertebrate_mammalian	Balaenoptera_acutorostrata	XP_007186883.1	2hr9_A(99), 5o9m_B(91), 5o9l_A(86), 5o9m_A(85), 5o9l_B(84)
Vertebrate_mammalian	Bos_mutus	ELR57372.1	2hr9_A(97), 5o9m_B(91), 5o9l_A(87), 5o9m_A(86), 5o9l_B(85)
Vertebrate_mammalian	Callithrix_jacchus	XP_002749074.1	2hr9_A(99), 5o9m_B(93), 5o9l_A(88), 5o9m_A(88), 5o9l_B(87)
Vertebrate_mammalian	Camelus_dromedarius	KAB1267585.1	2hr9_A(99), 5o9m_B(93), 5o9l_A(88), 5o9m_A(88), 5o9l_B(87)
Vertebrate_mammalian	Camelus_ferus	EPY78921.1	2hr9_A(99), 5o9m_B(92), 5o9l_A(87), 5o9m_A(87), 5o9l_B(85)
Vertebrate_mammalian	Capra_hircus	XP_005679558.3	2hr9_A(98), 5o9m_B(91), 5o9l_A(87), 5o9m_A(86), 5o9l_B(85)
Vertebrate_mammalian	Carlito_syrichta	XP_021570168.1	2hr9_A(96), 5o9m_B(89), 5o9l_A(84), 5o9m_A(84), 5o9l_B(82)
Vertebrate_mammalian	Carlito_syrichta	XP_008069114.1	2hr9_A(97), 5o9m_B(89), 5o9l_A(84), 5o9m_A(83), 5o9l_B(82)
Vertebrate_mammalian	Cavia_porcellus	NP_001166553.1	2hr9_A(99), 5o9m_B(92), 5o9l_A(88), 5o9m_A(87), 5o9l_B(86)
Vertebrate_mammalian	Chinchilla_lanigera	XP_013375154.1	2hr9_A(89), 5o9m_B(83), 5o9l_A(79), 5o9m_A(78), 5o9l_B(78)
Vertebrate_mammalian	Chlorocebus_sabaeus	XP_007990256.1	2hr9_A(82), 5o9m_B(77), 5o9l_A(74), 5o9m_A(73), 5o9l_B(72)
Vertebrate_mammalian	Chrysochloris_asiatica	XP_006874596.1	2hr9_A(93), 5o9m_B(87), 5o9l_A(84), 5o9m_A(83), 5o9l_B(82)
Vertebrate_mammalian	Cricetulus_griseus	RLQ55918.1	2hr9_A(95), 5o9m_B(88), 5o9l_A(84), 5o9m_A(83), 5o9l_B(82)
Vertebrate_mammalian	Cricetulus_griseus	XP_003501412.1	2hr9_A(72), 5o9m_B(66), 5o9l_A(63), 5o9m_A(63), 5o9k_B(65)
Vertebrate_mammalian	Dasypus_novemcinctus	XP_004457916.1	2hr9_A(82), 5o9m_B(87), 5o9l_A(92), 5o9l_B(84), 5o9m_A(91)
Vertebrate_mammalian	Dipodomys_ordii	XP_012865303.1	2hr9_A(96), 5o9m_B(89), 5o9l_A(84), 5o9m_A(84), 5o9l_B(83)
Vertebrate_mammalian	Echinops_telfairi	XP_004698820.1	2hr9_A(82), 5o9m_B(76), 5o9l_A(72), 5o9m_A(71), 5o9l_B(70)
Vertebrate_mammalian	Elephantulus_edwardii	XP_006902136.1	2hr9_A(89), 5o9m_B(82), 5o9l_A(79), 5o9m_A(79), 5o9l_B(78)
Vertebrate_mammalian	Elephantulus_edwardii	XP_006901620.1	2hr9_A(94), 5o9m_B(87), 5o9l_A(84), 5o9m_A(83), 5o9l_B(82)
Vertebrate_mammalian	Elephantulus_edwardii	XP_006899271.1	2hr9_A(95), 5o9m_B(88), 5o9l_A(85), 5o9m_A(84), 5o9l_B(83)
Vertebrate_mammalian	Elephantulus_edwardii	XP_006901974.1	2hr9_A(94), 5o9m_B(87), 5o9l_A(84), 5o9m_A(83), 5o9l_B(82)
Vertebrate_mammalian	Elephantulus_edwardii	XP_006881570.1	2hr9_A(95), 5o9m_B(88), 5o9l_A(85), 5o9m_A(85), 5o9l_B(84)
Vertebrate_mammalian	Elephantulus_edwardii	XP_006897497.1	2hr9_A(93), 5o9m_B(87), 5o9l_A(85), 5o9m_A(84), 5o9l_B(84)
Vertebrate_mammalian	Elephantulus_edwardii	XP_006893179.1	2hr9_A(95), 5o9m_B(88), 5o9l_A(85), 5o9m_A(84), 5o9l_B(84)
Vertebrate_mammalian	Elephantulus_edwardii	XP_006892598.1	2hr9_A(94), 5o9m_B(87), 5o9l_A(85), 5o9m_A(85), 5o9l_B(84)
Vertebrate_mammalian	Elephantulus_edwardii	XP_006895156.1	2hr9_A(67), 5o9m_B(61), 5o9l_A(59), 5o9m_A(59), 5o9l_B(58)
Vertebrate_mammalian	Elephantulus_edwardii	XP_006880581.1	2hr9_A(91), 5o9m_B(84), 5o9l_A(81), 5o9m_A(81), 5o9l_B(79)
Vertebrate_mammalian	Erinaceus_europaeus	XP_007526667.1	2hr9_A(99), 5o9m_B(94), 5o9l_A(89), 5o9m_A(88), 5o9l_B(87)
Vertebrate_mammalian	Galeopterus_variegatus	XP_008563022.1	2hr9_A(99), 5o9m_B(91), 5o9l_A(85), 5o9m_A(85), 5o9l_B(83)
Vertebrate_mammalian	Heterocephalus_glaber	NP_001266757.1	2hr9_A(96), 5o9m_B(89), 5o9l_A(85), 5o9m_A(84), 5o9l_B(83)
Vertebrate_mammalian	Heterocephalus_glaber	EHB02884.1	2hr9_A(88), 5o9m_B(81), 5o9l_A(76), 5o9m_A(76), 5o9l_B(75)
Vertebrate_mammalian	Heterocephalus_glaber	XP_004862702.1	2hr9_A(92), 5o9m_B(86), 5o9l_A(82), 5o9m_A(81), 5o9l_B(80)
Vertebrate_mammalian	Homo_sapiens	NP_001273201.1	2hr9_A(100), 5o9m_B(93), 5o9l_A(88), 5o9m_A(87), 5o9l_B(86)
Vertebrate_mammalian	Lagenorhynchus_obliquidens	XP_026972032.1	2hr9_A(99), 5o9m_B(92), 5o9l_A(88), 5o9m_A(87), 5o9l_B(86)
Vertebrate_mammalian	Leptonychotes_weddellii	XP_006727742.1	2hr9_A(89), 5o9m_B(83), 5o9l_A(79), 5o9m_A(79), 5o9l_B(78)
Vertebrate_mammalian	Lipotes_vexillifer	XP_007462908.1	2hr9_A(95), 5o9m_B(89), 5o9l_A(84), 5o9m_A(84), 5o9l_B(83)
Vertebrate_mammalian	Lipotes_vexillifer	XP_007466521.1	2hr9_A(99), 5o9m_B(92), 5o9l_A(88), 5o9m_A(87), 5o9l_B(86)
Vertebrate_mammalian	Lipotes_vexillifer	XP_007452187.1	2hr9_A(89), 5o9m_B(83), 5o9l_A(79), 5o9m_A(78), 5o9l_B(77)
Vertebrate_mammalian	Macaca_fascicularis	BAE01619.1	2hr9_A(97), 5o9m_B(90), 5o9l_A(85), 5o9m_A(85), 5o9l_B(84)
Vertebrate_mammalian	Macaca_mulatta	EHH23827.1	2hr9_A(90), 5o9m_B(84), 5o9l_A(79), 5o9m_A(79), 5o9l_B(78)
Vertebrate_mammalian	Macaca_mulatta	XP_014976452.2	2hr9_A(99), 5o9m_B(93), 5o9l_A(88), 5o9m_A(88), 5o9l_B(87)
Vertebrate_mammalian	Mandrillus_leucophaeus	XP_011829988.1	2hr9_A(99), 5o9m_B(93), 5o9l_A(88), 5o9m_A(88), 5o9l_B(87)
Vertebrate_mammalian	Mesocricetus_auratus	XP_005071011.1	2hr9_A(96), 5o9m_B(89), 5o9l_A(84), 5o9m_A(84), 5o9l_B(82)
Vertebrate_mammalian	Microtus_ochrogaster	XP_013205338.1	2hr9_A(91), 5o9m_B(84), 5o9l_A(80), 5o9m_A(79), 5o9l_B(78)
Vertebrate_mammalian	Monodelphis_domestica	XP_001364056.1	2hr9_A(84), 5o9m_B(77), 5o9l_A(78), 5o9m_A(77), 5o9l_B(77)
Vertebrate_mammalian	Monodelphis_domestica	XP_007494887.1	2hr9_A(89), 5o9m_B(83), 5o9l_A(78), 5o9m_A(78), 5o9l_B(77)
Vertebrate_mammalian	Myotis_brandtii	EPQ03017.1	2hr9_A(95), 5o9m_B(88), 5o9l_A(85), 5o9m_A(84), 5o9l_B(83)
Vertebrate_mammalian	Myotis_brandtii	XP_005884911.1	2hr9_A(68), 5o9m_B(62), 5o9l_A(58), 5o9m_A(58), 5o9l_B(58)
Vertebrate_mammalian	Nannospalax_galili	XP_008825952.1	2hr9_A(95), 5o9m_B(88), 5o9l_A(84), 5o9m_A(83), 5o9l_B(82)
Vertebrate_mammalian	Nomascus_leucogenys	XP_003280910.2	2hr9_A(93), 5o9m_B(84), 5o9l_A(83), 5o9m_A(82), 5o9l_B(81)
Vertebrate_mammalian	Ochotona_princeps	XP_004577523.1	2hr9_A(99), 5o9m_B(92), 5o9l_A(88), 5o9m_A(87), 5o9l_B(86)
Vertebrate_mammalian	Octodon_degus	XP_004644017.1	2hr9_A(98), 5o9m_B(92), 5o9l_A(87), 5o9m_A(87), 5o9l_B(85)
Vertebrate_mammalian	Odobenus_rosmarus	XP_004408630.1	2hr9_A(98), 5o9m_B(91), 5o9l_A(87), 5o9m_A(86), 5o9l_B(85)
Vertebrate_mammalian	Odocoileus_virginianus	XP_020760194.1	2hr9_A(99), 5o9m_B(93), 5o9l_A(88), 5o9m_A(88), 5o9l_B(87)
Vertebrate_mammalian	Orycteropus_afer	XP_007946010.1	2hr9_A(98), 5o9m_B(91), 5o9l_A(87), 5o9m_A(87), 5o9l_B(85)
Vertebrate_mammalian	Oryctolagus_cuniculus	NP_001075598.1	2hr9_A(99), 5o9m_B(92), 5o9l_A(87), 5o9m_A(87), 5o9l_B(85)
Vertebrate_mammalian	Ovis_aries	ABY68597.1	2hr9_A(99), 5o9m_B(92), 5o9l_A(86), 5o9m_A(86), 5o9l_B(85)
Vertebrate_mammalian	Pan_troglodytes	PNI60246.1	2hr9_A(99), 5o9m_B(93), 5o9l_A(88), 5o9m_A(88), 5o9l_B(87)
Vertebrate_mammalian	Peromyscus_maniculatus	XP_015845537.1	5o9l_B(94), 5o9m_A(94), 5o9l_A(94), 5o9m_B(94), 2hr9_A(94)
Vertebrate_mammalian	Physeter_catodon	XP_007129850.1	2hr9_A(94), 5o9m_B(87), 5o9l_A(83), 5o9m_A(82), 5o9l_B(81)
Vertebrate_mammalian	Physeter_catodon	XP_023970839.1	2hr9_A(94), 5o9m_B(87), 5o9l_A(82), 5o9m_A(81), 5o9l_B(80)
Vertebrate_mammalian	Pongo_abelii	PNJ60531.1	2hr9_A(90), 5o9m_B(93), 5o9l_A(100), 5o9l_B(95), 5o9m_A(100)
Vertebrate_mammalian	Pongo_abelii	XP_024102902.1	2hr9_A(78), 5o9m_B(72), 5o9l_A(67), 5o9m_A(67), 5o9l_B(65)
Vertebrate_mammalian	Pseudomonas_syringae	OSR81953.1	2hr9_A(96), 5o9m_B(90), 5o9l_A(85), 5o9m_A(85), 5o9l_B(84)
Vertebrate_mammalian	Pteropus_alecto	ELK10046.1	2hr9_A(99), 5o9m_B(92), 5o9l_A(88), 5o9m_A(87), 5o9l_B(86)
Vertebrate_mammalian	Saimiri_boliviensis	XP_003934411.1	2hr9_A(99), 5o9m_B(93), 5o9l_A(88), 5o9m_A(88), 5o9l_B(87)
Vertebrate_mammalian	Sorex_araneus	XP_004604638.1	2hr9_A(99), 5o9m_B(93), 5o9l_A(88), 5o9m_A(87), 5o9l_B(86)
Vertebrate_mammalian	Trichechus_manatus	XP_004376654.1	2hr9_A(99), 5o9m_B(92), 5o9l_A(88), 5o9m_A(88), 5o9l_B(87)
Vertebrate_mammalian	Tupaia_chinensis	XP_006152424.1	2hr9_A(91), 5o9m_B(84), 5o9l_A(79), 5o9m_A(78), 5o9l_B(78)
Vertebrate_mammalian	Tupaia_chinensis	XP_006145655.1	2hr9_A(95), 5o9m_B(88), 5o9l_A(84), 5o9m_A(84), 5o9l_B(84)
Vertebrate_mammalian	Tupaia_chinensis	XP_006140984.1	2hr9_A(95), 5o9m_B(88), 5o9l_A(84), 5o9m_A(83), 5o9l_B(82)
Vertebrate_mammalian	Tursiops_truncatus	XP_019794812.1	2hr9_A(96), 5o9m_B(90), 5o9l_A(86), 5o9m_A(85), 5o9l_B(84)
Vertebrate_others	Alligator_mississippiensis	XP_006260747.1	2hr9_A(88), 5o9m_B(82), 5o9l_A(78), 5o9m_A(78), 5o9l_B(77)
Vertebrate_others	Alligator_sinensis	XP_006033036.1	2hr9_A(86), 5o9m_B(80), 5o9l_A(86), 5o9l_B(82), 5o9m_A(73)
Vertebrate_others	Anas_platyrhynchos	EOA93849.1	2hr9_A(90), 5o9m_B(85), 5o9l_A(90), 5o9l_B(85), 5o9m_A(76)
Vertebrate_others	Anolis_carolinensis	XP_003226667.2	2hr9_A(86), 5o9m_B(81), 5o9l_A(76), 5o9m_A(76), 5o9l_B(75)
Vertebrate_others	Astyanax_mexicanus	XP_007246736.1	2hr9_A(66), 5o9m_B(61), 5o9m_A(58), 5o9l_A(58), 5o9l_B(58)
Vertebrate_others	Callorhinchus_milii	NP_001279242.1	2hr9_A(69), 5o9m_B(63), 5o9m_A(62), 5o9l_A(62), 5o9l_B(61)
Vertebrate_others	Chrysemys_picta	XP_005287226.1	2hr9_A(86), 5o9m_B(80), 5o9l_A(78), 5o9m_A(78), 5o9l_B(77)
Vertebrate_others	Corvus_brachyrhynchos	KFO58700.1	2hr9_A(90), 5o9m_B(84), 5o9l_A(79), 5o9m_A(79), 5o9l_B(77)
Vertebrate_others	Cynoglossus_semilaevis	XP_008327101.1	2hr9_A(61), 5o9m_B(56), 5o9l_A(55), 5o9m_A(55), 5o9l_B(54)
Vertebrate_others	Danio_rerio	NP_937783.1	2hr9_A(67), 5o9m_B(62), 5o9m_A(60), 5o9l_A(60), 5o9l_B(59)
Vertebrate_others	Falco_peregrinus	XP_005233829.1	2hr9_A(90), 5o9m_B(85), 5o9l_A(89), 5o9l_B(85), 5o9m_A(76)
Vertebrate_others	Ficedula_albicollis	XP_005037916.1	2hr9_A(91), 5o9m_B(84), 5o9l_A(80), 5o9m_A(80), 5o9l_B(78)
Vertebrate_others	Gadus_morhua	XP_030200115.1	2hr9_A(59), 5o9m_B(54), 5o9m_A(52), 5o9l_A(53), 5o9l_B(51)
Vertebrate_others	Gallus_gallus	NP_990729.1	2hr9_A(91), 5o9m_B(84), 5o9l_A(80), 5o9m_A(79), 5o9l_B(78)
Vertebrate_others	Latimeria_chalumnae	XP_006009288.1	2hr9_A(69), 5o9m_B(63), 5o9m_A(62), 5o9l_A(62), 5o9l_B(62)
Vertebrate_others	Latimeria_chalumnae	XP_006009285.1	2hr9_A(54), 5o9m_B(53), 5o9l_B(53), 5o9l_A(53), 5o9m_A(53)
Vertebrate_others	Lepisosteus_oculatus	XP_015219271.1	2hr9_A(72), 5o9m_B(67), 5o9l_A(65), 5o9m_A(63), 5o9l_B(63)
Vertebrate_others	Lethenteron_camtschaticum	ACA05209.1	2hr9_A(68), 5o9m_B(64), 5o9l_A(61), 5o9m_A(61), 5o9l_B(60)
Vertebrate_others	Meleagris_gallopavo	XP_003203374.1	2hr9_A(91), 5o9m_B(84), 5o9l_A(79), 5o9m_A(79), 5o9l_B(77)
Vertebrate_others	Melopsittacus_undulatus	XP_005147738.1	2hr9_A(90), 5o9m_B(84), 5o9l_A(79), 5o9m_A(79), 5o9l_B(77)
Vertebrate_others	Oreochromis_niloticus	XP_003445358.1	2hr9_A(65), 5o9m_B(60), 5o9m_A(59), 5o9l_A(59), 5o9l_B(58)
Vertebrate_others	Oryzias_latipes	NP_001158336.1	2hr9_A(64), 5o9m_A(58), 5o9l_A(58), 5o9m_B(59), 5o9l_B(57)
Vertebrate_others	Poecilia_formosa	XP_007557225.1	2hr9_A(62), 5o9m_B(58), 5o9m_A(56), 5o9l_A(56), 5o9l_B(55)
Vertebrate_others	Poecilia_reticulata	XP_008401571.1	2hr9_A(62), 5o9m_B(58), 5o9m_A(56), 5o9l_A(56), 5o9l_B(55)
Vertebrate_others	Pseudopodoces_humilis	XP_014104597.1	2hr9_A(88), 5o9m_B(81), 5o9l_A(77), 5o9m_A(77), 5o9l_B(76)
Vertebrate_others	Python_bivittatus	XP_007436542.1	2hr9_A(89), 5o9m_B(84), 5o9l_A(78), 5o9m_A(77), 5o9l_B(77)
Vertebrate_others	Serinus_canaria	XP_009101207.1	2hr9_A(90), 5o9m_B(83), 5o9l_A(79), 5o9m_A(79), 5o9l_B(77)
Vertebrate_others	Stegastes_partitus	XP_008275425.1	2hr9_A(64), 5o9m_A(57), 5o9m_B(57), 5o9l_A(57), 5o9l_B(56)
Vertebrate_others	Taeniopygia_guttata	NP_001232216.1	2hr9_A(91), 5o9m_B(84), 5o9l_A(80), 5o9m_A(80), 5o9l_B(78)
Vertebrate_others	Takifugu_rubripes	XP_003962088.1	2hr9_A(55), 5o9m_B(51), 5o9l_A(49), 5o9l_B(48), 5o9m_A(48)
Vertebrate_others	Xenopus_tropicalis	KAE8626189.1	2hr9_A(69), 5o9m_B(64), 5o9m_A(62), 5o9l_A(62), 5o9l_B(61)
Vertebrate_others	Xiphophorus_maculatus	XP_005807723.1	2hr9_A(62), 5o9m_B(57), 5o9m_A(56), 5o9l_A(56), 5o9l_B(55)

## Sheet: 02. EF1A1
02. Template list for EF1A1 protein structure prediction
Organismal divisions	Species	Protein ID	Templates (identity)
Fungi	Aspergillus niger	GAQ44397.1	1g7c_A(86), 2b7b_A(86), 1ijf_A(86), 1f60_A(86), 1ije_A(86), 2b7c_A(86), 4c0s_A(79), 4c0s_B(80), 3wxm_G(52), 3agj_G(52), 3wxm_E(52), 3agj_E(52), 3wxm_C(52), 3agj_C(52), 3wxm_A(52), 3agj_A(52), 4cxh_A(52), 4cxg_A(52), 3vmf_A(52), 1skq_B(50), 1skq_A(50), 1jny_A(50), 1jny_B(50), 3wy9_B(49), 3wy9_A(49), 3wya_A(46), 4d61_i(39), 3j5y_B(39), 4crn_P(38), 1r5b_A(36), 1r5o_A(36), 1r5n_A(36), 1etu_A(35), 3j2…
Fungi	Aspergillus niger	XP_003188975.1	1g7c_A(86), 2b7b_A(86), 1ijf_A(86), 1f60_A(86), 1ije_A(86), 2b7c_A(86), 4c0s_A(79), 4c0s_B(80), 3wxm_G(52), 3agj_G(52), 3wxm_E(52), 3agj_E(52), 3wxm_A(52), 3agj_A(52), 3wxm_C(52), 3agj_C(52), 4cxh_A(52), 4cxg_A(52), 3vmf_A(52), 1skq_B(50), 1skq_A(50), 1jny_A(50), 1jny_B(50), 3wy9_B(49), 3wy9_A(49), 3wya_A(46), 4d61_i(39), 3j5y_B(39), 4crn_P(38), 1r5b_A(36), 1r5o_A(36), 1r5n_A(36), 1etu_A(35), 3j2…
Fungi	Coccidioides immitis	KMU74247.1	2b7b_A(40), 1ijf_A(40), 1f60_A(40), 1g7c_A(40), 2b7c_A(40), 1ije_A(40), 3izq_1(39), 4c0s_B(38), 3j5y_B(38), 3wxm_G(39), 3agj_G(39), 3wxm_E(39), 3agj_E(39), 3wxm_A(39), 3agj_A(39), 3wxm_C(39), 3agj_C(39), 4cxh_A(39), 4cxg_A(39), 3vmf_A(39), 4c0s_A(38), 4d61_i(38), 1skq_B(39), 1skq_A(39), 1jny_A(39), 1jny_B(39), 3p27_B(38), 4crn_P(38), 3wy9_B(38), 3wy9_A(38), 3p26_B(37), 3p26_A(37), 3p27_A(36), 3wy…
Fungi	Coccidioides immitis	KMP07933.1	1g7c_A(86), 1ije_A(87), 2b7b_A(86), 1ijf_A(86), 1f60_A(86), 2b7c_A(87), 4c0s_A(79), 4c0s_B(80), 3wxm_G(52), 3agj_G(52), 3wxm_E(52), 3agj_E(52), 3wxm_A(52), 3agj_A(52), 4cxh_A(53), 4cxg_A(53), 3vmf_A(53), 3wxm_C(52), 3agj_C(52), 1skq_B(51), 1skq_A(51), 1jny_A(51), 1jny_B(51), 3wy9_B(51), 3wy9_A(51), 3wya_A(47), 4d61_i(39), 3j5y_B(39), 4crn_P(38), 1r5b_A(36), 1r5o_A(36), 1r5n_A(36), 1etu_A(36), 3j2…
Fungi	Coccidioides immitis	KMP01167.1	2b7b_A(39), 1ijf_A(39), 1f60_A(39), 1g7c_A(39), 1ije_A(39), 2b7c_A(39), 3izq_1(39), 4c0s_B(37), 3j5y_B(37), 4d61_i(37), 4c0s_A(37), 3wxm_A(38), 3agj_A(38), 3wxm_G(38), 3agj_G(38), 3wxm_C(38), 3agj_C(38), 4cxh_A(38), 4cxg_A(38), 3vmf_A(38), 3wxm_E(38), 3agj_E(38), 1skq_B(38), 1skq_A(38), 1jny_A(38), 1jny_B(38), 3p27_B(38), 4crn_P(37), 3wy9_B(37), 3wy9_A(37), 3p26_B(37), 3p26_A(37), 3p27_A(36), 3wy…
Fungi	Coccidioides immitis	AAK54650.1	1g7c_A(86), 2b7b_A(86), 1ijf_A(86), 1f60_A(86), 1ije_A(87), 2b7c_A(87), 4c0s_A(78), 4c0s_B(79), 3wxm_G(52), 3agj_G(52), 3wxm_E(52), 3agj_E(52), 3wxm_A(52), 3agj_A(52), 3wxm_C(52), 3agj_C(52), 4cxh_A(53), 4cxg_A(53), 3vmf_A(53), 1skq_B(51), 1skq_A(51), 1jny_A(51), 1jny_B(51), 3wy9_B(51), 3wy9_A(51), 3wya_A(47), 4d61_i(39), 3j5y_B(39), 4crn_P(38), 1r5b_A(36), 1r5o_A(36), 1r5n_A(36), 1etu_A(36), 1ef…
Fungi	Coccidioides immitis	KMU74248.1	2b7b_A(40), 1ijf_A(40), 1f60_A(40), 1ije_A(40), 1g7c_A(40), 2b7c_A(40), 3izq_1(39), 4c0s_B(38), 3j5y_B(38), 3wxm_E(39), 3agj_E(39), 3wxm_A(39), 3wxm_C(39), 3agj_C(39), 3agj_A(39), 3wxm_G(39), 3agj_G(39), 4cxh_A(39), 4cxg_A(39), 3vmf_A(39), 4c0s_A(38), 4d61_i(37), 1skq_B(39), 1skq_A(39), 1jny_A(39), 1jny_B(39), 3p27_B(38), 4crn_P(38), 3wy9_B(38), 3wy9_A(38), 3p26_B(37), 3p26_A(37), 3p27_A(36), 3wy…
Fungi	Coccidioides immitis	KMU79030.1	1g7c_A(84), 2b7b_A(84), 1ije_A(84), 1ijf_A(84), 1f60_A(84), 2b7c_A(84), 4c0s_A(76), 4c0s_B(78), 1jny_A(51), 1skq_B(51), 1skq_A(51), 1jny_B(51), 3wy9_B(49), 3wy9_A(49), 3wya_A(49), 3wxm_A(48), 3agj_A(48), 3wxm_C(48), 3agj_C(48), 3wxm_E(48), 3agj_E(48), 3wxm_G(48), 3agj_G(48), 4cxh_A(48), 4cxg_A(48), 3vmf_A(48), 5izm_A(35), 5izk_B(35), 5izk_A(35), 5izl_B(35), 5izl_A(37), 5izm_B(35)
Fungi	Capronia epimyces	XP_007729839.1	2b7b_A(40), 1ijf_A(40), 1f60_A(40), 1g7c_A(39), 1ije_A(39), 2b7c_A(39), 3izq_1(40), 3wxm_A(40), 3agj_A(40), 3wxm_G(40), 3agj_G(40), 3wxm_E(40), 3agj_E(40), 3wxm_C(40), 3agj_C(40), 4cxh_A(40), 4cxg_A(40), 3vmf_A(40), 4c0s_B(39), 1jny_A(40), 1skq_B(40), 1skq_A(40), 3j5y_B(38), 1jny_B(39), 4c0s_A(38), 4d61_i(38), 3p27_B(38), 3wy9_B(39), 3wy9_A(39), 3p26_B(37), 3p26_A(37), 4crn_P(36), 3mca_A(36), 3p2…
Fungi	Capronia epimyces	XP_007729433.1	2b7b_A(88), 1ijf_A(88), 1f60_A(88), 1g7c_A(88), 1ije_A(88), 2b7c_A(88), 4c0s_A(79), 4c0s_B(80), 3wxm_E(53), 3agj_E(53), 3wxm_G(53), 3agj_G(53), 3wxm_A(53), 3agj_A(53), 3wxm_C(53), 3agj_C(53), 4cxh_A(53), 4cxg_A(53), 3vmf_A(53), 1jny_A(51), 1skq_B(51), 1skq_A(51), 1jny_B(51), 3wy9_B(52), 3wy9_A(52), 3wya_A(49), 4d61_i(39), 3j5y_B(39), 4crn_P(38), 1r5b_A(36), 1r5o_A(36), 1r5n_A(36), 1etu_A(36), 3j2…
Fungi	Pestalotiopsis fici	XP_007829723.1	2b7b_A(87), 1ijf_A(87), 1f60_A(87), 1g7c_A(87), 1ije_A(87), 2b7c_A(87), 4c0s_A(79), 4c0s_B(79), 3wxm_E(52), 3agj_E(52), 3wxm_G(52), 3agj_G(52), 4cxh_A(51), 4cxg_A(51), 3vmf_A(51), 3wxm_C(51), 3agj_C(51), 3wxm_A(51), 3agj_A(51), 1jny_A(50), 1skq_B(50), 1skq_A(50), 1jny_B(49), 3wy9_B(50), 3wy9_A(50), 3wya_A(47), 4d61_i(40), 3j5y_B(39), 4crn_P(38), 1r5b_A(36), 1r5o_A(36), 1r5n_A(36), 1etu_A(35), 3j2…
Fungi	Cladophialophora psammophila	EXJ70322.1	1g7c_A(88), 2b7b_A(88), 1ijf_A(88), 1f60_A(88), 1ije_A(88), 2b7c_A(88), 4c0s_A(80), 4c0s_B(81), 3wxm_E(52), 3wxm_G(52), 3agj_E(52), 3agj_G(52), 3wxm_A(51), 3agj_A(51), 4cxh_A(51), 4cxg_A(51), 3vmf_A(51), 3wxm_C(51), 3agj_C(51), 1skq_B(51), 1skq_A(51), 1jny_A(51), 1jny_B(50), 3wy9_B(52), 3wy9_A(52), 3wya_A(49), 4d61_i(40), 3j5y_B(39), 4crn_P(38), 1r5b_A(37), 1r5o_A(37), 1r5n_A(37), 3e20_D(35), 3e2…
Fungi	Cladophialophora psammophila	EXJ69369.1	3izq_1(41), 2b7b_A(37), 1ijf_A(37), 1f60_A(37), 1g7c_A(37), 2b7c_A(37), 1ije_A(37), 3wxm_A(40), 3agj_A(40), 3wxm_E(40), 3agj_E(40), 3wxm_C(40), 3agj_C(40), 4cxh_A(40), 4cxg_A(40), 3vmf_A(40), 3wxm_G(40), 3agj_G(40), 1skq_B(40), 1skq_A(40), 1jny_A(40), 4c0s_B(37), 1jny_B(39), 4c0s_A(37), 3j5y_B(38), 4d61_i(38), 3p27_B(39), 3wy9_B(36), 3wy9_A(36), 3p26_B(38), 3p26_A(38), 4crn_P(35), 3p27_A(37), 3mc…
Fungi	Neurospora crassa	BAA08274.1	2b7b_A(87), 1ijf_A(87), 1f60_A(87), 1g7c_A(86), 1ije_A(87), 2b7c_A(87), 4c0s_A(81), 4c0s_B(81), 3wxm_G(53), 3agj_G(53), 3wxm_E(53), 3agj_E(53), 3wxm_A(53), 3agj_A(53), 3wxm_C(53), 3agj_C(53), 4cxh_A(53), 4cxg_A(53), 3vmf_A(53), 1jny_A(51), 1skq_B(51), 1skq_A(51), 1jny_B(50), 3wy9_B(51), 3wy9_A(51), 3wya_A(48), 4d61_i(39), 3j5y_B(39), 4crn_P(38), 1r5b_A(36), 1r5o_A(36), 1r5n_A(36), 1etu_A(37)
Fungi	Neurospora crassa	EAA35632.2	1g7c_A(87), 2b7b_A(87), 1ijf_A(87), 1f60_A(87), 1ije_A(87), 2b7c_A(87), 4c0s_A(81), 4c0s_B(81), 3wxm_G(53), 3agj_G(53), 3wxm_E(53), 3agj_E(53), 3wxm_A(53), 3agj_A(53), 4cxh_A(53), 4cxg_A(53), 3vmf_A(53), 3wxm_C(53), 3agj_C(53), 1jny_A(51), 1skq_B(51), 1skq_A(51), 1jny_B(50), 3wy9_B(52), 3wy9_A(52), 3wya_A(48), 4d61_i(40), 3j5y_B(40), 4crn_P(38), 1r5b_A(36), 1r5o_A(36), 1r5n_A(36), 3e20_D(35), 3e2…
Fungi	Penicillium chrysogenum	KZN92557.1	2b7b_A(86), 1ijf_A(86), 1f60_A(86), 1ije_A(86), 1g7c_A(86), 2b7c_A(86), 4c0s_A(78), 4c0s_B(78), 3wxm_G(50), 3agj_G(50), 3wxm_E(50), 3agj_E(50), 3wxm_A(50), 3agj_A(50), 3wxm_C(50), 3agj_C(50), 4cxh_A(50), 4cxg_A(50), 3vmf_A(50), 1jny_A(50), 1skq_B(50), 1skq_A(50), 1jny_B(49), 3wy9_B(49), 3wy9_A(49), 3wya_A(45), 4d61_i(39), 3j5y_B(39), 4crn_P(38), 1r5b_A(36), 1r5o_A(36), 1r5n_A(36), 1etu_A(35), 3j2…
Fungi	Marssonina brunnea	EKD14630.1	2b7b_A(88), 1ijf_A(88), 1f60_A(88), 1g7c_A(88), 1ije_A(88), 2b7c_A(88), 4c0s_A(80), 4c0s_B(80), 3wxm_E(51), 3agj_E(51), 3wxm_G(51), 3agj_G(51), 4cxh_A(51), 4cxg_A(51), 3vmf_A(51), 3wxm_A(51), 3agj_A(51), 3wxm_C(51), 3agj_C(51), 1skq_B(50), 1skq_A(50), 1jny_A(50), 1jny_B(50), 3wy9_B(52), 3wy9_A(52), 3wya_A(48), 4d61_i(39), 3j5y_B(39), 4crn_P(39), 1r5b_A(37), 1r5o_A(37), 1r5n_A(37), 1etu_A(36)
Fungi	Komagataella pastoris	ABJ98057.1	2b7b_A(89), 1ijf_A(89), 1f60_A(89), 1g7c_A(89), 1ije_A(89), 2b7c_A(89), 4c0s_A(79), 4c0s_B(80), 3wxm_E(54), 3agj_E(54), 3wxm_G(54), 3agj_G(54), 4cxh_A(54), 4cxg_A(54), 3vmf_A(54), 3wxm_C(54), 3agj_C(54), 3wxm_A(54), 3agj_A(54), 1skq_B(51), 1skq_A(51), 1jny_A(51), 1jny_B(50), 3wy9_B(52), 3wy9_A(52), 3wya_A(48), 4d61_i(41), 3j5y_B(41), 4crn_P(40), 1r5b_A(38), 1r5o_A(38), 1r5n_A(38), 1mj1_A(35), 2hc…
Fungi	Cryptococcus neoformans	AFR98350.1	2b7b_A(86), 1ijf_A(86), 1f60_A(86), 1g7c_A(86), 1ije_A(86), 2b7c_A(87), 4c0s_A(79), 4c0s_B(79), 3wxm_E(52), 3agj_E(52), 3wxm_G(52), 3agj_G(52), 4cxh_A(52), 4cxg_A(52), 3vmf_A(52), 3wxm_C(52), 3agj_C(52), 3wxm_A(52), 3agj_A(52), 1skq_B(51), 1skq_A(51), 1jny_A(51), 1jny_B(51), 3wy9_B(50), 3wy9_A(50), 3wya_A(47), 4d61_i(40), 3j5y_B(39), 4crn_P(39), 1r5b_A(36), 1r5o_A(36), 1r5n_A(36), 3e20_D(35), 3e2…
Fungi	Cryptococcus neoformans	OXG11423.1	2b7b_A(86), 1ijf_A(86), 1f60_A(86), 1g7c_A(86), 1ije_A(86), 2b7c_A(86), 4c0s_A(78), 4c0s_B(79), 3wxm_E(52), 3agj_E(52), 3wxm_G(52), 3agj_G(52), 3wxm_A(52), 3agj_A(52), 4cxh_A(52), 4cxg_A(52), 3vmf_A(52), 3wxm_C(52), 3agj_C(52), 1jny_A(51), 1skq_B(51), 1skq_A(51), 1jny_B(51), 3wy9_B(51), 3wy9_A(51), 3wya_A(47), 4d61_i(40), 3j5y_B(39), 4crn_P(39), 1r5b_A(36), 1r5o_A(36), 1r5n_A(36), 1etu_A(36), 3j2…
Fungi	Cryptococcus neoformans	OWZ28770.1	2b7b_A(86), 1ijf_A(86), 1f60_A(86), 1g7c_A(86), 1ije_A(86), 2b7c_A(87), 4c0s_A(79), 4c0s_B(79), 3wxm_E(52), 3agj_E(52), 3wxm_G(52), 3agj_G(52), 4cxh_A(52), 4cxg_A(52), 3vmf_A(52), 3wxm_C(52), 3agj_C(52), 3wxm_A(52), 3agj_A(52), 1skq_B(51), 1skq_A(51), 1jny_A(51), 1jny_B(51), 3wy9_B(50), 3wy9_A(50), 3wya_A(47), 4d61_i(40), 3j5y_B(39), 4crn_P(39), 1r5b_A(36), 1r5o_A(36), 1r5n_A(36), 3e20_D(35), 3e2…
Fungi	Cryptococcus neoformans	OXH23442.1	2b7b_A(86), 1ijf_A(86), 1f60_A(86), 1g7c_A(86), 1ije_A(86), 2b7c_A(87), 4c0s_A(79), 4c0s_B(79), 3wxm_E(52), 3agj_E(52), 3wxm_G(52), 3agj_G(52), 3wxm_C(52), 3agj_C(52), 3wxm_A(52), 3agj_A(52), 4cxh_A(52), 4cxg_A(52), 3vmf_A(52), 1jny_A(51), 1skq_B(51), 1skq_A(51), 1jny_B(51), 3wy9_B(50), 3wy9_A(50), 3wya_A(47), 4d61_i(40), 3j5y_B(39), 4crn_P(39), 1r5b_A(36), 1r5o_A(36), 1r5n_A(36), 3e20_D(35), 3e2…
Fungi	Cryptococcus neoformans	AAB88586.1	2b7b_A(86), 1ijf_A(86), 1f60_A(86), 1g7c_A(85), 1ije_A(86), 2b7c_A(86), 4c0s_A(78), 4c0s_B(79), 3wxm_E(52), 3agj_E(52), 3wxm_G(52), 3agj_G(52), 4cxh_A(52), 4cxg_A(52), 3vmf_A(52), 3wxm_A(52), 3agj_A(52), 3wxm_C(52), 3agj_C(52), 1skq_B(51), 1skq_A(51), 1jny_A(51), 1jny_B(50), 3wy9_B(50), 3wy9_A(50), 3wya_A(47), 4d61_i(40), 3j5y_B(39), 4crn_P(39), 1r5b_A(36), 1r5o_A(36), 1r5n_A(36), 3e20_D(35), 3e2…
Fungi	Cryptococcus neoformans	OXH22551.1	2b7b_A(86), 1ijf_A(86), 1f60_A(86), 1g7c_A(86), 1ije_A(86), 2b7c_A(87), 4c0s_A(79), 4c0s_B(79), 3wxm_E(52), 3agj_E(52), 3wxm_G(52), 3agj_G(52), 3wxm_A(52), 3agj_A(52), 4cxh_A(52), 4cxg_A(52), 3vmf_A(52), 3wxm_C(52), 3agj_C(52), 1jny_A(51), 1skq_B(51), 1skq_A(51), 1jny_B(51), 3wy9_B(50), 3wy9_A(50), 3wya_A(47), 4d61_i(40), 3j5y_B(39), 4crn_P(39), 1r5b_A(36), 1r5o_A(36), 1r5n_A(36), 3e20_D(35), 3e2…
Fungi	Chaetomium globosum	XP_001222639.1	1g7c_A(86), 1ije_A(86), 2b7b_A(86), 1ijf_A(86), 1f60_A(86), 2b7c_A(86), 4c0s_A(81), 4c0s_B(81), 3wxm_G(51), 3agj_G(51), 3wxm_E(51), 3agj_E(51), 3wxm_C(52), 3agj_C(52), 3wxm_A(52), 3agj_A(52), 4cxh_A(52), 4cxg_A(52), 3vmf_A(52), 1skq_B(51), 1skq_A(51), 1jny_A(51), 1jny_B(50), 3wy9_B(50), 3wy9_A(50), 3wya_A(47), 4d61_i(39), 3j5y_B(39), 4crn_P(38), 1r5b_A(36), 1r5o_A(36), 1r5n_A(36), 1etu_A(36)
Fungi	Pyrenophora tritici-repentis	EDU49673.1	3izq_1(39), 1g7c_A(37), 2b7c_A(37), 1ije_A(37), 2b7b_A(37), 1ijf_A(37), 1f60_A(37), 3wxm_A(37), 3agj_A(37), 3wxm_G(37), 3agj_G(37), 3wxm_C(37), 3agj_C(37), 4cxh_A(37), 4cxg_A(37), 3wxm_E(37), 3vmf_A(37), 3agj_E(37), 3p27_B(37), 1skq_B(35), 1skq_A(35), 1jny_A(35), 1jny_B(35), 4c0s_B(35), 3j5y_B(35), 4d61_i(35), 4c0s_A(35), 3p26_A(35), 3p26_B(35), 3wy9_B(35), 3wy9_A(35), 4crn_P(35), 3p27_A(35)
Fungi	Pyrenophora tritici-repentis	XP_001930631.1	2b7b_A(89), 1ijf_A(89), 1f60_A(89), 1g7c_A(89), 1ije_A(89), 2b7c_A(89), 4c0s_A(80), 4c0s_B(81), 3wxm_E(53), 3agj_E(53), 3wxm_G(53), 3agj_G(53), 3wxm_A(53), 3agj_A(53), 3wxm_C(53), 3agj_C(53), 4cxh_A(53), 4cxg_A(53), 3vmf_A(53), 1jny_A(52), 1skq_B(52), 1skq_A(52), 1jny_B(51), 3wy9_B(52), 3wy9_A(52), 3wya_A(48), 4d61_i(40), 3j5y_B(40), 4crn_P(39), 1r5b_A(36), 1r5o_A(36), 1r5n_A(36), 1etu_A(36), 3j2…
Fungi	Lodderomyces elongisporus	XP_001528069.1	2b7b_A(91), 1ijf_A(91), 1f60_A(91), 1g7c_A(91), 1ije_A(91), 2b7c_A(91), 4c0s_A(81), 4c0s_B(81), 3wxm_E(53), 3agj_E(53), 3wxm_G(53), 3agj_G(53), 4cxh_A(53), 4cxg_A(53), 3vmf_A(53), 3wxm_C(53), 3agj_C(53), 3wxm_A(53), 3agj_A(53), 1skq_B(51), 1skq_A(51), 1jny_A(51), 1jny_B(50), 3wy9_B(52), 3wy9_A(52), 3wya_A(49), 4d61_i(41), 3j5y_B(41), 4crn_P(39), 1r5b_A(36), 1r5o_A(36), 1r5n_A(36), 1eft_A(35), 4lb…
Fungi	Colletotrichum gloeosporioides	ELA28030.1	1g7c_A(85), 2b7b_A(85), 1ijf_A(85), 1f60_A(85), 1ije_A(85), 2b7c_A(85), 4c0s_A(79), 4c0s_B(79), 3wxm_G(50), 3agj_G(50), 3wxm_E(50), 3agj_E(50), 3wxm_A(50), 3agj_A(50), 4cxh_A(50), 4cxg_A(50), 3vmf_A(50), 3wxm_C(50), 3agj_C(50), 1jny_A(50), 1skq_B(50), 1skq_A(50), 1jny_B(51), 3wy9_B(51), 3wy9_A(51), 3wya_A(49), 4d61_i(38), 3j5y_B(38), 4crn_P(38), 1r5b_A(37), 1r5o_A(37), 1r5n_A(37), 1etu_A(40), 1ef…
Fungi	Metarhizium acridum	XP_007807304.1	2b7b_A(85), 1ijf_A(85), 1f60_A(85), 1g7c_A(85), 1ije_A(85), 2b7c_A(85), 4c0s_A(79), 4c0s_B(79), 3wxm_E(51), 3agj_E(51), 3wxm_G(51), 3agj_G(51), 3wxm_A(51), 3wxm_C(51), 3agj_C(51), 3agj_A(51), 4cxh_A(51), 4cxg_A(51), 3vmf_A(51), 1skq_B(51), 1skq_A(51), 1jny_A(51), 1jny_B(50), 3wy9_B(50), 3wy9_A(50), 3wya_A(47), 4d61_i(39), 3j5y_B(39), 4crn_P(38), 1r5b_A(35), 1r5o_A(35), 1r5n_A(35), 1etu_A(44), 1ef…
Fungi	Arthroderma otae	EEQ28104.1	1g7c_A(86), 1ije_A(86), 2b7b_A(86), 1ijf_A(86), 1f60_A(86), 2b7c_A(86), 4c0s_A(79), 4c0s_B(79), 3wxm_E(52), 3agj_E(52), 3wxm_G(52), 3agj_G(52), 4cxh_A(52), 4cxg_A(52), 3vmf_A(52), 3wxm_A(52), 3agj_A(52), 3wxm_C(52), 3agj_C(52), 1skq_B(50), 1skq_A(50), 1jny_A(50), 1jny_B(50), 3wy9_B(51), 3wy9_A(51), 3wya_A(48), 4d61_i(40), 3j5y_B(40), 4crn_P(38), 1r5b_A(36), 1r5o_A(36), 1r5n_A(36), 3izq_1(35), 1et…
Fungi	Candida tropicalis	XP_002548883.1	2b7b_A(92), 1ijf_A(92), 1f60_A(92), 1g7c_A(92), 1ije_A(92), 2b7c_A(92), 4c0s_A(80), 4c0s_B(81), 3wxm_G(53), 3agj_G(53), 3wxm_E(53), 3agj_E(53), 3wxm_C(53), 3agj_C(53), 3wxm_A(53), 3agj_A(53), 4cxh_A(53), 4cxg_A(53), 3vmf_A(53), 1jny_A(51), 1skq_B(51), 1skq_A(51), 1jny_B(51), 3wy9_B(52), 3wy9_A(52), 3wya_A(49), 4d61_i(41), 3j5y_B(41), 4crn_P(39), 1r5b_A(36), 1r5o_A(36), 1r5n_A(36), 1zc8_Y(35), 1tt…
Fungi	Schizosaccharomyces pombe	BAA11569.1	2b7b_A(88), 1ijf_A(88), 1f60_A(88), 1ije_A(88), 1g7c_A(88), 2b7c_A(88), 4c0s_A(80), 4c0s_B(81), 3wxm_E(52), 3agj_E(52), 3wxm_G(52), 3agj_G(52), 3wxm_C(51), 3agj_C(51), 3wxm_A(51), 3agj_A(51), 4cxh_A(51), 4cxg_A(51), 3vmf_A(51), 1skq_B(51), 1skq_A(51), 1jny_A(51), 1jny_B(50), 3wy9_B(49), 3wy9_A(49), 3wya_A(46), 4d61_i(41), 3j5y_B(41), 4crn_P(39), 1r5b_A(37), 1r5o_A(37), 1r5n_A(37), 5hxb_A(35), 5hx…
Fungi	Schizosaccharomyces pombe	AAA85129.1	2b7b_A(88), 1ijf_A(88), 1f60_A(88), 1g7c_A(88), 1ije_A(88), 2b7c_A(88), 4c0s_A(80), 4c0s_B(81), 3wxm_E(51), 3agj_E(51), 3wxm_G(51), 3agj_G(51), 3wxm_C(51), 3agj_C(51), 3wxm_A(51), 3agj_A(51), 4cxh_A(51), 4cxg_A(51), 3vmf_A(51), 1skq_B(51), 1skq_A(51), 1jny_A(51), 1jny_B(50), 3wy9_B(49), 3wy9_A(49), 3wya_A(46), 4d61_i(41), 3j5y_B(41), 4crn_P(39), 1r5b_A(36), 1r5o_A(36), 1r5n_A(36), 4h9g_A(35), 4lb…
Fungi	Schizosaccharomyces pombe	CAA21259.2	3mca_A(84), 3izq_1(35), 2b7b_A(38), 1ijf_A(38), 1f60_A(38), 1g7c_A(38), 1ije_A(38), 2b7c_A(38), 4cxh_A(37), 4cxg_A(37), 3vmf_A(37), 3wxm_E(37), 3agj_E(37), 3wxm_C(37), 3agj_C(37), 3wxm_A(37), 3agj_A(37), 3wxm_G(37), 3agj_G(37), 4c0s_B(37), 4d61_i(37), 3j5y_B(36), 4c0s_A(37), 1jny_A(37), 1skq_B(37), 1skq_A(37), 1jny_B(37), 3wy9_B(37), 3wy9_A(37), 3wya_A(35), 3izp_E(36), 1jqm_B(36), 4kbv_Y(36), 4kc…
Fungi	Schizosaccharomyces pombe	BAA11570.1	2b7b_A(88), 1ijf_A(88), 1f60_A(88), 1g7c_A(88), 1ije_A(88), 2b7c_A(88), 4c0s_A(80), 4c0s_B(81), 3wxm_E(52), 3agj_E(52), 3wxm_G(52), 3agj_G(52), 3wxm_C(52), 3agj_C(52), 3wxm_A(52), 3agj_A(52), 4cxh_A(52), 4cxg_A(52), 3vmf_A(52), 1jny_A(51), 1skq_B(51), 1skq_A(51), 1jny_B(51), 3wy9_B(49), 3wy9_A(49), 3wya_A(46), 4d61_i(41), 3j5y_B(41), 4crn_P(39), 1r5b_A(37), 1r5o_A(37), 1r5n_A(37), 5hxb_A(35), 5hx…
Fungi	Schizosaccharomyces pombe	BAA11571.1	2b7b_A(88), 1ijf_A(88), 1f60_A(88), 1ije_A(88), 1g7c_A(88), 2b7c_A(88), 4c0s_A(80), 4c0s_B(81), 3wxm_E(52), 3agj_E(52), 3wxm_G(52), 3agj_G(52), 3wxm_A(51), 3wxm_C(51), 3agj_C(51), 3agj_A(51), 4cxh_A(51), 4cxg_A(51), 3vmf_A(51), 1skq_B(51), 1skq_A(51), 1jny_A(51), 1jny_B(50), 3wy9_B(49), 3wy9_A(49), 3wya_A(45), 4d61_i(41), 3j5y_B(40), 4crn_P(39), 1r5b_A(36), 1r5o_A(36), 1r5n_A(36), 5hxb_A(35), 5hx…
Fungi	Cordyceps militaris	EGX96154.1	2b7c_A(86), 1ije_A(86), 1g7c_A(86), 2b7b_A(86), 1ijf_A(86), 1f60_A(86), 4c0s_A(78), 4c0s_B(78), 3wxm_A(53), 3agj_A(53), 3wxm_G(53), 3agj_G(53), 4cxh_A(53), 4cxg_A(53), 3vmf_A(53), 3wxm_E(53), 3agj_E(53), 3wxm_C(53), 3agj_C(53), 1skq_B(52), 1skq_A(52), 1jny_A(52), 1jny_B(51), 3wy9_B(50), 3wy9_A(50), 3wya_A(46), 4d61_i(39), 3j5y_B(39), 4crn_P(38), 1etu_A(36)
Fungi	Coprinopsis cinerea	EAU93024.1	1g7c_A(88), 2b7b_A(88), 1ijf_A(88), 1f60_A(88), 1ije_A(88), 2b7c_A(88), 4c0s_A(79), 4c0s_B(80), 3wxm_G(52), 3agj_G(52), 3wxm_E(52), 3agj_E(52), 4cxh_A(52), 4cxg_A(52), 3vmf_A(52), 3wxm_C(52), 3agj_C(52), 3wxm_A(52), 3agj_A(52), 1jny_A(52), 1skq_B(52), 1skq_A(52), 1jny_B(51), 3wy9_B(50), 3wy9_A(50), 3wya_A(47), 4d61_i(39), 3j5y_B(38), 4crn_P(39), 1r5b_A(37), 1r5o_A(37), 1r5n_A(37), 1etu_A(37)
Fungi	Neofusicoccum parvum	XP_007579636.1	2b7b_A(89), 1ijf_A(89), 1f60_A(89), 1g7c_A(89), 1ije_A(89), 2b7c_A(89), 4c0s_A(79), 4c0s_B(80), 3wxm_G(53), 3agj_G(53), 3wxm_E(53), 3agj_E(53), 3wxm_A(53), 3agj_A(53), 4cxh_A(53), 4cxg_A(53), 3vmf_A(53), 3wxm_C(53), 3agj_C(53), 1skq_B(52), 1skq_A(52), 1jny_A(52), 1jny_B(51), 3wy9_B(52), 3wy9_A(52), 3wya_A(48), 4d61_i(40), 3j5y_B(40), 4crn_P(39), 1r5b_A(36), 1r5o_A(36), 1r5n_A(36), 1tui_A(35), 1tu…
Fungi	Yarrowia lipolytica	AAC08585.1	2b7b_A(88), 1ijf_A(88), 1f60_A(88), 1g7c_A(88), 1ije_A(88), 2b7c_A(88), 4c0s_A(78), 4c0s_B(79), 3wxm_E(52), 3agj_E(52), 3wxm_G(52), 3agj_G(52), 3wxm_C(52), 3agj_C(52), 3wxm_A(52), 3agj_A(52), 4cxh_A(52), 4cxg_A(52), 3vmf_A(52), 1jny_A(51), 1skq_B(51), 1skq_A(51), 1jny_B(50), 3wy9_B(52), 3wy9_A(52), 3wya_A(49), 4d61_i(40), 3j5y_B(40), 4crn_P(39), 1r5b_A(36), 1r5o_A(36), 1r5n_A(36), 1etu_A(36), 3j2…
Fungi	Aspergillus flavus	KOC11955.1	2b7b_A(50), 1ijf_A(50), 1f60_A(50), 1g7c_A(51), 1ije_A(51), 2b7c_A(50), 4c0s_B(49), 4c0s_A(49), 3wxm_G(38), 3agj_G(38), 3wxm_E(39), 3agj_E(39), 3wxm_C(38), 3agj_C(38), 3wxm_A(38), 3agj_A(38), 4cxh_A(38), 4cxg_A(38), 3vmf_A(38), 1jny_A(36), 1skq_B(36), 1skq_A(36), 1jny_B(36), 3wy9_B(36), 3wy9_A(36), 1etu_A(44), 1efm_A(44)
Fungi	Aspergillus flavus	XP_002377676.1	2b7b_A(46), 1ijf_A(46), 1f60_A(46), 1g7c_A(46), 1ije_A(46), 2b7c_A(46), 4c0s_B(45), 4c0s_A(45), 3wxm_G(35), 3agj_G(35), 3wxm_E(35), 3agj_E(35), 4cxh_A(35), 4cxg_A(35), 3vmf_A(35), 3wxm_C(35), 3agj_C(35), 1jny_B(35), 3wxm_A(35), 3agj_A(35), 1skq_B(36), 1skq_A(36), 1jny_A(36), 1efm_A(45)
Fungi	Candida albicans	KHC39870.1	2b7b_A(91), 1ijf_A(91), 1f60_A(91), 1g7c_A(91), 1ije_A(91), 2b7c_A(91), 4c0s_A(81), 4c0s_B(82), 3wxm_E(53), 3agj_E(53), 3wxm_G(53), 3agj_G(53), 3wxm_C(53), 3agj_C(53), 4cxh_A(53), 4cxg_A(53), 3vmf_A(53), 3wxm_A(53), 3agj_A(53), 1jny_A(51), 1skq_B(51), 1skq_A(51), 1jny_B(50), 3wy9_B(52), 3wy9_A(52), 3wya_A(49), 4d61_i(41), 3j5y_B(41), 4crn_P(40), 1r5b_A(36), 1r5o_A(36), 1r5n_A(36), 1ob5_A(35), 1zc…
Fungi	Candida albicans	KGQ89358.1	2b7b_A(91), 1ijf_A(91), 1f60_A(91), 1g7c_A(91), 1ije_A(91), 2b7c_A(91), 4c0s_A(81), 4c0s_B(82), 3wxm_E(53), 3agj_E(53), 3wxm_G(53), 3agj_G(53), 4cxh_A(53), 4cxg_A(53), 3vmf_A(53), 3wxm_C(53), 3agj_C(53), 3wxm_A(53), 3agj_A(53), 1jny_A(51), 1skq_B(51), 1skq_A(51), 1jny_B(50), 3wy9_B(52), 3wy9_A(52), 3wya_A(49), 4d61_i(41), 3j5y_B(41), 4crn_P(40), 1r5b_A(36), 1r5o_A(36), 1r5n_A(36), 1zc8_Y(35), 1tt…
Fungi	Candida albicans	KHC30445.1	3izq_1(41), 3p27_B(40), 3p26_A(38), 3p26_B(38), 3p27_A(38), 3wxm_A(37), 3agj_A(37), 3wxm_G(37), 3agj_G(37), 4cxh_A(37), 4cxg_A(37), 3vmf_A(37), 3wxm_E(37), 3agj_E(37), 3wxm_C(37), 3agj_C(37), 1skq_B(36), 1skq_A(36), 1jny_A(36), 1g7c_A(35), 2b7b_A(35), 1ijf_A(35), 1f60_A(35), 2b7c_A(35), 1ije_A(35), 1jny_B(36)
Fungi	Candida albicans	KHC53902.1	2b7b_A(92), 1ijf_A(92), 1f60_A(92), 1g7c_A(91), 1ije_A(92), 2b7c_A(92), 4c0s_A(81), 4c0s_B(82), 3wxm_E(53), 3agj_E(53), 3wxm_G(53), 3agj_G(53), 4cxh_A(53), 4cxg_A(53), 3vmf_A(53), 3wxm_A(53), 3agj_A(53), 3wxm_C(53), 3agj_C(53), 1skq_B(51), 1skq_A(51), 1jny_A(51), 1jny_B(50), 3wy9_B(52), 3wy9_A(52), 3wya_A(49), 4d61_i(41), 3j5y_B(41), 4crn_P(40), 1r5b_A(36), 1r5o_A(36), 1r5n_A(36), 1zc8_Y(35), 1tt…
Fungi	Candida albicans	KGR02503.1	3izq_1(41), 3p27_B(40), 3p26_B(38), 3p26_A(38), 3p27_A(38), 1skq_B(37), 1skq_A(37), 1jny_A(37), 3wxm_A(37), 3agj_A(37), 3wxm_E(37), 3agj_E(37), 4cxh_A(37), 4cxg_A(37), 3vmf_A(37), 3wxm_G(37), 3agj_G(37), 3wxm_C(37), 3agj_C(37), 1g7c_A(35), 2b7b_A(35), 1ijf_A(35), 1f60_A(35), 1ije_A(35), 1jny_B(36), 2b7c_A(35)
Fungi	Capronia coronata	EXJ85521.1	2b7b_A(89), 1ijf_A(89), 1f60_A(89), 1g7c_A(88), 1ije_A(89), 2b7c_A(89), 4c0s_A(80), 4c0s_B(81), 3wxm_E(52), 3agj_E(52), 3wxm_G(52), 3agj_G(52), 3wxm_A(52), 3agj_A(52), 3wxm_C(52), 3agj_C(52), 4cxh_A(52), 4cxg_A(52), 3vmf_A(52), 1skq_B(51), 1skq_A(51), 1jny_A(51), 1jny_B(50), 3wy9_B(52), 3wy9_A(52), 3wya_A(48), 4d61_i(39), 3j5y_B(39), 4crn_P(39), 1r5b_A(37), 1r5o_A(37), 1r5n_A(37), 3e20_D(35), 3e2…
Fungi	Capronia coronata	EXJ91172.1	2b7b_A(39), 1ijf_A(39), 1f60_A(39), 1g7c_A(39), 1ije_A(39), 2b7c_A(39), 3wxm_A(39), 3agj_A(39), 3wxm_G(39), 3agj_G(39), 4cxh_A(39), 4cxg_A(39), 3vmf_A(39), 3wxm_C(39), 3agj_C(39), 3wxm_E(39), 3agj_E(39), 3izq_1(39), 4c0s_B(38), 1jny_A(40), 1skq_B(40), 1skq_A(40), 1jny_B(39), 4c0s_A(37), 3j5y_B(38), 4d61_i(38), 3wy9_B(38), 3wy9_A(38), 3p27_B(39), 4crn_P(37), 3p26_B(36), 3p26_A(36), 3wya_A(35), 3mc…
Fungi	Coniosporium apollinis	XP_007778858.1	2b7b_A(87), 1ijf_A(87), 1f60_A(87), 1g7c_A(87), 1ije_A(87), 2b7c_A(87), 4c0s_A(80), 4c0s_B(80), 3wxm_G(52), 3agj_G(52), 3wxm_E(52), 3agj_E(52), 3wxm_C(52), 3agj_C(52), 4cxh_A(52), 4cxg_A(52), 3vmf_A(52), 3wxm_A(52), 3agj_A(52), 1skq_B(51), 1skq_A(51), 1jny_A(51), 1jny_B(50), 3wy9_B(51), 3wy9_A(51), 3wya_A(48), 4d61_i(40), 3j5y_B(40), 4crn_P(39), 1r5b_A(37), 1r5o_A(37), 1r5n_A(37), 1etu_A(36), 3j2…
Fungi	Saccharomyces cerevisiae	ONH72074.1	1g7c_A(100), 2b7b_A(100), 1ijf_A(100), 1f60_A(100), 1ije_A(100), 2b7c_A(100), 4c0s_B(81), 4c0s_A(80), 3wxm_E(54), 3agj_E(54), 3wxm_G(54), 3agj_G(54), 3wxm_C(53), 3agj_C(53), 3wxm_A(53), 3agj_A(53), 4cxh_A(54), 4cxg_A(54), 3vmf_A(54), 1jny_A(52), 1skq_B(52), 1skq_A(52), 1jny_B(51), 3wy9_B(51), 3wy9_A(51), 3wya_A(47), 4d61_i(39), 3j5y_B(38), 4crn_P(38), 1r5b_A(35), 1r5o_A(35), 1r5n_A(35), 1mj1_A(35…
Fungi	Leptosphaeria maculans	XP_003835133.1	2b7b_A(89), 1ijf_A(89), 1f60_A(89), 1g7c_A(88), 1ije_A(89), 2b7c_A(89), 4c0s_A(80), 4c0s_B(80), 3wxm_E(53), 3agj_E(53), 3wxm_G(53), 3agj_G(53), 3wxm_A(53), 3agj_A(53), 3wxm_C(53), 3agj_C(53), 4cxh_A(53), 4cxg_A(53), 3vmf_A(53), 1skq_B(52), 1skq_A(52), 1jny_A(52), 1jny_B(51), 3wy9_B(52), 3wy9_A(52), 3wya_A(48), 4d61_i(40), 3j5y_B(40), 4crn_P(39), 1r5b_A(36), 1r5o_A(36), 1r5n_A(36), 1etu_A(36), 3j2…
Fungi	Endocarpon pusillum	ERF70565.1	2b7b_A(88), 1ijf_A(88), 1f60_A(88), 1g7c_A(88), 1ije_A(88), 2b7c_A(88), 4c0s_A(80), 4c0s_B(81), 3wxm_G(52), 3agj_G(52), 3wxm_E(52), 3agj_E(52), 3wxm_A(52), 3wxm_C(52), 3agj_C(52), 3agj_A(52), 4cxh_A(52), 4cxg_A(52), 3vmf_A(52), 1skq_B(52), 1skq_A(52), 1jny_A(52), 1jny_B(51), 3wy9_B(52), 3wy9_A(52), 3wya_A(48), 4d61_i(39), 3j5y_B(39), 4crn_P(39), 1r5b_A(37), 1r5o_A(37), 1r5n_A(37), 3e20_D(35), 3e2…
Fungi	Puccinia graminis	XP_003333072.2	2b7b_A(87), 1ijf_A(87), 1f60_A(87), 1g7c_A(87), 1ije_A(87), 2b7c_A(87), 4c0s_A(79), 4c0s_B(80), 3wxm_G(51), 3agj_G(51), 3wxm_E(51), 3agj_E(51), 3wxm_A(51), 3agj_A(51), 3wxm_C(51), 3agj_C(51), 4cxh_A(51), 4cxg_A(51), 3vmf_A(51), 1skq_B(50), 1skq_A(50), 1jny_A(50), 1jny_B(50), 3wy9_B(50), 3wy9_A(50), 3wya_A(47), 4d61_i(40), 3j5y_B(40), 4crn_P(38), 1r5b_A(35), 1r5o_A(35), 1r5n_A(35), 3izq_1(35), 1et…
Fungi	Eutypa lata	XP_007799186.1	1ije_A(85), 1g7c_A(85), 2b7b_A(85), 1ijf_A(85), 1f60_A(85), 2b7c_A(85), 4c0s_A(79), 4c0s_B(80), 3wxm_E(52), 3agj_E(52), 3wxm_G(52), 3agj_G(52), 3wxm_C(52), 3agj_C(52), 3wxm_A(52), 3agj_A(52), 4cxh_A(52), 4cxg_A(52), 3vmf_A(52), 1skq_B(52), 1skq_A(52), 1jny_A(52), 1jny_B(51), 3wy9_B(51), 3wy9_A(51), 3wya_A(48), 4d61_i(40), 3j5y_B(40), 4crn_P(38), 1r5b_A(36), 1r5o_A(36), 1r5n_A(36), 1etu_A(37)
Fungi	Eutypa lata	EMR61262.1	3izq_1(39), 2b7b_A(39), 1ijf_A(39), 1f60_A(39), 1g7c_A(39), 1ije_A(39), 2b7c_A(39), 4c0s_B(39), 3wxm_E(39), 3agj_E(39), 3wxm_A(39), 3agj_A(39), 3wxm_G(39), 3agj_G(39), 4cxh_A(39), 4cxg_A(39), 3vmf_A(39), 3wxm_C(39), 3agj_C(39), 4c0s_A(38), 4d61_i(36), 3j5y_B(36), 3p27_B(38), 1jny_A(36), 1skq_B(36), 1skq_A(36), 1jny_B(35), 4crn_P(36), 3p26_B(36), 3p26_A(36), 3wy9_B(35), 3wy9_A(35), 3p27_A(35), 3mc…
Fungi	Scheffersomyces stipitis	XP_001382687.1	2b7b_A(91), 1ijf_A(91), 1f60_A(91), 1g7c_A(90), 1ije_A(91), 2b7c_A(91), 4c0s_A(81), 4c0s_B(82), 3wxm_E(54), 3agj_E(54), 3wxm_G(54), 3agj_G(54), 4cxh_A(53), 4cxg_A(53), 3vmf_A(53), 3wxm_A(53), 3agj_A(53), 3wxm_C(53), 3agj_C(53), 1skq_B(51), 1skq_A(51), 1jny_A(51), 1jny_B(50), 3wy9_B(52), 3wy9_A(52), 3wya_A(49), 4d61_i(41), 3j5y_B(40), 4crn_P(39), 1r5b_A(37), 1r5o_A(37), 1r5n_A(37), 1etu_A(37)
Fungi	Coccidioides posadasii	KMM65276.1	2b7b_A(39), 1ijf_A(39), 1f60_A(39), 3izq_1(40), 1g7c_A(39), 1ije_A(39), 2b7c_A(39), 4c0s_B(37), 4c0s_A(37), 3wxm_A(38), 3agj_A(38), 4cxh_A(38), 4cxg_A(38), 3vmf_A(38), 3wxm_G(38), 3wxm_C(38), 3agj_G(38), 3agj_C(38), 3wxm_E(38), 3agj_E(38), 3j5y_B(37), 4d61_i(36), 1skq_B(38), 1skq_A(38), 1jny_A(38), 3p27_B(38), 1jny_B(38), 4crn_P(37), 3p26_B(37), 3p26_A(37), 3wy9_B(37), 3wy9_A(37), 3p27_A(36), 3wy…
Fungi	Coccidioides posadasii	KMM73043.1	1g7c_A(86), 2b7b_A(86), 1ijf_A(86), 1f60_A(86), 1ije_A(87), 2b7c_A(87), 4c0s_A(78), 4c0s_B(79), 3wxm_G(52), 3agj_G(52), 3wxm_E(52), 3agj_E(52), 3wxm_A(52), 3agj_A(52), 3wxm_C(52), 3agj_C(52), 4cxh_A(53), 4cxg_A(53), 3vmf_A(53), 1skq_B(51), 1skq_A(51), 1jny_A(51), 1jny_B(51), 3wy9_B(51), 3wy9_A(51), 3wya_A(47), 4d61_i(39), 3j5y_B(39), 4crn_P(38), 1r5b_A(36), 1r5o_A(36), 1r5n_A(36), 1etu_A(36), 1ef…
Fungi	Schizosaccharomyces japonicus	EEB07514.2	3mca_A(58), 3izq_1(35), 1g7c_A(36), 1ije_A(36), 2b7b_A(36), 1ijf_A(36), 1f60_A(36), 2b7c_A(36), 3wxm_E(36), 3agj_E(36), 3wxm_G(36), 3agj_G(36), 3wxm_A(36), 3agj_A(36), 4cxh_A(36), 4cxg_A(36), 3vmf_A(36), 3wxm_C(35), 3agj_C(35), 4d61_i(35), 1jny_A(35), 1skq_B(35), 1skq_A(35), 1jny_B(35), 3wy9_B(36), 3wy9_A(36)
Fungi	Pneumocystis murina	XP_007873121.1	1g7c_A(85), 2b7b_A(85), 1ijf_A(85), 1f60_A(85), 1ije_A(85), 2b7c_A(85), 4c0s_B(83), 4c0s_A(82), 3wxm_G(53), 3agj_G(53), 3wxm_E(53), 3agj_E(53), 3wxm_C(53), 3agj_C(53), 4cxh_A(53), 4cxg_A(53), 3vmf_A(53), 3wxm_A(53), 3agj_A(53), 1jny_A(50), 1skq_B(50), 1skq_A(50), 1jny_B(49), 3wy9_B(51), 3wy9_A(51), 3wya_A(48), 4d61_i(40), 3j5y_B(40), 4crn_P(38), 1r5b_A(35), 1r5o_A(35), 1r5n_A(35), 3izq_1(35), 1et…
Fungi	Glarea lozoyensis	EHL01016.1	2b7b_A(85), 1ijf_A(85), 1f60_A(85), 1g7c_A(85), 1ije_A(85), 2b7c_A(85), 4c0s_B(79), 4c0s_A(78), 3wxm_E(52), 3agj_E(52), 3wxm_G(52), 3agj_G(52), 3wxm_C(51), 3agj_C(51), 4cxh_A(51), 4cxg_A(51), 3vmf_A(51), 3wxm_A(51), 3agj_A(51), 1skq_B(49), 1skq_A(49), 1jny_A(49), 1jny_B(49), 3wy9_B(51), 3wy9_A(51), 3wya_A(47), 4d61_i(40), 3j5y_B(39), 4crn_P(38), 1r5b_A(36), 1r5o_A(36), 1r5n_A(36), 1etu_A(36)
Fungi	Moniliophthora roreri	XP_007852813.1	2b7b_A(88), 1ijf_A(88), 1f60_A(88), 1g7c_A(88), 1ije_A(88), 2b7c_A(88), 4c0s_A(80), 4c0s_B(80), 3wxm_E(52), 3agj_E(52), 3wxm_G(52), 3agj_G(52), 4cxh_A(52), 4cxg_A(52), 3vmf_A(52), 3wxm_A(52), 3agj_A(52), 3wxm_C(52), 3agj_C(52), 1skq_B(51), 1skq_A(51), 1jny_A(51), 1jny_B(50), 3wy9_B(50), 3wy9_A(50), 3wya_A(47), 4d61_i(40), 3j5y_B(39), 4crn_P(39), 1r5b_A(36), 1r5o_A(36), 1r5n_A(36), 1etu_A(36)
Fungi	Candida dubliniensis	CAX45088.1	2b7b_A(92), 1ijf_A(92), 1f60_A(92), 1g7c_A(91), 1ije_A(92), 2b7c_A(92), 4c0s_A(81), 4c0s_B(81), 3wxm_G(53), 3agj_G(53), 3wxm_E(53), 3agj_E(53), 3wxm_C(53), 3agj_C(53), 4cxh_A(53), 4cxg_A(53), 3vmf_A(53), 3wxm_A(53), 3agj_A(53), 1skq_B(51), 1skq_A(51), 1jny_A(51), 1jny_B(51), 3wy9_B(52), 3wy9_A(52), 3wya_A(49), 4d61_i(41), 3j5y_B(41), 4crn_P(40), 1r5b_A(36), 1r5o_A(36), 1r5n_A(36), 1zc8_Y(35), 1tt…
Fungi	Aspergillus nidulans	EAA59317.1	1g7c_A(84), 2b7b_A(84), 1ijf_A(84), 1f60_A(84), 1ije_A(84), 2b7c_A(84), 4c0s_A(78), 4c0s_B(78), 3wxm_E(51), 3agj_E(51), 3wxm_G(51), 3agj_G(51), 3wxm_A(51), 3agj_A(51), 3wxm_C(51), 3agj_C(51), 4cxh_A(51), 4cxg_A(51), 3vmf_A(51), 1skq_B(50), 1skq_A(50), 1jny_A(50), 1jny_B(49), 3wy9_B(49), 3wy9_A(49), 3wya_A(45), 4d61_i(38), 3j5y_B(38), 4crn_P(37), 1r5b_A(36), 1r5o_A(36), 1r5n_A(36), 1efm_A(44), 3j2…
Fungi	Aspergillus nidulans	CBF74460.1	1g7c_A(84), 2b7b_A(84), 1ijf_A(84), 1f60_A(84), 1ije_A(84), 2b7c_A(84), 4c0s_A(78), 4c0s_B(78), 3wxm_G(51), 3agj_G(51), 3wxm_E(51), 3agj_E(51), 3wxm_A(51), 3agj_A(51), 3wxm_C(51), 3agj_C(51), 4cxh_A(51), 4cxg_A(51), 3vmf_A(51), 1skq_B(50), 1skq_A(50), 1jny_A(50), 1jny_B(49), 3wy9_B(49), 3wy9_A(49), 3wya_A(45), 4d61_i(38), 3j5y_B(38), 4crn_P(37), 1r5b_A(36), 1r5o_A(36), 1r5n_A(36), 1efm_A(44), 3j2…
Fungi	Talaromyces marneffei	KFX50753.1	1g7c_A(84), 2b7b_A(84), 1ijf_A(84), 1f60_A(84), 1ije_A(84), 2b7c_A(84), 4c0s_A(76), 4c0s_B(76), 3wxm_E(50), 3agj_E(50), 3wxm_G(50), 3agj_G(50), 3wxm_C(50), 3agj_C(50), 3wxm_A(50), 3agj_A(50), 4cxh_A(50), 4cxg_A(50), 3vmf_A(50), 1jny_B(51), 1skq_B(51), 1skq_A(51), 1jny_A(51), 3wy9_B(47), 3wy9_A(47), 3wya_A(47), 4d61_i(37), 3j5y_B(37), 4crn_P(37), 1r5b_A(36), 1r5o_A(36), 1r5n_A(37), 1etu_A(37), 1ef…
Fungi	Talaromyces marneffei	KFX50754.1	1g7c_A(83), 2b7b_A(83), 1ijf_A(83), 1f60_A(83), 1ije_A(83), 2b7c_A(83), 4c0s_B(75), 4c0s_A(75), 3wxm_E(51), 3agj_E(51), 3wxm_G(51), 3agj_G(51), 3wxm_C(51), 3agj_C(51), 4cxh_A(51), 4cxg_A(51), 3wxm_A(51), 3vmf_A(51), 3agj_A(51), 1jny_B(50), 1skq_B(50), 1skq_A(50), 1jny_A(50), 3wy9_B(46), 3wy9_A(46), 3wya_A(46), 4d61_i(41), 3j5y_B(40), 4crn_P(40), 3izq_1(36), 1r5b_A(38), 1r5o_A(38), 1r5n_A(38), 1et…
Fungi	Cladophialophora yegresii	XP_007761846.1	3izq_1(40), 2b7b_A(37), 1ijf_A(37), 1f60_A(37), 2b7c_A(37), 1ije_A(37), 1g7c_A(37), 3wxm_E(39), 3agj_E(39), 3wxm_A(39), 3agj_A(39), 3wxm_G(39), 3agj_G(39), 4cxh_A(39), 4cxg_A(39), 3vmf_A(39), 3wxm_C(39), 3agj_C(39), 3j5y_B(37), 4d61_i(37), 1skq_B(39), 1skq_A(39), 1jny_A(39), 1jny_B(39), 4c0s_B(36), 3p27_B(38), 4c0s_A(36), 3wy9_B(37), 3wy9_A(37), 3p26_B(37), 3p26_A(37), 3p27_A(36), 3wya_A(35)
Fungi	Cladophialophora yegresii	XP_007753188.1	2b7b_A(88), 1ijf_A(88), 1f60_A(88), 1g7c_A(88), 1ije_A(88), 2b7c_A(88), 4c0s_A(79), 4c0s_B(80), 3wxm_E(52), 3agj_E(52), 3wxm_G(52), 3agj_G(52), 4cxh_A(52), 4cxg_A(52), 3vmf_A(52), 3wxm_A(52), 3agj_A(52), 3wxm_C(52), 3agj_C(52), 1skq_B(52), 1skq_A(52), 1jny_A(52), 1jny_B(51), 3wy9_B(52), 3wy9_A(52), 3wya_A(48), 4d61_i(39), 3j5y_B(39), 4crn_P(38), 1r5b_A(36), 1r5o_A(36), 1r5n_A(36), 3e20_D(35), 3e2…
Fungi	Cladophialophora carrionii	XP_008722647.1	2b7b_A(88), 1ijf_A(88), 1f60_A(88), 1g7c_A(88), 1ije_A(88), 2b7c_A(88), 4c0s_A(79), 4c0s_B(80), 3wxm_E(52), 3agj_E(52), 3wxm_G(52), 3agj_G(52), 3wxm_A(52), 3agj_A(52), 4cxh_A(52), 4cxg_A(52), 3vmf_A(52), 3wxm_C(52), 3agj_C(52), 1jny_A(52), 1skq_B(52), 1skq_A(52), 1jny_B(51), 3wy9_B(52), 3wy9_A(52), 3wya_A(48), 4d61_i(39), 3j5y_B(39), 4crn_P(38), 1r5b_A(36), 1r5o_A(36), 1r5n_A(36), 3e20_D(35), 3e2…
Fungi	Aspergillus oryzae	BAA76296.1	2b7b_A(87), 1ijf_A(87), 1f60_A(87), 1g7c_A(87), 1ije_A(87), 2b7c_A(87), 4c0s_A(78), 4c0s_B(78), 3wxm_G(52), 3agj_G(52), 3wxm_E(52), 3agj_E(52), 3wxm_A(53), 3agj_A(53), 4cxh_A(53), 4cxg_A(53), 3vmf_A(53), 3wxm_C(53), 3agj_C(53), 1jny_A(51), 1skq_B(51), 1skq_A(51), 1jny_B(50), 3wy9_B(50), 3wy9_A(50), 3wya_A(47), 4d61_i(39), 3j5y_B(39), 4crn_P(37), 1r5b_A(36), 1r5o_A(36), 1r5n_A(36), 1etu_A(35), 3j2…
Fungi	Aspergillus oryzae	EIT73433.1	2b7b_A(39), 1ijf_A(39), 1f60_A(39), 1g7c_A(39), 2b7c_A(39), 1ije_A(39), 3izq_1(41), 3wxm_A(40), 3agj_A(40), 3wxm_G(40), 3agj_G(40), 3wxm_E(40), 3agj_E(40), 3wxm_C(40), 3agj_C(40), 4cxh_A(40), 4cxg_A(40), 3vmf_A(40), 4c0s_B(39), 1skq_B(40), 1skq_A(40), 1jny_A(40), 4c0s_A(38), 1jny_B(40), 3j5y_B(37), 4d61_i(37), 3p27_B(40), 3p26_B(38), 3wy9_B(36), 3wy9_A(36), 3p26_A(38), 4crn_P(35), 3p27_A(37), 1ef…
Fungi	Aspergillus oryzae	XP_001826028.2	1ije_A(50), 2b7b_A(50), 1ijf_A(50), 1f60_A(50), 1g7c_A(50), 2b7c_A(50), 4c0s_B(47), 4c0s_A(47), 3wxm_E(38), 3agj_E(38), 3wxm_G(38), 3agj_G(38), 3wxm_C(38), 3agj_C(38), 4cxh_A(38), 4cxg_A(38), 3vmf_A(38), 3wxm_A(38), 3agj_A(38), 1skq_B(35), 1skq_A(35), 1jny_A(35), 1jny_B(35), 3wy9_B(36), 3wy9_A(36), 1etu_A(44), 1efm_A(44)
Fungi	Cryptococcus gattii	KGB79645.1	3izq_1(38), 3wxm_E(40), 3agj_E(40), 3wxm_A(40), 3agj_A(40), 3wxm_C(40), 3agj_C(40), 3wxm_G(40), 3agj_G(40), 4cxh_A(40), 4cxg_A(40), 3vmf_A(40), 4d61_i(37), 3j5y_B(37), 1skq_B(38), 1skq_A(38), 1jny_A(38), 1ije_A(35), 2b7c_A(35), 2b7b_A(35), 1ijf_A(35), 1g7c_A(35), 1f60_A(35), 4c0s_B(35), 1jny_B(37), 4c0s_A(35), 3p27_B(37), 4crn_P(36), 3p26_B(36), 3p26_A(36), 3wy9_B(36), 3wy9_A(36), 3mca_A(35), 3p2…
Fungi	Cryptococcus gattii	KIR45916.1	2b7b_A(87), 1ijf_A(87), 1f60_A(87), 1g7c_A(87), 1ije_A(87), 2b7c_A(87), 4c0s_A(79), 4c0s_B(80), 3wxm_E(53), 3agj_E(53), 3wxm_G(53), 3agj_G(53), 3wxm_C(53), 3agj_C(53), 3wxm_A(53), 3agj_A(53), 4cxh_A(53), 4cxg_A(53), 3vmf_A(53), 1jny_A(52), 1skq_B(52), 1skq_A(52), 1jny_B(51), 3wy9_B(51), 3wy9_A(51), 3wya_A(47), 4d61_i(39), 3j5y_B(39), 4crn_P(39), 1r5b_A(36), 1r5o_A(36), 1r5n_A(36), 1tui_A(35), 1tu…
Fungi	Cryptococcus gattii	KIR59053.1	1g7c_A(87), 2b7b_A(87), 1ijf_A(87), 1f60_A(87), 1ije_A(87), 2b7c_A(87), 4c0s_A(79), 4c0s_B(80), 3wxm_E(53), 3agj_E(53), 3wxm_G(53), 3agj_G(53), 3wxm_C(53), 3agj_C(53), 4cxh_A(53), 4cxg_A(53), 3vmf_A(53), 3wxm_A(53), 3agj_A(53), 1jny_A(52), 1skq_B(52), 1skq_A(52), 1jny_B(51), 3wy9_B(51), 3wy9_A(51), 3wya_A(47), 4d61_i(39), 3j5y_B(39), 4crn_P(39), 1r5b_A(36), 1r5o_A(36), 1r5n_A(36), 1tui_A(35), 1tu…
Fungi	Cryptococcus gattii	KIR85454.1	3izq_1(38), 3wxm_G(39), 3agj_G(39), 3wxm_E(39), 3agj_E(39), 4cxh_A(39), 4cxg_A(39), 3vmf_A(39), 3wxm_A(39), 3agj_A(39), 3wxm_C(39), 3agj_C(39), 4d61_i(37), 3j5y_B(37), 1g7c_A(35), 2b7b_A(35), 1ijf_A(35), 1f60_A(35), 1ije_A(35), 2b7c_A(35), 1jny_A(37), 1skq_B(37), 1skq_A(37), 4c0s_B(35), 1jny_B(37), 3p27_B(37), 4crn_P(36), 4c0s_A(35), 3p26_B(36), 3p26_A(36), 3wy9_B(36), 3wy9_A(36), 3mca_A(35), 3p2…
Fungi	Cryptococcus gattii	KIR59811.1	3izq_1(38), 3wxm_E(39), 3agj_E(39), 3wxm_A(39), 3agj_A(39), 3wxm_G(39), 3agj_G(39), 3wxm_C(39), 3agj_C(39), 4cxh_A(39), 4cxg_A(39), 3vmf_A(39), 4d61_i(37), 3j5y_B(37), 1skq_B(38), 1skq_A(38), 1jny_A(38), 4c0s_B(36), 1g7c_A(35), 1ije_A(35), 2b7b_A(35), 1ijf_A(35), 1f60_A(35), 2b7c_A(35), 1jny_B(37), 4c0s_A(36), 3p27_B(37), 4crn_P(36), 3p26_B(36), 3p26_A(36), 3wy9_B(36), 3wy9_A(36), 3mca_A(35), 3p2…
Fungi	Cryptococcus gattii	KIY34391.1	3izq_1(37), 3wxm_E(40), 3agj_E(40), 4cxh_A(40), 4cxg_A(40), 3vmf_A(40), 3wxm_A(40), 3agj_A(40), 3wxm_C(40), 3agj_C(40), 3wxm_G(40), 3agj_G(40), 4d61_i(37), 3j5y_B(37), 4c0s_B(36), 1ije_A(35), 2b7c_A(35), 1g7c_A(35), 2b7b_A(35), 1ijf_A(35), 1f60_A(35), 1skq_B(37), 1skq_A(37), 1jny_A(37), 1jny_B(37), 4c0s_A(36), 3p27_B(36), 4crn_P(35), 3p26_B(35), 3p26_A(35), 3wy9_B(36), 3wy9_A(36), 3mca_A(35), 3p2…
Fungi	Cryptococcus gattii	KIR52793.1	1g7c_A(87), 2b7b_A(87), 1ijf_A(87), 1f60_A(87), 1ije_A(87), 2b7c_A(87), 4c0s_A(79), 4c0s_B(80), 3wxm_E(53), 3agj_E(53), 3wxm_G(53), 3agj_G(53), 3wxm_C(53), 3agj_C(53), 3wxm_A(53), 3agj_A(53), 4cxh_A(53), 4cxg_A(53), 3vmf_A(53), 1jny_A(52), 1skq_B(52), 1skq_A(52), 1jny_B(51), 3wy9_B(51), 3wy9_A(51), 3wya_A(47), 4d61_i(39), 3j5y_B(39), 4crn_P(39), 1r5b_A(37), 1r5o_A(37), 1r5n_A(37), 1tui_A(35), 1tu…
Fungi	Cryptococcus gattii	KIS00854.1	3izq_1(38), 3wxm_G(40), 3agj_G(40), 3wxm_A(40), 3agj_A(40), 3wxm_E(40), 3agj_E(40), 3wxm_C(40), 3agj_C(40), 4cxh_A(40), 4cxg_A(40), 3vmf_A(40), 4d61_i(37), 3j5y_B(37), 1jny_A(38), 1skq_B(38), 1skq_A(38), 1ije_A(35), 2b7c_A(35), 2b7b_A(35), 1ijf_A(35), 1g7c_A(35), 1f60_A(35), 4c0s_B(35), 1jny_B(37), 4c0s_A(35), 3p27_B(37), 4crn_P(36), 3p26_B(36), 3p26_A(36), 3wy9_B(36), 3wy9_A(36), 3mca_A(35), 3p2…
Fungi	Cryptococcus gattii	KJE05250.1	3izq_1(37), 3wxm_E(40), 3agj_E(40), 4cxh_A(40), 4cxg_A(40), 3vmf_A(40), 3wxm_A(40), 3agj_A(40), 3wxm_C(40), 3agj_C(40), 3wxm_G(40), 3agj_G(40), 4d61_i(37), 3j5y_B(37), 1skq_B(38), 1skq_A(38), 1jny_A(38), 4c0s_B(36), 1g7c_A(35), 2b7b_A(35), 1ijf_A(35), 1f60_A(35), 2b7c_A(35), 1ije_A(35), 1jny_B(37), 4c0s_A(36), 3p27_B(36), 4crn_P(35), 3p26_B(35), 3p26_A(35), 3wy9_B(36), 3wy9_A(36), 3mca_A(35), 3p2…
Fungi	Cryptococcus gattii	XP_003191175.1	3izq_1(37), 3wxm_E(40), 3agj_E(40), 3wxm_A(40), 3agj_A(40), 3wxm_G(40), 3agj_G(40), 3wxm_C(40), 3agj_C(40), 4cxh_A(40), 4cxg_A(40), 3vmf_A(40), 4d61_i(37), 3j5y_B(37), 1jny_A(38), 1skq_B(38), 1skq_A(38), 4c0s_B(36), 1g7c_A(35), 2b7c_A(35), 1ije_A(35), 2b7b_A(35), 1ijf_A(35), 1f60_A(35), 1jny_B(37), 4c0s_A(36), 3p27_B(36), 4crn_P(35), 3p26_B(35), 3p26_A(35), 3wy9_B(36), 3wy9_A(36), 3mca_A(35), 3p2…
Fungi	Cryptococcus gattii	KIR79967.1	3izq_1(37), 3wxm_A(40), 3agj_A(40), 3wxm_C(40), 3agj_C(40), 3wxm_E(40), 3agj_E(40), 3wxm_G(40), 3agj_G(40), 4cxh_A(40), 4cxg_A(40), 3vmf_A(40), 4d61_i(37), 3j5y_B(37), 1skq_B(38), 1skq_A(38), 1jny_A(38), 4c0s_B(36), 1ije_A(35), 1g7c_A(35), 2b7b_A(35), 1ijf_A(35), 1f60_A(35), 2b7c_A(35), 1jny_B(37), 4c0s_A(36), 3p27_B(36), 4crn_P(35), 3p26_B(35), 3p26_A(35), 3wy9_B(36), 3wy9_A(36), 3mca_A(35), 3p2…
Fungi	Cryptococcus gattii	KIR54170.1	3izq_1(37), 3wxm_G(39), 3agj_G(39), 3wxm_A(39), 3agj_A(39), 4cxh_A(39), 4cxg_A(39), 3vmf_A(39), 3wxm_E(39), 3agj_E(39), 3wxm_C(39), 3agj_C(39), 4d61_i(37), 3j5y_B(37), 1skq_B(38), 1skq_A(38), 1jny_A(38), 4c0s_B(36), 2b7c_A(35), 1g7c_A(35), 2b7b_A(35), 1ije_A(35), 1ijf_A(35), 1f60_A(35), 1jny_B(37), 4c0s_A(36), 3p27_B(36), 4crn_P(35), 3p26_B(35), 3p26_A(35), 3wy9_B(36), 3wy9_A(36), 3mca_A(35), 3p2…
Fungi	Cryptococcus gattii	KIR46651.1	3izq_1(38), 3wxm_A(39), 3wxm_G(39), 3agj_G(39), 3agj_A(39), 3wxm_E(39), 3agj_E(39), 4cxh_A(39), 4cxg_A(39), 3vmf_A(39), 3wxm_C(39), 3agj_C(39), 4d61_i(37), 3j5y_B(37), 1skq_B(38), 1skq_A(38), 1jny_A(38), 4c0s_B(36), 1g7c_A(35), 1ije_A(35), 2b7b_A(35), 1ijf_A(35), 1f60_A(35), 2b7c_A(35), 1jny_B(37), 4c0s_A(36), 3p27_B(37), 4crn_P(36), 3p26_B(36), 3wy9_B(36), 3wy9_A(36), 3p26_A(36), 3mca_A(35), 3p2…
Fungi	Cryptococcus gattii	KIR38714.1	1g7c_A(87), 2b7b_A(87), 1ijf_A(87), 1f60_A(87), 1ije_A(87), 2b7c_A(87), 4c0s_A(79), 4c0s_B(80), 3wxm_E(53), 3agj_E(53), 3wxm_G(53), 3agj_G(53), 3wxm_C(53), 3agj_C(53), 3wxm_A(53), 3agj_A(53), 4cxh_A(53), 4cxg_A(53), 3vmf_A(53), 1jny_A(52), 1skq_B(52), 1skq_A(52), 1jny_B(51), 3wy9_B(51), 3wy9_A(51), 3wya_A(47), 4d61_i(39), 3j5y_B(39), 4crn_P(39), 1r5b_A(37), 1r5o_A(37), 1r5n_A(37), 1tui_A(35), 1tu…
Fungi	Beauveria bassiana	KGQ10019.1	1g7c_A(88), 2b7b_A(88), 1ijf_A(88), 1f60_A(88), 1ije_A(88), 2b7c_A(88), 4c0s_A(80), 4c0s_B(81), 3wxm_E(52), 3agj_E(52), 3wxm_G(52), 3agj_G(52), 3wxm_A(52), 3agj_A(52), 3wxm_C(52), 3agj_C(52), 4cxh_A(52), 4cxg_A(52), 3vmf_A(52), 1skq_B(52), 1skq_A(52), 1jny_A(52), 1jny_B(51), 3wy9_B(52), 3wy9_A(52), 3wya_A(48), 4d61_i(41), 3j5y_B(41), 4crn_P(39), 1r5b_A(36), 1r5o_A(36), 1r5n_A(36), 1etu_A(37)
Fungi	Beauveria bassiana	EJP68386.1	1g7c_A(88), 2b7b_A(88), 1ijf_A(88), 1f60_A(88), 1ije_A(88), 2b7c_A(88), 4c0s_A(80), 4c0s_B(81), 3wxm_E(52), 3agj_E(52), 3wxm_G(52), 3agj_G(52), 3wxm_A(52), 3agj_A(52), 3wxm_C(52), 3agj_C(52), 4cxh_A(52), 4cxg_A(52), 3vmf_A(52), 1skq_B(52), 1skq_A(52), 1jny_A(52), 1jny_B(51), 3wy9_B(52), 3wy9_A(52), 3wya_A(48), 4d61_i(41), 3j5y_B(41), 4crn_P(39), 1r5b_A(37), 1r5o_A(37), 1r5n_A(37), 1etu_A(37)
Fungi	Magnaporthe oryzae	ELQ35335.1	3izq_1(38), 1g7c_A(39), 2b7c_A(39), 1ije_A(39), 2b7b_A(39), 1ijf_A(39), 1f60_A(39), 3wxm_E(37), 3agj_E(37), 3wxm_G(37), 3agj_G(37), 3wxm_C(37), 3agj_C(37), 4cxh_A(37), 4cxg_A(37), 3wxm_A(37), 3vmf_A(37), 3agj_A(37), 3j5y_B(36), 1jny_A(37), 1skq_B(37), 1skq_A(37), 4d61_i(35), 1jny_B(36), 4c0s_B(35), 3p27_B(36), 4c0s_A(35), 4crn_P(36), 3wy9_B(35), 3wy9_A(35), 3p26_A(35), 3p26_B(35), 3p27_A(35), 1ef…
Fungi	Magnaporthe oryzae	XP_003716248.1	1g7c_A(81), 2b7b_A(81), 1ijf_A(81), 1f60_A(81), 1ije_A(81), 2b7c_A(81), 4c0s_A(76), 4c0s_B(76), 3wxm_E(52), 3agj_E(52), 3wxm_G(52), 3agj_G(52), 3wxm_A(52), 3agj_A(52), 4cxh_A(52), 4cxg_A(52), 3vmf_A(52), 3wxm_C(52), 3agj_C(52), 1skq_B(50), 1skq_A(50), 1jny_A(50), 1jny_B(49), 3wy9_B(48), 3wy9_A(48), 3wya_A(45), 4d61_i(38), 3j5y_B(38), 4crn_P(38), 1r5b_A(35), 1r5o_A(35), 1r5n_A(35)
Fungi	Clavispora lusitaniae	XP_002619316.1	2b7b_A(91), 1ijf_A(91), 1f60_A(91), 1g7c_A(91), 1ije_A(91), 2b7c_A(91), 4c0s_B(82), 4c0s_A(81), 3wxm_E(53), 3agj_E(53), 3wxm_G(53), 3agj_G(53), 3wxm_A(53), 3agj_A(53), 3wxm_C(53), 3agj_C(53), 4cxh_A(53), 4cxg_A(53), 3vmf_A(53), 1jny_A(51), 1skq_B(51), 1skq_A(51), 1jny_B(51), 3wy9_B(52), 3wy9_A(52), 3wya_A(49), 4d61_i(41), 3j5y_B(40), 4crn_P(39), 1r5b_A(36), 1r5o_A(36), 1r5n_A(36), 1etu_A(37)
Fungi	Aspergillus terreus	EAU36284.1	1g7c_A(85), 1ije_A(85), 2b7b_A(85), 1ijf_A(85), 1f60_A(85), 2b7c_A(85), 4c0s_A(78), 4c0s_B(80), 3wxm_E(53), 3agj_E(53), 3wxm_G(53), 3agj_G(53), 4cxh_A(53), 4cxg_A(53), 3vmf_A(53), 3wxm_C(53), 3agj_C(53), 3wxm_A(53), 3agj_A(53), 1skq_B(51), 1skq_A(51), 1jny_A(51), 1jny_B(50), 3wy9_B(50), 3wy9_A(50), 3wya_A(46), 4d61_i(38), 3j5y_B(38), 4crn_P(37), 1r5b_A(35), 1r5o_A(35), 1r5n_A(35), 2c78_A(37), 1tu…
Fungi	Metarhizium anisopliae	AAR16425.1	1g7c_A(87), 1ije_A(87), 2b7b_A(87), 1ijf_A(87), 1f60_A(87), 2b7c_A(87), 4c0s_A(81), 4c0s_B(81), 3wxm_E(52), 3agj_E(52), 3wxm_G(52), 3agj_G(52), 4cxh_A(52), 4cxg_A(52), 3vmf_A(52), 3wxm_A(52), 3agj_A(52), 3wxm_C(52), 3agj_C(52), 1skq_B(51), 1skq_A(51), 1jny_A(51), 1jny_B(50), 3wy9_B(51), 3wy9_A(51), 3wya_A(48), 4d61_i(40), 3j5y_B(40), 4crn_P(38), 1r5b_A(36), 1r5o_A(36), 1r5n_A(36), 3izq_1(35), 1et…
Fungi	Metarhizium anisopliae	KJK75612.1	1ije_A(85), 1g7c_A(85), 2b7c_A(85), 2b7b_A(85), 1ijf_A(85), 1f60_A(85), 4c0s_A(78), 4c0s_B(79), 3wxm_E(50), 3agj_E(50), 3wxm_G(50), 3agj_G(50), 3wxm_C(51), 3agj_C(51), 4cxh_A(51), 4cxg_A(51), 3vmf_A(51), 3wxm_A(51), 3agj_A(51), 1skq_B(50), 1skq_A(50), 1jny_A(50), 1jny_B(49), 3wy9_B(50), 3wy9_A(50), 3wya_A(46), 4d61_i(39), 3j5y_B(39), 4crn_P(37), 1r5b_A(35), 1r5o_A(35), 1r5n_A(35), 3mca_A(35), 1et…
Fungi	Metarhizium anisopliae	KFG85631.1	1g7c_A(85), 2b7c_A(85), 1ije_A(85), 2b7b_A(85), 1ijf_A(85), 1f60_A(85), 4c0s_A(78), 4c0s_B(78), 3wxm_A(52), 3agj_A(52), 3wxm_G(52), 3agj_G(52), 3wxm_C(52), 3agj_C(52), 3wxm_E(52), 3agj_E(52), 4cxh_A(52), 4cxg_A(52), 3vmf_A(52), 1skq_B(51), 1skq_A(51), 1jny_A(51), 1jny_B(51), 3wy9_B(48), 3wy9_A(48), 3wya_A(47), 4d61_i(37), 3j5y_B(37), 4crn_P(37), 1r5n_A(35), 1r5b_A(35), 1r5o_A(35), 3mca_A(35), 1et…
Fungi	Batrachochytrium dendrobatidis	OAJ38129.1	2b7b_A(87), 1ijf_A(87), 1f60_A(87), 1g7c_A(87), 1ije_A(87), 2b7c_A(87), 4c0s_A(80), 4c0s_B(81), 3wxm_E(52), 3agj_E(52), 3wxm_G(52), 3agj_G(52), 3wxm_C(52), 3agj_C(52), 3wxm_A(52), 3agj_A(52), 4cxh_A(52), 4cxg_A(52), 3vmf_A(52), 1jny_A(50), 1skq_B(50), 1skq_A(50), 1jny_B(50), 3wy9_B(50), 3wy9_A(50), 3wya_A(47), 4d61_i(39), 3j5y_B(39), 4crn_P(39), 1r5b_A(36), 1r5o_A(36), 1r5n_A(36), 1etu_A(35)
Invertebrate	Ciona intestinalis	XP_002126815.1	4c0s_A(82), 4c0s_B(82), 2b7b_A(78), 1ijf_A(78), 1f60_A(78), 1g7c_A(78), 1ije_A(78), 2b7c_A(78), 3wxm_E(52), 3agj_E(52), 3wxm_G(52), 3agj_G(52), 3wxm_A(51), 3agj_A(51), 4cxh_A(51), 4cxg_A(51), 3vmf_A(51), 3wxm_C(51), 3agj_C(51), 1jny_A(51), 1skq_B(51), 1skq_A(51), 1jny_B(50), 3wy9_B(53), 3wy9_A(53), 3wya_A(50), 4d61_i(39), 3j5y_B(39), 4crn_P(38), 3e20_D(35), 3e20_A(35), 3e20_E(35), 3e20_J(35), 1et…
Invertebrate	Ciona intestinalis	XP_002127060.1	4c0s_A(80), 4c0s_B(80), 2b7b_A(75), 1ijf_A(75), 1f60_A(75), 1g7c_A(75), 1ije_A(75), 2b7c_A(75), 3wxm_G(52), 3agj_G(52), 3wxm_E(52), 3agj_E(52), 3wxm_C(52), 3agj_C(52), 3wxm_A(52), 3agj_A(52), 4cxh_A(52), 4cxg_A(52), 3vmf_A(52), 1skq_B(52), 1skq_A(52), 1jny_A(52), 1jny_B(51), 3wy9_B(52), 3wy9_A(52), 3wya_A(49), 4d61_i(37), 3j5y_B(37), 4crn_P(36), 1r5b_A(35), 1r5o_A(35), 1r5n_A(35), 3izq_1(36), 3e2…
Invertebrate	Ciona intestinalis	XP_009860721.1	4c0s_B(84), 4c0s_A(83), 1g7c_A(78), 2b7b_A(78), 1ijf_A(78), 1f60_A(78), 1ije_A(78), 2b7c_A(78), 3wxm_G(53), 3agj_G(53), 3wxm_A(53), 3agj_A(53), 3wxm_E(53), 3agj_E(53), 3wxm_C(53), 3agj_C(53), 4cxh_A(53), 4cxg_A(53), 3vmf_A(53), 1skq_B(52), 1skq_A(52), 1jny_A(52), 1jny_B(51), 3wy9_B(54), 3wy9_A(54), 3wya_A(50), 4d61_i(39), 3j5y_B(39), 4crn_P(38), 1r5n_A(35), 1etu_A(36)
Invertebrate	Strongylocentrotus purpuratus	XP_011661571.1	4c0s_A(71), 4c0s_B(71), 2b7c_A(70), 1ije_A(70), 1g7c_A(70), 2b7b_A(70), 1ijf_A(70), 1f60_A(70), 3wy9_B(46), 3wy9_A(46), 3wya_A(46), 1jny_A(46), 1skq_B(46), 1skq_A(46), 1jny_B(46), 3wxm_G(44), 3agj_G(44), 3wxm_A(44), 3wxm_E(44), 3agj_E(44), 3agj_A(44), 4cxh_A(44), 4cxg_A(44), 3vmf_A(44), 3wxm_C(44), 3agj_C(44), 1zc8_Y(41), 1ttt_C(41), 1ttt_A(41), 1ttt_B(41), 1b23_P(41), 1eft_A(41), 1tui_A(41), 1tu…
Invertebrate	Strongylocentrotus purpuratus	XP_011665370.1	4c0s_A(78), 4c0s_B(79), 2b7b_A(78), 1ijf_A(78), 1f60_A(78), 1g7c_A(78), 1ije_A(78), 2b7c_A(78), 3wxm_G(51), 3agj_G(51), 3wxm_E(51), 3agj_E(51), 3wxm_A(51), 3agj_A(51), 3wxm_C(51), 3agj_C(51), 4cxh_A(51), 4cxg_A(51), 3vmf_A(51), 1skq_B(51), 1skq_A(51), 1jny_A(51), 1jny_B(50), 3wy9_B(51), 3wy9_A(51), 3wya_A(48), 4d61_i(38), 3j5y_B(38), 4crn_P(38), 1r5b_A(36), 1r5o_A(36), 1r5n_A(36), 1etu_A(36)
Invertebrate	Nematostella vectensis	BAD02195.1	4c0s_A(80), 4c0s_B(81), 1g7c_A(78), 2b7b_A(77), 1ijf_A(77), 1f60_A(77), 1ije_A(77), 2b7c_A(77), 3wxm_G(50), 3agj_G(50), 3wxm_E(50), 3agj_E(50), 3wxm_A(50), 3agj_A(50), 4cxh_A(50), 4cxg_A(50), 3vmf_A(50), 3wxm_C(50), 3agj_C(50), 1skq_B(51), 1skq_A(51), 1jny_A(51), 1jny_B(50), 3wy9_B(52), 3wy9_A(52), 3wya_A(49), 4d61_i(38), 3j5y_B(38), 4crn_P(37), 3j36_1(35), 3j25_A(36), 3deg_C(35)
Invertebrate	Apis mellifera	XP_006566908.1	4c0s_B(85), 4c0s_A(84), 2b7b_A(79), 1ijf_A(79), 1f60_A(79), 1ije_A(79), 1g7c_A(79), 2b7c_A(79), 3wxm_E(53), 3agj_E(53), 3wxm_G(53), 3agj_G(53), 4cxh_A(53), 4cxg_A(53), 3vmf_A(53), 3wxm_A(53), 3agj_A(53), 3wxm_C(53), 3agj_C(53), 1jny_A(52), 1skq_B(52), 1skq_A(52), 1jny_B(52), 3wy9_B(54), 3wy9_A(54), 3wya_A(51), 4d61_i(39), 3j5y_B(38), 4crn_P(37), 1etu_A(35)
Invertebrate	Apis mellifera	NP_001014993.1	4c0s_A(85), 4c0s_B(86), 2b7b_A(80), 1ijf_A(80), 1f60_A(80), 1g7c_A(80), 1ije_A(80), 2b7c_A(80), 3wxm_E(53), 3agj_E(53), 3wxm_G(53), 3agj_G(53), 3wxm_A(53), 3agj_A(53), 4cxh_A(53), 4cxg_A(53), 3vmf_A(53), 3wxm_C(53), 3agj_C(53), 1skq_B(53), 1skq_A(53), 1jny_A(53), 1jny_B(52), 3wy9_B(54), 3wy9_A(54), 3wya_A(50), 4d61_i(39), 3j5y_B(38), 4crn_P(37), 1etu_A(35), 3deg_C(35)
Invertebrate	Apis mellifera	XP_006569953.1	4c0s_A(85), 4c0s_B(86), 2b7b_A(81), 1ijf_A(81), 1f60_A(81), 1g7c_A(81), 1ije_A(81), 2b7c_A(81), 3wxm_E(53), 3agj_E(53), 3wxm_G(53), 3agj_G(53), 3wxm_C(53), 3agj_C(53), 3wxm_A(53), 3agj_A(53), 4cxh_A(53), 4cxg_A(53), 3vmf_A(53), 1jny_A(53), 1skq_B(53), 1skq_A(53), 1jny_B(52), 3wy9_B(54), 3wy9_A(54), 3wya_A(50), 4d61_i(39), 3j5y_B(38), 4crn_P(37), 1etu_A(35), 3deg_C(35)
Invertebrate	Musca domestica	XP_005181516.1	4c0s_A(85), 4c0s_B(86), 2b7b_A(80), 1ijf_A(80), 1f60_A(80), 1ije_A(80), 1g7c_A(80), 2b7c_A(80), 3wxm_G(54), 3agj_G(54), 3wxm_E(54), 3agj_E(54), 4cxh_A(54), 4cxg_A(54), 3vmf_A(54), 3wxm_A(54), 3agj_A(54), 3wxm_C(54), 3agj_C(54), 1jny_A(53), 1skq_B(53), 1skq_A(53), 1jny_B(53), 3wy9_B(54), 3wy9_A(54), 3wya_A(50), 4d61_i(40), 3j5y_B(39), 4crn_P(37), 1etu_A(35), 3deg_C(35)
Invertebrate	Musca domestica	XP_019892951.1	4c0s_A(85), 4c0s_B(86), 2b7b_A(79), 1ijf_A(79), 1f60_A(79), 1g7c_A(79), 1ije_A(79), 2b7c_A(79), 3wxm_G(53), 3agj_G(53), 3wxm_E(53), 3agj_E(53), 3wxm_A(53), 3agj_A(53), 3wxm_C(53), 3agj_C(53), 4cxh_A(53), 4cxg_A(53), 3vmf_A(53), 1skq_B(53), 1skq_A(53), 1jny_A(53), 1jny_B(52), 3wy9_B(53), 3wy9_A(53), 3wya_A(50), 4d61_i(39), 3j5y_B(39), 4crn_P(37), 1etu_A(35)
Invertebrate	Apis dorsata	XP_006610873.1	4c0s_B(85), 4c0s_A(84), 2b7b_A(79), 1ijf_A(79), 1f60_A(79), 1ije_A(79), 1g7c_A(79), 2b7c_A(79), 3wxm_E(53), 3agj_E(53), 3wxm_G(53), 3agj_G(53), 4cxh_A(53), 4cxg_A(53), 3vmf_A(53), 3wxm_A(53), 3agj_A(53), 3wxm_C(53), 3agj_C(53), 1jny_A(52), 1skq_B(52), 1skq_A(52), 1jny_B(52), 3wy9_B(54), 3wy9_A(54), 3wya_A(51), 4d61_i(39), 3j5y_B(38), 4crn_P(37), 1etu_A(35)
Invertebrate	Apis dorsata	XP_006622058.1	4c0s_A(85), 4c0s_B(86), 2b7b_A(81), 1ijf_A(81), 1f60_A(81), 1g7c_A(81), 1ije_A(81), 2b7c_A(81), 3wxm_E(53), 3agj_E(53), 3wxm_G(53), 3agj_G(53), 3wxm_C(53), 3agj_C(53), 3wxm_A(53), 3agj_A(53), 4cxh_A(53), 4cxg_A(53), 3vmf_A(53), 1jny_A(53), 1skq_B(53), 1skq_A(53), 1jny_B(52), 3wy9_B(54), 3wy9_A(54), 3wya_A(50), 4d61_i(39), 3j5y_B(38), 4crn_P(37), 1etu_A(35), 3deg_C(35)
Invertebrate	Megachile rotundata	XP_003705350.1	4c0s_A(84), 4c0s_B(86), 2b7b_A(81), 1ijf_A(81), 1f60_A(81), 1g7c_A(81), 1ije_A(81), 2b7c_A(81), 3wxm_G(54), 3agj_G(54), 3wxm_E(54), 3agj_E(54), 3wxm_A(54), 3agj_A(54), 3wxm_C(54), 3agj_C(54), 4cxh_A(54), 4cxg_A(54), 3vmf_A(54), 1jny_A(53), 1skq_B(53), 1skq_A(53), 1jny_B(52), 3wy9_B(54), 3wy9_A(54), 3wya_A(50), 4d61_i(39), 3j5y_B(38), 4crn_P(37), 1etu_A(35), 3deg_C(35)
Invertebrate	Megachile rotundata	XP_012153341.1	4c0s_B(85), 4c0s_A(83), 2b7b_A(79), 1ijf_A(79), 1f60_A(79), 1g7c_A(79), 1ije_A(79), 2b7c_A(79), 3wxm_E(53), 3agj_E(53), 3wxm_G(53), 3agj_G(53), 3wxm_A(52), 3wxm_C(52), 3agj_C(52), 3agj_A(52), 4cxh_A(52), 4cxg_A(52), 3vmf_A(52), 1skq_B(52), 1skq_A(52), 1jny_A(52), 1jny_B(51), 3wy9_B(54), 3wy9_A(54), 3wya_A(50), 4d61_i(38), 3j5y_B(38), 4crn_P(36)
Invertebrate	Culex quinquefasciatus	XP_001850845.1	4c0s_A(85), 4c0s_B(86), 2b7b_A(81), 1ijf_A(81), 1f60_A(81), 1ije_A(81), 1g7c_A(81), 2b7c_A(81), 3wxm_E(53), 3agj_E(53), 3wxm_G(53), 3agj_G(53), 4cxh_A(53), 4cxg_A(53), 3vmf_A(53), 3wxm_A(53), 3agj_A(53), 3wxm_C(53), 3agj_C(53), 1skq_B(53), 1skq_A(53), 1jny_A(53), 1jny_B(52), 3wy9_B(53), 3wy9_A(53), 3wya_A(50), 4d61_i(39), 3j5y_B(39), 4crn_P(36), 1etu_A(35), 3deg_C(36)
Invertebrate	Apis florea	XP_012346100.1	4c0s_A(85), 4c0s_B(86), 2b7b_A(81), 1ijf_A(81), 1f60_A(81), 1g7c_A(81), 1ije_A(81), 2b7c_A(81), 3wxm_E(53), 3agj_E(53), 3wxm_G(53), 3agj_G(53), 3wxm_C(53), 3agj_C(53), 3wxm_A(53), 3agj_A(53), 4cxh_A(53), 4cxg_A(53), 3vmf_A(53), 1jny_A(53), 1skq_B(53), 1skq_A(53), 1jny_B(52), 3wy9_B(54), 3wy9_A(54), 3wya_A(50), 4d61_i(39), 3j5y_B(38), 4crn_P(37), 1etu_A(35), 3deg_C(35)
Invertebrate	Apis florea	XP_012347071.1	4c0s_B(85), 4c0s_A(84), 2b7b_A(79), 1ijf_A(79), 1f60_A(79), 1ije_A(79), 1g7c_A(79), 2b7c_A(79), 3wxm_E(53), 3agj_E(53), 3wxm_G(53), 3agj_G(53), 4cxh_A(53), 4cxg_A(53), 3vmf_A(53), 3wxm_A(53), 3agj_A(53), 3wxm_C(53), 3agj_C(53), 1jny_A(52), 1skq_B(52), 1skq_A(52), 1jny_B(52), 3wy9_B(54), 3wy9_A(54), 3wya_A(51), 4d61_i(39), 3j5y_B(38), 4crn_P(37), 1etu_A(35)
Invertebrate	Nasonia vitripennis	XP_016845909.1	4c0s_B(85), 4c0s_A(84), 2b7b_A(79), 1ijf_A(79), 1f60_A(79), 1g7c_A(79), 1ije_A(79), 2b7c_A(79), 3wxm_E(53), 3agj_E(53), 3wxm_G(53), 3agj_G(53), 3wxm_A(53), 3agj_A(53), 4cxh_A(53), 4cxg_A(53), 3vmf_A(53), 3wxm_C(53), 3agj_C(53), 1skq_B(53), 1skq_A(53), 1jny_A(53), 1jny_B(52), 3wy9_B(54), 3wy9_A(54), 3wya_A(51), 4d61_i(39), 3j5y_B(39), 4crn_P(37), 1etu_A(35)
Invertebrate	Nasonia vitripennis	XP_008208182.1	4c0s_B(86), 4c0s_A(85), 2b7b_A(81), 1ijf_A(81), 1f60_A(81), 1g7c_A(81), 1ije_A(81), 2b7c_A(81), 3wxm_E(53), 3agj_E(53), 3wxm_G(53), 3agj_G(53), 3wxm_A(53), 3agj_A(53), 3wxm_C(53), 3agj_C(53), 4cxh_A(53), 4cxg_A(53), 3vmf_A(53), 1skq_B(53), 1skq_A(53), 1jny_A(53), 1jny_B(53), 3wy9_B(54), 3wy9_A(54), 3wya_A(50), 4d61_i(38), 3j5y_B(38), 4crn_P(37), 1etu_A(35), 3deg_C(35)
Invertebrate	Aedes aegypti	XP_021709275.1	4c0s_A(85), 4c0s_B(86), 2b7b_A(79), 1ijf_A(79), 1f60_A(79), 1g7c_A(79), 1ije_A(79), 2b7c_A(79), 3wxm_G(53), 3agj_G(53), 3wxm_E(53), 3agj_E(53), 3wxm_C(53), 3agj_C(53), 4cxh_A(53), 4cxg_A(53), 3vmf_A(53), 3wxm_A(53), 3agj_A(53), 1jny_A(52), 1skq_B(52), 1skq_A(52), 1jny_B(52), 3wy9_B(54), 3wy9_A(54), 3wya_A(51), 4d61_i(39), 3j5y_B(39), 4crn_P(36), 3deg_C(36)
Invertebrate	Aedes aegypti	XP_011493435.1	4c0s_A(85), 4c0s_B(86), 2b7b_A(80), 1ijf_A(80), 1f60_A(80), 1ije_A(80), 1g7c_A(80), 2b7c_A(80), 3wxm_E(53), 3agj_E(53), 3wxm_G(53), 3agj_G(53), 3wxm_A(53), 3agj_A(53), 4cxh_A(53), 4cxg_A(53), 3vmf_A(53), 3wxm_C(53), 3agj_C(53), 1skq_B(53), 1skq_A(53), 1jny_A(53), 1jny_B(52), 3wy9_B(54), 3wy9_A(54), 3wya_A(51), 4d61_i(39), 3j5y_B(39), 4crn_P(37), 1etu_A(35), 3deg_C(35)
Invertebrate	Trichoplax adhaerens	CAD70273.1	4c0s_B(85), 4c0s_A(84), 2b7b_A(80), 1ijf_A(80), 1f60_A(80), 1g7c_A(80), 1ije_A(80), 2b7c_A(80), 3wxm_E(52), 3agj_E(52), 3wxm_G(52), 3agj_G(52), 4cxh_A(52), 4cxg_A(52), 3vmf_A(52), 3wxm_C(52), 3agj_C(52), 3wxm_A(52), 3agj_A(52), 1jny_A(51), 1skq_B(51), 1skq_A(51), 1jny_B(50), 3wy9_B(51), 3wy9_A(51), 3wya_A(48), 4d61_i(39), 3j5y_B(39), 4crn_P(38), 1r5b_A(36), 1r5o_A(36), 1r5n_A(36), 1etu_A(35), 3de…
Invertebrate	Trichoplax adhaerens	XP_002117044.1	4c0s_B(86), 4c0s_A(85), 2b7b_A(80), 1ijf_A(80), 1f60_A(80), 1g7c_A(80), 1ije_A(80), 2b7c_A(80), 3wxm_E(52), 3agj_E(52), 3wxm_G(52), 3agj_G(52), 4cxh_A(52), 4cxg_A(52), 3vmf_A(52), 3wxm_C(52), 3agj_C(52), 3wxm_A(52), 3agj_A(52), 1jny_A(51), 1skq_B(51), 1skq_A(51), 1jny_B(50), 3wy9_B(51), 3wy9_A(51), 3wya_A(48), 4d61_i(39), 3j5y_B(39), 4crn_P(38), 1r5b_A(36), 1r5o_A(36), 1r5n_A(36), 1etu_A(35), 3de…
Invertebrate	Trichoplax adhaerens	XP_002117046.1	4c0s_A(83), 4c0s_B(83), 2b7b_A(77), 1ijf_A(77), 1f60_A(77), 1g7c_A(77), 1ije_A(77), 2b7c_A(77), 3wxm_E(52), 3agj_E(52), 3wxm_G(52), 3agj_G(52), 4cxh_A(52), 4cxg_A(52), 3vmf_A(52), 3wxm_C(52), 3agj_C(52), 3wxm_A(52), 3agj_A(52), 1skq_B(50), 1skq_A(50), 1jny_A(50), 1jny_B(50), 3wy9_B(52), 3wy9_A(52), 3wya_A(49), 4d61_i(39), 3j5y_B(39), 4crn_P(39), 1r5b_A(36), 1r5o_A(36), 1r5n_A(36), 1etu_A(35), 3j2…
Invertebrate	Brugia malayi	XP_001893409.1	4c0s_A(84), 4c0s_B(85), 2b7b_A(79), 1ijf_A(79), 1f60_A(79), 1g7c_A(78), 1ije_A(78), 2b7c_A(78), 3wxm_G(53), 3agj_G(53), 3wxm_E(53), 3agj_E(53), 3wxm_C(52), 3agj_C(52), 3wxm_A(52), 3agj_A(52), 4cxh_A(52), 4cxg_A(52), 3vmf_A(52), 1jny_A(51), 1skq_B(51), 1skq_A(51), 1jny_B(50), 3wy9_B(52), 3wy9_A(52), 3wya_A(49), 4d61_i(39), 3j5y_B(39), 4crn_P(39), 1r5b_A(35), 1r5o_A(35), 1r5n_A(35), 1etu_A(36), 3de…
Invertebrate	Brugia malayi	XP_001896880.1	4c0s_A(86), 4c0s_B(86), 2b7b_A(79), 1ijf_A(79), 1f60_A(79), 1g7c_A(79), 1ije_A(79), 2b7c_A(79), 3wxm_G(53), 3agj_G(53), 3wxm_E(53), 3agj_E(53), 3wxm_C(53), 3agj_C(53), 4cxh_A(53), 4cxg_A(53), 3vmf_A(53), 3wxm_A(53), 3agj_A(53), 1skq_B(51), 1skq_A(51), 1jny_A(51), 1jny_B(50), 3wy9_B(52), 3wy9_A(52), 3wya_A(49), 4d61_i(40), 3j5y_B(39), 4crn_P(39), 1r5b_A(35), 1r5o_A(35), 1r5n_A(35), 1mj1_A(35), 1et…
Invertebrate	Amphimedon queenslandica	XP_003384809.1	4c0s_A(85), 4c0s_B(86), 1g7c_A(80), 2b7b_A(81), 1ijf_A(81), 1f60_A(81), 1ije_A(80), 2b7c_A(80), 3wxm_E(53), 3agj_E(53), 3wxm_G(53), 3agj_G(53), 4cxh_A(53), 4cxg_A(53), 3vmf_A(53), 3wxm_A(53), 3agj_A(53), 3wxm_C(53), 3agj_C(53), 1jny_A(52), 1skq_B(52), 1skq_A(52), 1jny_B(51), 3wy9_B(52), 3wy9_A(52), 3wya_A(49), 4d61_i(39), 3j5y_B(39), 4crn_P(38), 1r5b_A(35), 1r5o_A(35), 1r5n_A(35), 1etu_A(35)
Invertebrate	Acyrthosiphon pisum	XP_001948740.2	4c0s_A(84), 4c0s_B(85), 2b7b_A(80), 1ijf_A(80), 1f60_A(80), 1g7c_A(80), 1ije_A(80), 2b7c_A(80), 3wxm_G(53), 3agj_G(53), 3wxm_E(53), 3agj_E(53), 3wxm_A(53), 3agj_A(53), 3wxm_C(53), 3agj_C(53), 4cxh_A(53), 4cxg_A(53), 3vmf_A(53), 1skq_B(53), 1skq_A(53), 1jny_A(53), 1jny_B(52), 3wy9_B(54), 3wy9_A(54), 3wya_A(50), 4d61_i(39), 3j5y_B(38), 4crn_P(36), 1etu_A(35), 3deg_C(36), 5dsz_B(35), 4m0l_A(35), 4nb…
Invertebrate	Acyrthosiphon pisum	XP_008182369.1	4c0s_A(84), 4c0s_B(85), 2b7b_A(80), 1ijf_A(80), 1f60_A(80), 1g7c_A(80), 1ije_A(80), 2b7c_A(80), 3wxm_G(53), 3agj_G(53), 3wxm_E(53), 3agj_E(53), 3wxm_C(53), 3agj_C(53), 3wxm_A(53), 3agj_A(53), 4cxh_A(53), 4cxg_A(53), 3vmf_A(53), 1skq_B(53), 1skq_A(53), 1jny_A(53), 1jny_B(52), 3wy9_B(54), 3wy9_A(54), 3wya_A(50), 4d61_i(39), 3j5y_B(38), 4crn_P(36), 1etu_A(35), 3deg_C(36), 4m0l_A(35), 4rd4_A(35), 4rj…
Invertebrate	Bombus terrestris	XP_012173498.1	4c0s_B(85), 4c0s_A(84), 2b7b_A(81), 1ijf_A(81), 1f60_A(81), 1g7c_A(81), 1ije_A(81), 2b7c_A(81), 3wxm_G(53), 3agj_G(53), 3wxm_E(53), 3agj_E(53), 4cxh_A(53), 4cxg_A(53), 3vmf_A(53), 3wxm_A(53), 3agj_A(53), 3wxm_C(53), 3agj_C(53), 1skq_B(53), 1skq_A(53), 1jny_A(53), 1jny_B(52), 3wy9_B(54), 3wy9_A(54), 3wya_A(50), 4d61_i(39), 3j5y_B(38), 4crn_P(36), 1etu_A(35), 3deg_C(35)
Invertebrate	Bombus terrestris	XP_012170206.1	4c0s_B(85), 4c0s_A(84), 2b7b_A(79), 1ijf_A(79), 1f60_A(79), 1ije_A(79), 1g7c_A(79), 2b7c_A(79), 3wxm_E(53), 3agj_E(53), 3wxm_G(53), 3agj_G(53), 3wxm_C(53), 3agj_C(53), 3wxm_A(53), 3agj_A(53), 4cxh_A(53), 4cxg_A(53), 3vmf_A(53), 1skq_B(52), 1skq_A(52), 1jny_A(52), 1jny_B(52), 3wy9_B(54), 3wy9_A(54), 3wya_A(51), 4d61_i(39), 3j5y_B(38), 4crn_P(36), 1etu_A(35)
Invertebrate	Loa loa	EFO22165.1	4c0s_A(80), 4c0s_B(81), 2b7b_A(74), 1ijf_A(74), 1f60_A(74), 1g7c_A(74), 1ije_A(74), 2b7c_A(74), 3wxm_E(51), 3agj_E(51), 3wxm_G(51), 3agj_G(51), 3wxm_A(51), 3wxm_C(51), 3agj_C(51), 3agj_A(51), 4cxh_A(51), 4cxg_A(51), 3vmf_A(51), 1jny_A(49), 1skq_B(49), 1skq_A(49), 1jny_B(49), 3wy9_B(51), 3wy9_A(51), 3wya_A(47), 4d61_i(37), 3j5y_B(37), 4crn_P(36), 1r5b_A(35), 1r5o_A(35), 1r5n_A(35), 1mj1_A(35), 1et…
Invertebrate	Loa loa	EFO19738.1	4c0s_A(85), 4c0s_B(86), 2b7b_A(80), 1ijf_A(80), 1f60_A(80), 1g7c_A(80), 1ije_A(80), 2b7c_A(80), 3wxm_E(53), 3agj_E(53), 3wxm_G(53), 3agj_G(53), 4cxh_A(53), 4cxg_A(53), 3vmf_A(53), 3wxm_C(53), 3agj_C(53), 3wxm_A(53), 3agj_A(53), 1skq_B(52), 1skq_A(52), 1jny_A(52), 1jny_B(51), 3wy9_B(52), 3wy9_A(52), 3wya_A(49), 4d61_i(40), 3j5y_B(39), 4crn_P(39), 1r5b_A(35), 1r5o_A(35), 1r5n_A(36), 1tui_A(35), 1tu…
Invertebrate	Bombyx mori	ABD36110.1	4d61_i(73), 3j5y_B(73), 4crn_P(53), 1r5b_A(47), 1r5o_A(47), 1r5n_A(47), 3wxm_A(39), 3agj_A(39), 4cxh_A(39), 4cxg_A(39), 3vmf_A(39), 3wxm_C(39), 3agj_C(39), 3wxm_E(39), 3agj_E(39), 3wxm_G(39), 3agj_G(39), 4c0s_B(38), 1skq_B(36), 1skq_A(36), 1jny_A(36), 1jny_B(36), 1g7c_A(37), 2b7b_A(37), 1ijf_A(37), 1f60_A(37), 1ije_A(37), 2b7c_A(37), 4c0s_A(38), 3wy9_B(37), 3wy9_A(37), 5hxb_A(64), 5hxb_X(65), 3e1…
Invertebrate	Bombyx mori	AFJ44727.1	4c0s_A(85), 4c0s_B(86), 2b7b_A(80), 1ijf_A(80), 1f60_A(80), 1g7c_A(79), 1ije_A(80), 2b7c_A(79), 3wxm_E(54), 3agj_E(54), 3wxm_G(54), 3agj_G(54), 3wxm_C(54), 3agj_C(54), 3wxm_A(54), 3agj_A(54), 4cxh_A(54), 4cxg_A(54), 3vmf_A(54), 1jny_A(53), 1skq_B(53), 1skq_A(53), 1jny_B(53), 3wy9_B(54), 3wy9_A(54), 3wya_A(51), 4d61_i(39), 3j5y_B(39), 4crn_P(37), 1etu_A(35)
Invertebrate	Bombyx mori	XP_012544532.1	4c0s_A(84), 4c0s_B(85), 2b7b_A(79), 1ijf_A(79), 1f60_A(79), 1g7c_A(79), 1ije_A(79), 2b7c_A(79), 3wxm_E(54), 3agj_E(54), 3wxm_G(54), 3agj_G(54), 3wxm_C(54), 3agj_C(54), 3wxm_A(54), 3agj_A(54), 4cxh_A(54), 4cxg_A(54), 3vmf_A(54), 1skq_B(53), 1skq_A(53), 1jny_A(53), 1jny_B(52), 3wy9_B(54), 3wy9_A(54), 3wya_A(51), 4d61_i(39), 3j5y_B(39), 4crn_P(37), 1etu_A(35), 3deg_C(35)
Invertebrate	Bombyx mori	BAA02601.1	4c0s_A(86), 4c0s_B(86), 2b7b_A(80), 1ijf_A(80), 1f60_A(80), 1g7c_A(79), 1ije_A(80), 2b7c_A(79), 3wxm_E(54), 3agj_E(54), 3wxm_G(54), 3agj_G(54), 4cxh_A(54), 4cxg_A(54), 3wxm_C(54), 3vmf_A(54), 3agj_C(54), 3wxm_A(54), 3agj_A(54), 1jny_A(53), 1skq_B(53), 1skq_A(53), 1jny_B(53), 3wy9_B(54), 3wy9_A(54), 3wya_A(51), 4d61_i(39), 3j5y_B(39), 4crn_P(37), 1etu_A(35)
Invertebrate	Ceratitis capitata	XP_004517935.1	4c0s_A(85), 4c0s_B(86), 2b7b_A(78), 1ijf_A(78), 1f60_A(78), 1ije_A(78), 1g7c_A(78), 2b7c_A(78), 3wxm_E(53), 3agj_E(53), 3wxm_G(53), 3agj_G(53), 3wxm_A(53), 3agj_A(53), 3wxm_C(53), 3agj_C(53), 4cxh_A(53), 4cxg_A(53), 3vmf_A(53), 1skq_B(53), 1skq_A(53), 1jny_A(53), 1jny_B(52), 3wy9_B(53), 3wy9_A(53), 3wya_A(49), 4d61_i(39), 3j5y_B(39), 4crn_P(38), 1etu_A(35)
Invertebrate	Ceratitis capitata	JAB99116.1	4c0s_A(85), 4c0s_B(86), 2b7b_A(80), 1ijf_A(80), 1f60_A(80), 1g7c_A(80), 1ije_A(80), 2b7c_A(80), 3wxm_G(54), 3agj_G(54), 3wxm_E(54), 3agj_E(54), 3wxm_C(54), 3agj_C(54), 3wxm_A(54), 3agj_A(54), 4cxh_A(54), 4cxg_A(54), 3vmf_A(54), 1skq_B(53), 1skq_A(53), 1jny_A(53), 1jny_B(52), 3wy9_B(54), 3wy9_A(54), 3wya_A(50), 4d61_i(39), 3j5y_B(39), 4crn_P(37), 1etu_A(35), 3deg_C(35)
Invertebrate	Saccoglossus kowalevskii	NP_001171738.1	4c0s_B(85), 4c0s_A(83), 2b7b_A(81), 1ijf_A(81), 1f60_A(81), 1g7c_A(81), 1ije_A(81), 2b7c_A(81), 3wxm_G(52), 3agj_G(52), 3wxm_E(52), 3agj_E(52), 3wxm_A(52), 3agj_A(52), 3wxm_C(52), 3agj_C(52), 4cxh_A(52), 4cxg_A(52), 3vmf_A(52), 1skq_B(52), 1skq_A(52), 1jny_A(52), 1jny_B(52), 3wy9_B(53), 3wy9_A(53), 3wya_A(49), 4d61_i(39), 3j5y_B(39), 4crn_P(37), 1r5b_A(35), 1r5o_A(35), 1r5n_A(35), 1etu_A(35), 3de…
Invertebrate	Tribolium castaneum	EFA00945.2	4d61_i(42), 3j5y_B(41), 4crn_P(41), 3wxm_C(39), 3agj_C(39), 3wxm_G(39), 3agj_G(39), 3wxm_A(39), 3agj_A(39), 3wxm_E(39), 3agj_E(39), 4cxh_A(39), 4cxg_A(39), 3vmf_A(39), 2b7b_A(40), 1ijf_A(40), 1f60_A(40), 1g7c_A(40), 2b7c_A(40), 1ije_A(40), 4c0s_B(38), 1skq_B(38), 1skq_A(38), 1jny_A(38), 1jny_B(38), 4c0s_A(38), 3wy9_B(38), 3wy9_A(38), 3izq_1(38), 1r5b_A(37), 1r5o_A(37), 1r5n_A(37), 3wya_A(35), 3p2…
Invertebrate	Tribolium castaneum	KYB28380.1	4d61_i(42), 3j5y_B(41), 4crn_P(41), 3wxm_C(39), 3agj_C(39), 3wxm_A(39), 3agj_A(39), 4cxh_A(39), 4cxg_A(39), 3vmf_A(39), 3wxm_E(39), 3agj_E(39), 3wxm_G(39), 3agj_G(39), 1g7c_A(40), 2b7b_A(40), 1ijf_A(40), 1f60_A(40), 1ije_A(40), 2b7c_A(40), 4c0s_B(38), 1skq_B(38), 1skq_A(38), 1jny_A(38), 1jny_B(38), 4c0s_A(38), 3wy9_B(38), 3wy9_A(38), 3izq_1(38), 1r5b_A(37), 1r5o_A(37), 1r5n_A(37), 3wya_A(35), 3p2…
Invertebrate	Tribolium castaneum	KYB29556.1	4c0s_A(86), 4c0s_B(87), 2b7b_A(80), 1ijf_A(80), 1f60_A(80), 1ije_A(80), 1g7c_A(80), 2b7c_A(80), 3wxm_E(53), 3agj_E(53), 3wxm_G(53), 3agj_G(53), 4cxh_A(53), 4cxg_A(53), 3vmf_A(53), 3wxm_C(53), 3agj_C(53), 3wxm_A(53), 3agj_A(53), 1skq_B(52), 1skq_A(52), 1jny_A(52), 1jny_B(52), 3wy9_B(54), 3wy9_A(54), 3wya_A(51), 4d61_i(39), 3j5y_B(39), 4crn_P(36), 1etu_A(35), 3deg_C(37)
Invertebrate	Tribolium castaneum	XP_966355.1	4c0s_B(86), 4c0s_A(85), 2b7b_A(80), 1ijf_A(80), 1f60_A(80), 1g7c_A(80), 1ije_A(80), 2b7c_A(80), 3wxm_E(54), 3agj_E(54), 3wxm_G(54), 3agj_G(54), 4cxh_A(54), 4cxg_A(54), 3vmf_A(54), 3wxm_C(54), 3agj_C(54), 3wxm_A(54), 3agj_A(54), 1jny_A(53), 1skq_B(53), 1skq_A(53), 1jny_B(52), 3wy9_B(54), 3wy9_A(54), 3wya_A(51), 4d61_i(39), 3j5y_B(38), 4crn_P(37), 3deg_C(35)
Invertebrate	Tribolium castaneum	NP_001107835.1	4c0s_A(86), 4c0s_B(87), 2b7b_A(80), 1ijf_A(80), 1f60_A(80), 1g7c_A(80), 1ije_A(80), 2b7c_A(80), 3wxm_E(53), 3agj_E(53), 3wxm_G(53), 3agj_G(53), 3wxm_A(53), 3agj_A(53), 3wxm_C(53), 3agj_C(53), 4cxh_A(53), 4cxg_A(53), 3vmf_A(53), 1skq_B(52), 1skq_A(52), 1jny_A(52), 1jny_B(52), 3wy9_B(54), 3wy9_A(54), 3wya_A(50), 4d61_i(39), 3j5y_B(39), 4crn_P(36), 1etu_A(35), 3deg_C(35)
Invertebrate	Tribolium castaneum	EFA09020.1	4d61_i(76), 3j5y_B(76), 4crn_P(55), 1r5b_A(48), 1r5o_A(48), 1r5n_A(48), 3wxm_E(39), 3agj_E(39), 3wxm_A(39), 3agj_A(39), 3wxm_G(39), 3agj_G(39), 4cxh_A(39), 4cxg_A(39), 3vmf_A(39), 3wxm_C(39), 3agj_C(39), 1skq_B(38), 1skq_A(38), 1jny_A(38), 1jny_B(37), 2b7c_A(38), 1ije_A(38), 1g7c_A(38), 2b7b_A(38), 1ijf_A(38), 1f60_A(38), 4c0s_B(38), 4c0s_A(38), 5hxb_A(69), 5hxb_X(70), 3e1y_F(70), 3e1y_H(70), 3e1…
Invertebrate	Hydra vulgaris	NP_001296663.1	4c0s_A(81), 4c0s_B(82), 1g7c_A(77), 2b7b_A(77), 1ijf_A(77), 1f60_A(77), 2b7c_A(77), 1ije_A(77), 3wxm_A(52), 3agj_A(52), 3wxm_G(52), 3agj_G(52), 3wxm_C(52), 3agj_C(52), 4cxh_A(52), 4cxg_A(52), 3vmf_A(52), 3wxm_E(52), 3agj_E(52), 1jny_A(50), 1skq_B(50), 1skq_A(50), 1jny_B(49), 3wy9_B(51), 3wy9_A(51), 3wya_A(48), 4d61_i(38), 3j5y_B(38), 4crn_P(37), 1r5n_A(35), 1etu_A(35)
Invertebrate	Hydra vulgaris	BAA11471.1	4c0s_A(79), 4c0s_B(79), 1g7c_A(76), 2b7b_A(75), 1ijf_A(75), 1f60_A(75), 2b7c_A(75), 1ije_A(75), 3wxm_G(51), 3agj_G(51), 3wxm_E(51), 3agj_E(51), 3wxm_A(51), 3agj_A(51), 3wxm_C(51), 3agj_C(51), 4cxh_A(51), 4cxg_A(51), 3vmf_A(51), 1jny_A(49), 1skq_B(49), 1skq_A(49), 1jny_B(48), 3wy9_B(50), 3wy9_A(50), 3wya_A(48), 4d61_i(37), 3j5y_B(37), 4crn_P(36), 1etu_A(35), 1efm_A(42)
Invertebrate	Hydra vulgaris	XP_012553476.1	4c0s_A(81), 4c0s_B(82), 1g7c_A(77), 2b7b_A(77), 1ijf_A(77), 1f60_A(77), 2b7c_A(77), 1ije_A(77), 3wxm_A(52), 3agj_A(52), 3wxm_E(52), 3agj_E(52), 3wxm_G(52), 3agj_G(52), 3wxm_C(52), 3agj_C(52), 4cxh_A(52), 4cxg_A(52), 3vmf_A(52), 1jny_A(50), 1skq_B(50), 1skq_A(50), 1jny_B(49), 3wy9_B(52), 3wy9_A(52), 3wya_A(48), 4d61_i(38), 3j5y_B(38), 4crn_P(37), 1r5b_A(35), 1r5o_A(35), 1r5n_A(35), 1etu_A(35)
Invertebrate	Pediculus humanus	EEB10888.1	4c0s_A(74), 4c0s_B(74), 2b7b_A(70), 1ijf_A(70), 1f60_A(70), 1g7c_A(70), 1ije_A(70), 2b7c_A(70), 3wxm_G(45), 3agj_G(45), 3wxm_E(45), 3agj_E(45), 3wxm_C(45), 3agj_C(45), 3wxm_A(45), 3agj_A(45), 4cxh_A(45), 4cxg_A(45), 3vmf_A(45), 1jny_B(46), 1skq_B(46), 1skq_A(46), 1jny_A(46), 3wy9_B(46), 3wy9_A(46), 3wya_A(45), 4ac9_D(35), 4aca_D(35), 4acb_D(35), 4ac9_C(35), 4aca_C(35), 4acb_C(35), 1wb1_C(35), 1wb…
Invertebrate	Microplitis demolitor	XP_008547401.1	4c0s_B(85), 4c0s_A(84), 2b7b_A(80), 1ijf_A(80), 1f60_A(80), 1ije_A(80), 1g7c_A(80), 2b7c_A(80), 3wxm_E(53), 3agj_E(53), 3wxm_G(53), 3agj_G(53), 3wxm_C(53), 3agj_C(53), 3wxm_A(53), 3agj_A(53), 4cxh_A(53), 4cxg_A(53), 3vmf_A(53), 1skq_B(53), 1skq_A(53), 1jny_A(53), 1jny_B(53), 3wy9_B(54), 3wy9_A(54), 3wya_A(50), 4d61_i(38), 3j5y_B(38), 4crn_P(36), 1etu_A(35), 3deg_C(36)
Invertebrate	Bombus impatiens	XP_003491912.1	4c0s_B(86), 4c0s_A(84), 2b7b_A(80), 1ijf_A(80), 1f60_A(80), 1g7c_A(79), 1ije_A(79), 2b7c_A(79), 3wxm_E(53), 3agj_E(53), 3wxm_G(53), 3agj_G(53), 4cxh_A(53), 4cxg_A(53), 3vmf_A(53), 3wxm_C(53), 3agj_C(53), 3wxm_A(53), 3agj_A(53), 1jny_A(52), 1skq_B(52), 1skq_A(52), 1jny_B(52), 3wy9_B(54), 3wy9_A(54), 3wya_A(51), 4d61_i(39), 3j5y_B(38), 4crn_P(36), 1etu_A(35)
Invertebrate	Bombus impatiens	XP_003492701.1	4c0s_A(84), 4c0s_B(85), 2b7b_A(81), 1ijf_A(81), 1f60_A(81), 1g7c_A(81), 1ije_A(81), 2b7c_A(81), 3wxm_G(53), 3agj_G(53), 3wxm_E(53), 3agj_E(53), 4cxh_A(53), 4cxg_A(53), 3vmf_A(53), 3wxm_A(53), 3agj_A(53), 3wxm_C(53), 3agj_C(53), 1jny_A(53), 1skq_B(53), 1skq_A(53), 1jny_B(52), 3wy9_B(54), 3wy9_A(54), 3wya_A(50), 4d61_i(39), 3j5y_B(38), 4crn_P(37), 1etu_A(35), 3deg_C(35)
Invertebrate	Aplysia californica	XP_005113003.1	4c0s_A(84), 4c0s_B(85), 2b7b_A(81), 1ijf_A(81), 1f60_A(81), 1g7c_A(81), 1ije_A(81), 2b7c_A(82), 3wxm_E(52), 3agj_E(52), 3wxm_G(52), 3agj_G(52), 3wxm_C(52), 3agj_C(52), 3wxm_A(52), 3agj_A(52), 4cxh_A(52), 4cxg_A(52), 3vmf_A(52), 1skq_B(50), 1skq_A(50), 1jny_A(50), 1jny_B(50), 3wy9_B(53), 3wy9_A(53), 3wya_A(49), 4d61_i(39), 3j5y_B(39), 4crn_P(38), 3izq_1(36)
Plant	Oryza sativa	ABF94274.1	4c0s_A(77), 4c0s_B(78), 2b7b_A(75), 1ijf_A(75), 1f60_A(75), 1g7c_A(74), 1ije_A(75), 2b7c_A(75), 3wxm_E(54), 3agj_E(54), 3wxm_G(54), 3agj_G(54), 4cxh_A(54), 4cxg_A(54), 3vmf_A(54), 3wxm_A(54), 3agj_A(54), 3wxm_C(54), 3agj_C(54), 1skq_B(51), 1skq_A(51), 1jny_A(51), 1jny_B(51), 3wy9_B(52), 3wy9_A(52), 3wya_A(49), 4d61_i(39), 3j5y_B(38), 4crn_P(38), 1r5b_A(35), 1r5o_A(35), 1r5n_A(35), 3mca_A(35), 3j2…
Plant	Oryza sativa	ABF94275.1	4c0s_B(78), 4c0s_A(78), 2b7b_A(74), 1ijf_A(74), 1f60_A(74), 1ije_A(74), 1g7c_A(74), 2b7c_A(74), 3wxm_E(57), 3agj_E(57), 3wxm_G(57), 3agj_G(57), 3wxm_A(57), 3agj_A(57), 3wxm_C(57), 3agj_C(57), 4cxh_A(57), 4cxg_A(57), 3vmf_A(57), 1skq_B(51), 1skq_A(51), 1jny_A(51), 1jny_B(50), 3wy9_B(54), 3wy9_A(54), 3wya_A(49), 4d61_i(40), 3j5y_B(40), 4crn_P(40), 3izq_1(36), 1r5b_A(35), 1r5o_A(35), 1r5n_A(35), 4h9…
Plant	Oryza sativa	ABF94277.1	4c0s_A(77), 4c0s_B(78), 2b7b_A(74), 1ijf_A(74), 1f60_A(74), 1g7c_A(74), 1ije_A(74), 2b7c_A(74), 3wxm_E(54), 3agj_E(54), 3wxm_G(54), 3agj_G(54), 3wxm_A(54), 3agj_A(54), 3wxm_C(54), 3agj_C(54), 4cxh_A(54), 4cxg_A(54), 3vmf_A(54), 1skq_B(51), 1skq_A(51), 1jny_A(51), 1jny_B(50), 3wy9_B(52), 3wy9_A(52), 3wya_A(48), 4d61_i(38), 3j5y_B(38), 4crn_P(38), 3mca_A(35)
Plant	Medicago truncatula	XP_003592345.2	4c0s_B(67), 4c0s_A(66), 2b7b_A(64), 1ijf_A(64), 1f60_A(64), 1g7c_A(64), 1ije_A(64), 2b7c_A(64), 3wxm_G(51), 3agj_G(51), 3wxm_A(51), 3wxm_E(51), 3agj_E(51), 3agj_A(51), 4cxh_A(51), 4cxg_A(51), 3vmf_A(51), 3wxm_C(51), 3agj_C(51), 1skq_B(49), 1skq_A(49), 1jny_A(49), 3wy9_B(49), 3wy9_A(49), 1jny_B(48), 3wya_A(46), 3j5y_B(36), 4d61_i(36), 4crn_P(35), 4l15_A(44), 4l16_A(43), 3b9p_A(49), 1xwi_A(43), 5ui…
Plant	Medicago truncatula	XP_013464767.1	4c0s_B(54), 4c0s_A(54), 1g7c_A(54), 2b7b_A(54), 1ijf_A(54), 1f60_A(54), 1ije_A(54), 2b7c_A(54), 3wxm_C(45), 3agj_C(45), 3wxm_E(45), 3agj_E(45), 3wxm_G(45), 3agj_G(45), 4cxh_A(45), 4cxg_A(45), 3wxm_A(45), 3vmf_A(45), 3agj_A(45), 1skq_B(41), 1skq_A(41), 1jny_A(41), 1jny_B(40), 3wy9_B(40), 3wy9_A(40), 3wya_A(37), 4crn_P(35)
Plant	Medicago truncatula	AET01475.1	4c0s_B(52), 4c0s_A(52), 2b7b_A(51), 1ijf_A(51), 1f60_A(51), 1ije_A(50), 2b7c_A(51), 1g7c_A(50), 3wxm_G(43), 3agj_G(43), 3wxm_E(43), 3agj_E(43), 3wxm_A(43), 3agj_A(43), 4cxh_A(43), 4cxg_A(43), 3vmf_A(43), 3wxm_C(43), 3agj_C(43), 3wy9_B(41), 3wy9_A(41), 1skq_B(38), 1skq_A(38), 1jny_A(38), 1jny_B(37), 3wya_A(39), 1efm_A(36)
Plant	Medicago truncatula	XP_003626756.1	4c0s_B(67), 4c0s_A(67), 2b7b_A(63), 1ijf_A(63), 1f60_A(63), 1g7c_A(63), 1ije_A(63), 2b7c_A(63), 3wxm_A(46), 3agj_A(46), 3wxm_C(46), 3agj_C(46), 3wxm_E(46), 3agj_E(46), 3wxm_G(46), 3agj_G(46), 4cxh_A(46), 4cxg_A(46), 3vmf_A(46), 1skq_B(46), 1skq_A(46), 1jny_A(46), 3wy9_B(51), 3wy9_A(51), 1jny_B(45), 3wya_A(47), 3j5y_B(40), 4d61_i(39), 4crn_P(40), 3mca_A(39), 1etu_A(38), 1efm_A(38)
Plant	Medicago truncatula	AES96456.2	4c0s_B(57), 4c0s_A(57), 2b7b_A(54), 1ijf_A(54), 1f60_A(54), 1g7c_A(54), 1ije_A(54), 2b7c_A(54), 3wxm_E(45), 3agj_E(45), 3wxm_G(45), 3agj_G(45), 4cxh_A(45), 4cxg_A(45), 3vmf_A(45), 3wxm_A(45), 3wxm_C(45), 3agj_C(45), 3agj_A(45), 3wy9_B(44), 3wy9_A(44), 1jny_A(40), 1skq_B(40), 1skq_A(40), 1jny_B(39), 3wya_A(45), 1etu_A(38), 1efm_A(38)
Plant	Medicago truncatula	XP_013470310.1	4c0s_A(50), 4c0s_B(52), 2b7b_A(48), 1ijf_A(48), 1f60_A(48), 1g7c_A(48), 1ije_A(48), 2b7c_A(48), 3wxm_A(41), 3wxm_G(41), 3agj_G(41), 3agj_A(41), 3wxm_E(41), 3agj_E(41), 3wxm_C(41), 3agj_C(41), 4cxh_A(41), 4cxg_A(41), 3vmf_A(41), 1jny_A(41), 1skq_B(41), 1skq_A(41), 1jny_B(41), 3wya_A(38), 3wy9_B(38), 3wy9_A(38), 3p26_B(40), 3izq_1(40), 4zke_A(37), 4zkd_A(35), 4zv4_B(39), 4zv4_A(39)
Plant	Arabidopsis thaliana	BAE99963.1	4c0s_A(75), 4c0s_B(76), 2b7b_A(75), 1ijf_A(75), 1f60_A(75), 1g7c_A(74), 1ije_A(75), 2b7c_A(75), 3wxm_E(54), 3agj_E(54), 3wxm_G(54), 3agj_G(54), 4cxh_A(54), 4cxg_A(54), 3vmf_A(54), 3wxm_C(54), 3agj_C(54), 3wxm_A(54), 3agj_A(54), 1jny_A(51), 1skq_B(51), 1skq_A(51), 1jny_B(50), 3wy9_B(52), 3wy9_A(52), 3wya_A(49), 4d61_i(39), 3j5y_B(38), 4crn_P(38), 1r5b_A(35), 1r5o_A(35), 1r5n_A(35), 3mca_A(35), 3j2…
Plant	Arabidopsis thaliana	BAD94936.1	1g7c_A(75), 4c0s_A(70), 2b7c_A(77), 2b7b_A(77), 1ijf_A(77), 1f60_A(77), 1ije_A(77), 4c0s_B(73), 1skq_B(54), 1skq_A(54), 1jny_A(54), 1jny_B(54), 3wya_A(49), 3wy9_B(49), 3wy9_A(49), 3wxm_C(49), 3agj_C(49), 4cxh_A(49), 4cxg_A(49), 3wxm_E(49), 3vmf_A(49), 3agj_E(49), 3wxm_G(49), 3agj_G(49), 3wxm_A(49), 3agj_A(49), 3e20_D(35), 3e20_A(35), 3e20_E(35), 3e20_J(35), 1r5n_A(36), 1r5b_A(36), 1r5o_A(36), 3mc…
Plant	Arabidopsis thaliana	BAF02151.1	4c0s_A(75), 4c0s_B(76), 2b7b_A(75), 1ijf_A(75), 1f60_A(75), 1g7c_A(74), 1ije_A(75), 2b7c_A(75), 3wxm_E(54), 3agj_E(54), 3wxm_G(54), 3agj_G(54), 4cxh_A(53), 4cxg_A(53), 3vmf_A(53), 3wxm_C(53), 3agj_C(53), 3wxm_A(53), 3agj_A(53), 1jny_A(50), 1skq_B(50), 1skq_A(50), 1jny_B(50), 3wy9_B(52), 3wy9_A(52), 3wya_A(49), 4d61_i(38), 3j5y_B(38), 4crn_P(38), 1r5n_A(35), 1r5b_A(35), 1r5o_A(35), 3mca_A(35)
Plant	Arabidopsis thaliana	CAA34456.1	4c0s_A(75), 4c0s_B(76), 2b7b_A(75), 1ijf_A(75), 1f60_A(75), 1g7c_A(74), 1ije_A(75), 2b7c_A(75), 3wxm_E(54), 3agj_E(54), 3wxm_G(54), 3agj_G(54), 4cxh_A(53), 4cxg_A(53), 3vmf_A(53), 3wxm_C(53), 3agj_C(53), 3wxm_A(53), 3agj_A(53), 1skq_B(51), 1skq_A(51), 1jny_A(51), 1jny_B(50), 3wy9_B(52), 3wy9_A(52), 3wya_A(49), 4d61_i(39), 3j5y_B(39), 4crn_P(38), 1r5b_A(35), 1r5o_A(35), 1r5n_A(35), 3mca_A(35), 3j2…
Plant	Manihot esculenta	XP_021595179.1	4c0s_A(77), 4c0s_B(78), 2b7b_A(74), 1ijf_A(74), 1f60_A(74), 1g7c_A(74), 1ije_A(74), 2b7c_A(74), 3wxm_G(55), 3agj_G(55), 3wxm_E(55), 3agj_E(55), 4cxh_A(54), 4cxg_A(54), 3vmf_A(54), 3wxm_A(54), 3wxm_C(54), 3agj_C(54), 3agj_A(54), 1skq_B(51), 1skq_A(51), 1jny_A(51), 1jny_B(50), 3wy9_B(52), 3wy9_A(52), 3wya_A(49), 4d61_i(39), 3j5y_B(38), 4crn_P(38), 1r5b_A(35), 1r5o_A(35), 1r5n_A(35), 3mca_A(35), 4lb…
Plant	Manihot esculenta	XP_021607177.1	4c0s_A(77), 4c0s_B(78), 2b7b_A(74), 1ijf_A(74), 1f60_A(74), 1ije_A(74), 1g7c_A(74), 2b7c_A(74), 3wxm_G(54), 3agj_G(54), 3wxm_E(54), 3agj_E(54), 4cxh_A(54), 4cxg_A(54), 3vmf_A(54), 3wxm_A(54), 3agj_A(54), 3wxm_C(54), 3agj_C(54), 1skq_B(51), 1skq_A(51), 1jny_A(51), 1jny_B(50), 3wy9_B(52), 3wy9_A(52), 3wya_A(49), 4d61_i(39), 3j5y_B(38), 4crn_P(38), 1r5b_A(35), 1r5o_A(35), 1r5n_A(35), 3mca_A(35), 2c7…
Plant	Manihot esculenta	AAC39447.1	4c0s_A(77), 4c0s_B(78), 2b7b_A(74), 1ijf_A(74), 1f60_A(74), 1ije_A(74), 1g7c_A(74), 2b7c_A(74), 3wxm_E(54), 3agj_E(54), 3wxm_G(54), 3agj_G(54), 3wxm_A(54), 3agj_A(54), 3wxm_C(54), 3agj_C(54), 4cxh_A(54), 4cxg_A(54), 3vmf_A(54), 1jny_A(50), 1skq_B(50), 1skq_A(50), 1jny_B(50), 3wy9_B(52), 3wy9_A(52), 3wya_A(49), 4d61_i(38), 3j5y_B(38), 4crn_P(38), 1r5b_A(35), 1r5o_A(35), 1r5n_A(35), 3mca_A(35), 2c7…
Plant	Manihot esculenta	XP_021607452.1	4c0s_A(77), 4c0s_B(78), 2b7b_A(74), 1ijf_A(74), 1f60_A(74), 1g7c_A(74), 1ije_A(74), 2b7c_A(74), 3wxm_G(54), 3agj_G(54), 3wxm_E(54), 3agj_E(54), 4cxh_A(54), 4cxg_A(54), 3vmf_A(54), 3wxm_A(54), 3agj_A(54), 3wxm_C(54), 3agj_C(54), 1skq_B(50), 1skq_A(50), 1jny_A(50), 1jny_B(50), 3wy9_B(52), 3wy9_A(52), 3wya_A(49), 4d61_i(39), 3j5y_B(38), 4crn_P(38), 1r5b_A(35), 1r5o_A(35), 1r5n_A(35), 3mca_A(35), 4h9…
Plant	Manihot esculenta	XP_021607451.1	4c0s_A(77), 4c0s_B(78), 2b7b_A(75), 1ijf_A(75), 1f60_A(75), 1g7c_A(74), 1ije_A(75), 2b7c_A(75), 3wxm_G(55), 3agj_G(55), 3wxm_E(55), 3agj_E(55), 4cxh_A(55), 4cxg_A(55), 3vmf_A(55), 3wxm_A(55), 3agj_A(55), 3wxm_C(55), 3agj_C(55), 1skq_B(51), 1skq_A(51), 1jny_A(51), 1jny_B(50), 3wy9_B(52), 3wy9_A(52), 3wya_A(49), 4d61_i(39), 3j5y_B(38), 4crn_P(38), 1r5b_A(35), 1r5o_A(35), 1r5n_A(35), 3mca_A(35), 4lb…
Plant	Cucumis melo	XP_008457229.1	4c0s_A(77), 4c0s_B(78), 2b7b_A(74), 1ijf_A(74), 1f60_A(74), 1g7c_A(74), 1ije_A(74), 2b7c_A(74), 3wxm_E(54), 3agj_E(54), 3wxm_G(54), 3agj_G(54), 3wxm_A(54), 3agj_A(54), 4cxh_A(54), 4cxg_A(54), 3vmf_A(54), 3wxm_C(54), 3agj_C(54), 1skq_B(50), 1skq_A(50), 1jny_A(50), 1jny_B(50), 3wy9_B(52), 3wy9_A(52), 3wya_A(49), 4d61_i(39), 3j5y_B(38), 4crn_P(38), 3j25_A(35)
Plant	Cucumis melo	XP_008463920.1	4c0s_A(77), 4c0s_B(77), 2b7b_A(74), 1ijf_A(74), 1f60_A(74), 1g7c_A(74), 1ije_A(74), 2b7c_A(74), 3wxm_E(54), 3agj_E(54), 3wxm_G(54), 3agj_G(54), 4cxh_A(54), 4cxg_A(54), 3vmf_A(54), 3wxm_C(54), 3agj_C(54), 3wxm_A(54), 3agj_A(54), 1skq_B(50), 1skq_A(50), 1jny_A(50), 1jny_B(50), 3wy9_B(51), 3wy9_A(51), 3wya_A(48), 4d61_i(39), 3j5y_B(38), 4crn_P(38), 3mca_A(35), 3j25_A(35)
Plant	Cyanidioschyzon merolae	BAM79877.1	4c0s_B(78), 4c0s_A(77), 2b7b_A(76), 1ijf_A(76), 1f60_A(76), 1g7c_A(76), 1ije_A(76), 2b7c_A(76), 3wxm_G(56), 3agj_G(56), 3wxm_E(56), 3agj_E(56), 4cxh_A(56), 4cxg_A(56), 3vmf_A(56), 3wxm_C(56), 3agj_C(56), 3wxm_A(56), 3agj_A(56), 1jny_A(51), 1skq_B(51), 1skq_A(51), 1jny_B(50), 3wy9_B(52), 3wy9_A(52), 3wya_A(49), 4d61_i(42), 3j5y_B(41), 4crn_P(41), 1r5b_A(37), 1r5o_A(37), 1r5n_A(37), 1etu_A(36), 1ef…
Plant	Arabidopsis lyrata	XP_020870839.1	4c0s_A(75), 4c0s_B(76), 2b7b_A(75), 1ijf_A(75), 1f60_A(75), 1g7c_A(74), 1ije_A(75), 2b7c_A(75), 3wxm_E(54), 3agj_E(54), 3wxm_G(54), 3agj_G(54), 4cxh_A(54), 4cxg_A(54), 3vmf_A(54), 3wxm_A(54), 3wxm_C(54), 3agj_C(54), 3agj_A(54), 1skq_B(51), 1skq_A(51), 1jny_A(51), 1jny_B(50), 3wy9_B(52), 3wy9_A(52), 3wya_A(49), 4d61_i(39), 3j5y_B(38), 4crn_P(38), 1r5b_A(35), 1r5o_A(35), 1r5n_A(35), 3mca_A(35), 3j2…
Plant	Arabidopsis lyrata	XP_002889674.1	4c0s_A(75), 4c0s_B(76), 2b7b_A(75), 1ijf_A(75), 1f60_A(75), 1g7c_A(74), 1ije_A(75), 2b7c_A(75), 3wxm_E(54), 3agj_E(54), 3wxm_G(54), 3agj_G(54), 4cxh_A(54), 4cxg_A(54), 3vmf_A(54), 3wxm_C(54), 3agj_C(54), 3wxm_A(54), 3agj_A(54), 1jny_A(51), 1skq_B(51), 1skq_A(51), 1jny_B(50), 3wy9_B(52), 3wy9_A(52), 3wya_A(49), 4d61_i(39), 3j5y_B(38), 4crn_P(38), 1r5b_A(35), 1r5o_A(35), 1r5n_A(35), 3mca_A(35), 3j2…
Plant	Ricinus communis	XP_002518073.1	4c0s_A(77), 4c0s_B(77), 2b7b_A(74), 1ijf_A(74), 1f60_A(74), 1ije_A(74), 1g7c_A(74), 2b7c_A(74), 3wxm_E(54), 3agj_E(54), 3wxm_G(54), 3agj_G(54), 4cxh_A(54), 4cxg_A(54), 3vmf_A(54), 3wxm_C(54), 3agj_C(54), 3wxm_A(54), 3agj_A(54), 1skq_B(50), 1skq_A(50), 1jny_A(50), 1jny_B(50), 3wy9_B(52), 3wy9_A(52), 3wya_A(49), 4d61_i(38), 3j5y_B(38), 4crn_P(39), 3mca_A(35), 2c77_A(35), 4h9g_A(35), 4lby_A(35), 4lb…
Plant	Ricinus communis	EEF34377.1	3wxm_G(42), 3agj_G(42), 3wxm_A(42), 3agj_A(42), 4cxh_A(42), 4cxg_A(42), 3vmf_A(42), 3wxm_C(42), 3agj_C(42), 3wxm_E(42), 3agj_E(42), 1skq_B(38), 1skq_A(38), 1jny_A(38), 1jny_B(38), 1ije_A(37), 2b7b_A(37), 1ijf_A(37), 1f60_A(37), 2b7c_A(37), 4c0s_B(35), 1g7c_A(37), 4d61_i(37), 3j5y_B(36), 4c0s_A(35), 3wy9_B(35), 3wy9_A(35)
Plant	Ricinus communis	XP_002518072.1	4c0s_A(72), 4c0s_B(73), 2b7c_A(68), 1g7c_A(68), 1ije_A(68), 2b7b_A(68), 1ijf_A(68), 1f60_A(68), 1jny_B(51), 1skq_B(51), 1skq_A(51), 1jny_A(51), 3wxm_C(50), 3agj_C(50), 3wxm_E(50), 3agj_E(50), 4cxh_A(50), 4cxg_A(50), 3vmf_A(50), 3wxm_A(50), 3wxm_G(50), 3agj_G(50), 3agj_A(50), 3wy9_B(50), 3wy9_A(50), 3wya_A(50)
Plant	Ricinus communis	EEF23174.1	4c0s_A(72), 4c0s_B(72), 1g7c_A(68), 2b7c_A(68), 1ije_A(68), 2b7b_A(68), 1ijf_A(68), 1f60_A(68), 1skq_B(50), 1skq_A(50), 1jny_B(50), 1jny_A(50), 3wxm_E(50), 3agj_E(50), 4cxh_A(50), 4cxg_A(50), 3vmf_A(50), 3wxm_C(50), 3agj_C(50), 3wxm_A(50), 3agj_A(50), 3wxm_G(50), 3agj_G(50), 3wy9_B(49), 3wy9_A(49), 3wya_A(49), 4h9g_A(35), 2y16_Z(35), 2y12_Z(35), 2y0y_Z(35), 2y18_Z(35), 2y10_Z(35), 2y14_Z(35), 2xq…
Plant	Ricinus communis	EEF34338.1	4c0s_A(73), 4c0s_B(74), 2b7b_A(71), 1ijf_A(71), 1f60_A(71), 2b7c_A(71), 1g7c_A(70), 1ije_A(71), 3wxm_A(52), 3agj_A(52), 3wxm_G(52), 3agj_G(52), 3wxm_E(52), 3agj_E(52), 3wxm_C(52), 3agj_C(52), 4cxh_A(52), 4cxg_A(52), 3vmf_A(52), 1jny_B(52), 1skq_B(52), 1skq_A(52), 1jny_A(52), 3wy9_B(50), 3wy9_A(50), 3wya_A(50), 4d61_i(37), 3j5y_B(36), 4crn_P(37), 1r5b_A(35), 1r5o_A(35), 1r5n_A(35)
Plant	Ricinus communis	EEF34346.1	4c0s_A(77), 4c0s_B(78), 2b7b_A(75), 1ijf_A(75), 1f60_A(75), 1ije_A(75), 1g7c_A(74), 2b7c_A(75), 3wxm_E(55), 3agj_E(55), 3wxm_G(55), 3agj_G(55), 4cxh_A(54), 4cxg_A(54), 3vmf_A(54), 3wxm_C(54), 3agj_C(54), 3wxm_A(54), 3agj_A(54), 1skq_B(51), 1skq_A(51), 1jny_A(51), 1jny_B(50), 3wy9_B(52), 3wy9_A(52), 3wya_A(49), 4d61_i(39), 3j5y_B(38), 4crn_P(38), 1r5b_A(35), 1r5o_A(35), 1r5n_A(35), 3mca_A(35), 4lb…
Plant	Carica papaya	XP_021897756.1	4c0s_A(77), 4c0s_B(78), 2b7b_A(74), 1ijf_A(74), 1f60_A(74), 1g7c_A(74), 1ije_A(74), 2b7c_A(74), 3wxm_G(54), 3agj_G(54), 3wxm_E(54), 3agj_E(54), 3wxm_C(54), 3agj_C(54), 3wxm_A(54), 3agj_A(54), 4cxh_A(54), 4cxg_A(54), 3vmf_A(54), 1skq_B(50), 1skq_A(50), 1jny_A(50), 1jny_B(50), 3wy9_B(52), 3wy9_A(52), 3wya_A(48), 4d61_i(39), 3j5y_B(38), 4crn_P(38), 2c78_A(37), 4lby_A(36), 2c77_A(36), 4lbv_A(36), 4lc…
Plant	Carica papaya	XP_021894491.1	4c0s_A(77), 4c0s_B(77), 2b7b_A(74), 1ijf_A(74), 1f60_A(74), 1ije_A(74), 1g7c_A(73), 2b7c_A(74), 3wxm_E(54), 3agj_E(54), 3wxm_G(54), 3agj_G(54), 3wxm_A(54), 3agj_A(54), 4cxh_A(54), 4cxg_A(54), 3vmf_A(54), 3wxm_C(54), 3agj_C(54), 1skq_B(50), 1skq_A(50), 1jny_A(50), 1jny_B(50), 3wy9_B(52), 3wy9_A(52), 3wya_A(48), 4d61_i(39), 3j5y_B(38), 4crn_P(38), 4lby_A(36), 4lbv_A(36), 4lc0_A(36), 4lbw_A(36), 4lb…
Plant	Carica papaya	XP_021897755.1	4c0s_A(77), 4c0s_B(78), 2b7b_A(74), 1ijf_A(74), 1f60_A(74), 1g7c_A(73), 1ije_A(74), 2b7c_A(74), 3wxm_G(54), 3agj_G(54), 3wxm_E(54), 3agj_E(54), 3wxm_A(54), 3agj_A(54), 3wxm_C(54), 3agj_C(54), 4cxh_A(54), 4cxg_A(54), 3vmf_A(54), 1skq_B(50), 1skq_A(50), 1jny_A(50), 1jny_B(49), 3wy9_B(51), 3wy9_A(51), 3wya_A(48), 4d61_i(38), 3j5y_B(38), 4crn_P(38), 2c78_A(36), 4h9g_A(36), 4lby_A(36), 4lbv_A(36), 4lc…
Plant	Zea mays	AQK82355.1	4c0s_A(77), 4c0s_B(78), 2b7b_A(75), 1ijf_A(75), 1f60_A(75), 1g7c_A(74), 1ije_A(75), 2b7c_A(75), 3wxm_E(53), 3agj_E(53), 3wxm_G(53), 3agj_G(53), 3wxm_A(53), 3agj_A(53), 4cxh_A(53), 4cxg_A(53), 3vmf_A(53), 3wxm_C(53), 3agj_C(53), 1jny_A(50), 1skq_B(50), 1skq_A(50), 1jny_B(50), 3wy9_B(51), 3wy9_A(51), 3wya_A(48), 4d61_i(39), 3j5y_B(39), 4crn_P(38), 1r5n_A(35), 1r5b_A(35), 1r5o_A(35), 3mca_A(35), 3j2…
Plant	Zea mays	NP_001288407.1	4c0s_A(77), 4c0s_B(77), 2b7b_A(75), 1ijf_A(75), 1f60_A(75), 1g7c_A(74), 1ije_A(75), 2b7c_A(75), 3wxm_E(53), 3agj_E(53), 3wxm_G(53), 3agj_G(53), 3wxm_A(53), 3wxm_C(53), 3agj_C(53), 3agj_A(53), 4cxh_A(53), 4cxg_A(53), 3vmf_A(53), 1skq_B(50), 1skq_A(50), 1jny_A(50), 1jny_B(50), 3wy9_B(51), 3wy9_A(51), 3wya_A(48), 4d61_i(39), 3j5y_B(39), 4crn_P(38), 1r5b_A(35), 1r5o_A(35), 1r5n_A(35), 3j25_A(35), 4kb…
Plant	Zea mays	ACG31866.1	4c0s_A(77), 4c0s_B(78), 2b7b_A(75), 1ijf_A(75), 1f60_A(75), 1g7c_A(74), 1ije_A(75), 2b7c_A(75), 3wxm_G(54), 3agj_G(54), 3wxm_E(54), 3agj_E(54), 3wxm_C(54), 3agj_C(54), 3wxm_A(54), 3agj_A(54), 4cxh_A(54), 4cxg_A(54), 3vmf_A(54), 1skq_B(51), 1skq_A(51), 1jny_A(51), 1jny_B(50), 3wy9_B(52), 3wy9_A(52), 3wya_A(48), 4d61_i(39), 3j5y_B(39), 4crn_P(38), 1r5n_A(35), 1r5b_A(35), 1r5o_A(35), 4lbv_A(36), 4lc…
Plant	Zea mays	AAF42979.1	4c0s_A(76), 4c0s_B(77), 2b7b_A(74), 1ijf_A(74), 1f60_A(74), 1g7c_A(74), 1ije_A(74), 2b7c_A(74), 3wxm_E(52), 3agj_E(52), 3wxm_G(52), 3agj_G(52), 4cxh_A(52), 4cxg_A(52), 3vmf_A(52), 3wxm_C(52), 3agj_C(52), 3wxm_A(52), 3agj_A(52), 1skq_B(50), 1skq_A(50), 1jny_A(50), 1jny_B(49), 3wy9_B(50), 3wy9_A(50), 3wya_A(47), 4d61_i(39), 3j5y_B(38), 4crn_P(38), 1ob5_A(35), 1zc8_Y(35), 1ttt_C(35), 1ttt_A(35), 1tt…
Plant	Zea mays	AQK85159.1	4c0s_A(77), 4c0s_B(78), 2b7b_A(75), 1ijf_A(75), 1f60_A(75), 1g7c_A(74), 1ije_A(75), 2b7c_A(75), 3wxm_E(54), 3agj_E(54), 3wxm_G(54), 3agj_G(54), 3wxm_C(54), 3agj_C(54), 3wxm_A(54), 3agj_A(54), 4cxh_A(54), 4cxg_A(54), 3vmf_A(54), 1skq_B(51), 1skq_A(51), 1jny_A(51), 1jny_B(50), 3wy9_B(51), 3wy9_A(51), 3wya_A(48), 4d61_i(39), 3j5y_B(39), 4crn_P(38), 1r5b_A(35), 1r5o_A(35), 1r5n_A(35), 3j25_A(35), 4kb…
Plant	Zea mays	AAF42980.1	4c0s_A(74), 4c0s_B(74), 2b7b_A(73), 1ijf_A(73), 1f60_A(73), 1g7c_A(73), 1ije_A(73), 2b7c_A(73), 3wxm_G(52), 3agj_G(52), 3wxm_E(52), 3agj_E(52), 3wxm_C(52), 3agj_C(52), 3wxm_A(52), 3agj_A(52), 4cxh_A(52), 4cxg_A(52), 3vmf_A(52), 1jny_A(49), 1skq_B(49), 1skq_A(49), 1jny_B(48), 3wy9_B(50), 3wy9_A(50), 3wya_A(46), 4d61_i(39), 3j5y_B(39), 4crn_P(36)
Plant	Zea mays	AAF42981.1	4c0s_A(75), 4c0s_B(76), 2b7b_A(73), 1ijf_A(73), 1f60_A(73), 1ije_A(73), 1g7c_A(73), 2b7c_A(73), 3wxm_E(53), 3agj_E(53), 3wxm_G(53), 3agj_G(53), 4cxh_A(53), 4cxg_A(53), 3vmf_A(53), 3wxm_C(53), 3agj_C(53), 3wxm_A(53), 3agj_A(53), 1skq_B(50), 1skq_A(50), 1jny_A(50), 1jny_B(49), 3wy9_B(50), 3wy9_A(50), 3wya_A(47), 4d61_i(39), 3j5y_B(39), 4crn_P(38), 1zc8_Y(35), 1ttt_C(35), 1ttt_A(35), 1ttt_B(35), 1b2…
Plant	Zea mays	AQK92884.1	4c0s_A(76), 4c0s_B(77), 2b7b_A(74), 1ijf_A(74), 1f60_A(74), 1g7c_A(74), 1ije_A(74), 2b7c_A(74), 3wxm_E(53), 3agj_E(53), 3wxm_G(53), 3agj_G(53), 4cxh_A(53), 4cxg_A(53), 3vmf_A(53), 3wxm_C(53), 3agj_C(53), 3wxm_A(53), 3agj_A(53), 1skq_B(50), 1skq_A(50), 1jny_A(50), 1jny_B(50), 3wy9_B(51), 3wy9_A(51), 3wya_A(48), 4d61_i(39), 3j5y_B(39), 4crn_P(38), 1r5b_A(35), 1r5o_A(35), 1r5n_A(35), 3j25_A(35), 3iz…
Plant	Zea mays	AQK92870.1	4c0s_A(77), 4c0s_B(78), 2b7b_A(75), 1ijf_A(75), 1f60_A(75), 1g7c_A(75), 1ije_A(75), 2b7c_A(75), 3wxm_E(54), 3agj_E(54), 3wxm_G(54), 3agj_G(54), 3wxm_A(54), 3agj_A(54), 3wxm_C(54), 3agj_C(54), 4cxh_A(54), 4cxg_A(54), 3vmf_A(54), 1jny_A(51), 1skq_B(51), 1skq_A(51), 1jny_B(50), 3wy9_B(52), 3wy9_A(52), 3wya_A(48), 4d61_i(39), 3j5y_B(39), 4crn_P(38), 1r5b_A(35), 1r5o_A(35), 1r5n_A(35), 3j25_A(35), 4kb…
Plant	Zea mays	AAF42977.1	4c0s_A(76), 4c0s_B(77), 2b7b_A(75), 1ijf_A(75), 1f60_A(75), 1g7c_A(74), 1ije_A(75), 2b7c_A(75), 3wxm_E(53), 3agj_E(53), 3wxm_G(53), 3agj_G(53), 3wxm_C(53), 3agj_C(53), 4cxh_A(53), 4cxg_A(53), 3vmf_A(53), 3wxm_A(53), 3agj_A(53), 1skq_B(50), 1skq_A(50), 1jny_A(50), 1jny_B(50), 3wy9_B(51), 3wy9_A(51), 3wya_A(48), 4d61_i(39), 3j5y_B(39), 4crn_P(38), 1r5b_A(35), 1r5o_A(35), 1r5n_A(35), 3j25_A(35)
Plant	Zea mays	AQK85111.1	4c0s_A(76), 4c0s_B(77), 2b7b_A(75), 1ijf_A(75), 1f60_A(75), 1g7c_A(74), 1ije_A(75), 2b7c_A(75), 3wxm_G(54), 3agj_G(54), 3wxm_E(54), 3agj_E(54), 3wxm_C(54), 3agj_C(54), 3wxm_A(54), 3agj_A(54), 4cxh_A(54), 4cxg_A(54), 3vmf_A(54), 1jny_A(51), 1skq_B(51), 1skq_A(51), 1jny_B(50), 3wy9_B(52), 3wy9_A(52), 3wya_A(48), 4d61_i(40), 3j5y_B(39), 4crn_P(38), 1r5b_A(35), 1r5o_A(35), 1r5n_A(35), 3j25_A(35), 4kb…
Plant	Zea mays	AQK85112.1	4c0s_A(76), 4c0s_B(76), 2b7b_A(74), 1ijf_A(74), 1f60_A(74), 1ije_A(74), 1g7c_A(74), 2b7c_A(74), 3wxm_E(53), 3agj_E(53), 3wxm_G(53), 3agj_G(53), 4cxh_A(53), 4cxg_A(53), 3vmf_A(53), 3wxm_A(53), 3agj_A(53), 3wxm_C(53), 3agj_C(53), 1skq_B(50), 1skq_A(50), 1jny_A(50), 1jny_B(50), 3wy9_B(51), 3wy9_A(51), 3wya_A(48), 4d61_i(39), 3j5y_B(39), 4crn_P(37), 1r5b_A(35), 1r5o_A(35), 1r5n_A(35), 2c78_A(36), 3j2…
Plant	Zea mays	AAF42976.1	4c0s_A(76), 4c0s_B(77), 2b7b_A(75), 1ijf_A(75), 1f60_A(75), 1g7c_A(74), 1ije_A(75), 2b7c_A(75), 3wxm_E(54), 3agj_E(54), 3wxm_G(54), 3agj_G(54), 4cxh_A(54), 4cxg_A(54), 3vmf_A(54), 3wxm_C(54), 3agj_C(54), 3wxm_A(54), 3agj_A(54), 1skq_B(50), 1skq_A(50), 1jny_A(50), 1jny_B(50), 3wy9_B(51), 3wy9_A(51), 3wya_A(48), 4d61_i(39), 3j5y_B(39), 4crn_P(38), 1r5b_A(35), 1r5o_A(35), 1r5n_A(35), 3j25_A(35)
Plant	Zea mays	AQL04303.1	4c0s_A(77), 4c0s_B(78), 2b7b_A(75), 1ijf_A(75), 1f60_A(75), 1g7c_A(74), 1ije_A(75), 2b7c_A(75), 3wxm_E(53), 3agj_E(53), 3wxm_G(53), 3agj_G(53), 3wxm_A(53), 3agj_A(53), 3wxm_C(53), 3agj_C(53), 4cxh_A(53), 4cxg_A(53), 3vmf_A(53), 1jny_A(51), 1skq_B(51), 1skq_A(51), 1jny_B(50), 3wy9_B(51), 3wy9_A(51), 3wya_A(48), 4d61_i(39), 3j5y_B(39), 4crn_P(38), 1r5b_A(35), 1r5o_A(35), 1r5n_A(35), 3mca_A(35), 3j2…
Plant	Zea mays	AQK85166.1	4c0s_A(75), 4c0s_B(76), 2b7b_A(75), 1ijf_A(75), 1f60_A(75), 1g7c_A(74), 1ije_A(74), 2b7c_A(74), 3wxm_G(53), 3agj_G(53), 3wxm_E(53), 3agj_E(53), 4cxh_A(53), 4cxg_A(53), 3vmf_A(53), 3wxm_A(53), 3agj_A(53), 3wxm_C(53), 3agj_C(53), 1skq_B(50), 1skq_A(50), 1jny_A(50), 1jny_B(49), 3wy9_B(52), 3wy9_A(52), 3wya_A(49), 4d61_i(38), 3j5y_B(38), 4crn_P(37), 3j25_A(35), 3izp_E(35), 4kbv_Y(35), 4kcy_Y(35), 4kd…
Plant	Zea mays	ONM24349.1	4c0s_A(75), 4c0s_B(76), 2b7b_A(75), 1ijf_A(75), 1f60_A(75), 1g7c_A(74), 1ije_A(75), 2b7c_A(75), 3wxm_E(54), 3agj_E(54), 3wxm_G(54), 3agj_G(54), 4cxh_A(54), 4cxg_A(54), 3vmf_A(54), 3wxm_A(54), 3agj_A(54), 3wxm_C(54), 3agj_C(54), 1skq_B(51), 1skq_A(51), 1jny_A(51), 1jny_B(50), 3wy9_B(52), 3wy9_A(52), 3wya_A(49), 4d61_i(39), 3j5y_B(38), 4crn_P(38), 1r5b_A(35), 1r5o_A(35), 1r5n_A(35), 3mca_A(35), 3j2…
Plant	Zea mays	ACG34498.1	4c0s_A(77), 4c0s_B(77), 2b7b_A(75), 1ijf_A(75), 1f60_A(75), 1g7c_A(74), 1ije_A(75), 2b7c_A(75), 3wxm_E(53), 3agj_E(53), 3wxm_G(53), 3agj_G(53), 3wxm_C(53), 3agj_C(53), 3wxm_A(53), 3agj_A(53), 4cxh_A(53), 4cxg_A(53), 3vmf_A(53), 1skq_B(50), 1skq_A(50), 1jny_A(50), 1jny_B(50), 3wy9_B(51), 3wy9_A(51), 3wya_A(48), 4d61_i(39), 3j5y_B(39), 4crn_P(38), 1r5b_A(35), 1r5o_A(35), 1r5n_A(35), 3j25_A(35), 4kb…
Plant	Zea mays	AQK85175.1	4c0s_A(76), 4c0s_B(77), 2b7b_A(74), 1ijf_A(74), 1f60_A(74), 1g7c_A(74), 1ije_A(74), 2b7c_A(74), 3wxm_E(53), 3agj_E(53), 3wxm_G(53), 3agj_G(53), 3wxm_A(53), 3agj_A(53), 4cxh_A(53), 4cxg_A(53), 3vmf_A(53), 3wxm_C(53), 3agj_C(53), 1skq_B(50), 1skq_A(50), 1jny_A(50), 1jny_B(50), 3wy9_B(51), 3wy9_A(51), 3wya_A(48), 4d61_i(39), 3j5y_B(38), 4crn_P(37), 1r5b_A(35), 1r5o_A(35), 1r5n_A(35), 3j25_A(35), 4kb…
Plant	Zea mays	AAF42978.1	4c0s_A(73), 4c0s_B(74), 2b7b_A(71), 1ijf_A(71), 1f60_A(71), 1ije_A(71), 1g7c_A(71), 2b7c_A(71), 3wxm_E(51), 3agj_E(51), 3wxm_G(51), 3agj_G(51), 3wxm_A(51), 3agj_A(51), 4cxh_A(51), 4cxg_A(51), 3vmf_A(51), 3wxm_C(51), 3agj_C(51), 1jny_A(48), 1skq_B(48), 1skq_A(48), 1jny_B(48), 3wy9_B(49), 3wy9_A(49), 3wya_A(46), 4d61_i(38), 3j5y_B(37), 4crn_P(37), 1efm_A(35)
Plant	Zea mays	AQK92865.1	4c0s_A(76), 4c0s_B(77), 2b7b_A(74), 1ijf_A(74), 1f60_A(74), 1g7c_A(74), 1ije_A(74), 2b7c_A(74), 3wxm_E(53), 3agj_E(53), 3wxm_G(53), 3agj_G(53), 3wxm_A(53), 3agj_A(53), 4cxh_A(53), 4cxg_A(53), 3vmf_A(53), 3wxm_C(53), 3agj_C(53), 1skq_B(50), 1skq_A(50), 1jny_A(50), 1jny_B(50), 3wy9_B(51), 3wy9_A(51), 3wya_A(48), 4d61_i(39), 3j5y_B(39), 4crn_P(38), 1r5b_A(35), 1r5o_A(35), 1r5n_A(35), 3j25_A(35), 3iz…
Plant	Zea mays	AQK92880.1	4c0s_A(77), 4c0s_B(78), 2b7b_A(75), 1ijf_A(75), 1f60_A(75), 1g7c_A(74), 1ije_A(75), 2b7c_A(75), 3wxm_G(54), 3agj_G(54), 3wxm_E(54), 3agj_E(54), 3wxm_A(54), 3agj_A(54), 3wxm_C(54), 3agj_C(54), 4cxh_A(54), 4cxg_A(54), 3vmf_A(54), 1skq_B(51), 1skq_A(51), 1jny_A(51), 1jny_B(50), 3wy9_B(51), 3wy9_A(51), 3wya_A(48), 4d61_i(39), 3j5y_B(39), 4crn_P(38), 1r5b_A(35), 1r5o_A(35), 1r5n_A(35), 3j25_A(35), 4kb…
Plant	Zea mays	AAF42982.1	4c0s_A(76), 4c0s_B(77), 2b7b_A(74), 1ijf_A(74), 1f60_A(74), 1g7c_A(74), 1ije_A(74), 2b7c_A(74), 3wxm_E(53), 3agj_E(53), 3wxm_G(53), 3agj_G(53), 3wxm_A(53), 3agj_A(53), 4cxh_A(53), 4cxg_A(53), 3vmf_A(53), 3wxm_C(53), 3agj_C(53), 1skq_B(51), 1skq_A(51), 1jny_A(51), 1jny_B(50), 3wy9_B(51), 3wy9_A(51), 3wya_A(48), 4d61_i(40), 3j5y_B(39), 4crn_P(39), 1r5n_A(35), 1r5b_A(35), 1r5o_A(35), 3mca_A(35), 3j2…
Plant	Zea mays	NP_001310300.1	4c0s_A(76), 4c0s_B(77), 2b7b_A(75), 1ijf_A(75), 1f60_A(75), 1g7c_A(75), 1ije_A(75), 2b7c_A(75), 3wxm_E(54), 3agj_E(54), 3wxm_G(54), 3agj_G(54), 3wxm_A(54), 3agj_A(54), 3wxm_C(54), 3agj_C(54), 4cxh_A(54), 4cxg_A(54), 3vmf_A(54), 1skq_B(51), 1skq_A(51), 1jny_A(51), 1jny_B(50), 3wy9_B(52), 3wy9_A(52), 3wya_A(49), 4d61_i(39), 3j5y_B(38), 4crn_P(38), 1r5b_A(35), 1r5o_A(35), 1r5n_A(35), 3mca_A(35), 3j2…
Plant	Setaria italica	XP_004962250.1	4c0s_A(77), 4c0s_B(77), 2b7b_A(75), 1ijf_A(75), 1f60_A(75), 1g7c_A(74), 1ije_A(75), 2b7c_A(75), 3wxm_E(54), 3agj_E(54), 3wxm_G(54), 3agj_G(54), 3wxm_A(54), 3agj_A(54), 3wxm_C(54), 3agj_C(54), 4cxh_A(54), 4cxg_A(54), 3vmf_A(54), 1jny_A(51), 1skq_B(51), 1skq_A(51), 1jny_B(50), 3wy9_B(51), 3wy9_A(51), 3wya_A(48), 4d61_i(39), 3j5y_B(39), 4crn_P(39), 1r5b_A(35), 1r5o_A(35), 1r5n_A(35), 3j25_A(35), 3iz…
Plant	Setaria italica	XP_004962278.1	4c0s_A(76), 4c0s_B(77), 2b7b_A(75), 1ijf_A(75), 1f60_A(75), 1g7c_A(74), 1ije_A(75), 2b7c_A(75), 3wxm_E(54), 3agj_E(54), 3wxm_G(54), 3agj_G(54), 3wxm_A(54), 3agj_A(54), 3wxm_C(54), 3agj_C(54), 4cxh_A(54), 4cxg_A(54), 3vmf_A(54), 1skq_B(51), 1skq_A(51), 1jny_A(51), 1jny_B(50), 3wy9_B(51), 3wy9_A(51), 3wya_A(48), 4d61_i(39), 3j5y_B(39), 4crn_P(39), 1r5b_A(35), 1r5o_A(35), 1r5n_A(35), 3j25_A(35), 4kb…
Plant	Setaria italica	XP_004984834.1	4c0s_A(77), 4c0s_B(77), 2b7b_A(75), 1ijf_A(75), 1f60_A(75), 1g7c_A(74), 1ije_A(75), 2b7c_A(75), 3wxm_E(54), 3agj_E(54), 3wxm_G(54), 3agj_G(54), 4cxh_A(54), 4cxg_A(54), 3vmf_A(54), 3wxm_C(54), 3agj_C(54), 3wxm_A(54), 3agj_A(54), 1skq_B(51), 1skq_A(51), 1jny_A(51), 1jny_B(50), 3wy9_B(51), 3wy9_A(51), 3wya_A(48), 4d61_i(39), 3j5y_B(39), 4crn_P(38), 1r5b_A(35), 1r5o_A(35), 1r5n_A(35), 3mca_A(35), 3j2…
Plant	Malus domestica	XP_008365661.1	4c0s_A(76), 4c0s_B(77), 2b7b_A(74), 1ijf_A(74), 1f60_A(74), 1g7c_A(74), 1ije_A(74), 2b7c_A(74), 3wxm_E(54), 3agj_E(54), 3wxm_G(54), 3agj_G(54), 4cxh_A(54), 4cxg_A(54), 3vmf_A(54), 3wxm_C(54), 3agj_C(54), 3wxm_A(54), 3agj_A(54), 1skq_B(50), 1skq_A(50), 1jny_A(50), 1jny_B(50), 3wy9_B(52), 3wy9_A(52), 3wya_A(49), 4d61_i(39), 3j5y_B(38), 4crn_P(38), 2c77_A(35), 4lby_A(35), 4lbv_A(35), 4lc0_A(35), 4lb…
Plant	Malus domestica	XP_008349742.1	4c0s_A(75), 4c0s_B(76), 2b7b_A(75), 1ijf_A(75), 1f60_A(75), 1g7c_A(75), 1ije_A(75), 2b7c_A(75), 3wxm_E(54), 3agj_E(54), 3wxm_G(54), 3agj_G(54), 3wxm_A(54), 3agj_A(54), 3wxm_C(54), 3agj_C(54), 4cxh_A(54), 4cxg_A(54), 3vmf_A(54), 1jny_A(51), 1skq_B(51), 1skq_A(51), 1jny_B(51), 3wy9_B(51), 3wy9_A(51), 3wya_A(48), 4d61_i(39), 3j5y_B(38), 4crn_P(38), 1r5n_A(35), 1r5b_A(35), 1r5o_A(35), 3mca_A(35), 4lb…
Plant	Malus domestica	XP_008385282.1	4c0s_A(76), 4c0s_B(77), 2b7b_A(74), 1ijf_A(74), 1f60_A(74), 1g7c_A(74), 1ije_A(74), 2b7c_A(74), 3wxm_E(54), 3agj_E(54), 3wxm_G(54), 3agj_G(54), 3wxm_C(54), 3agj_C(54), 3wxm_A(54), 3agj_A(54), 4cxh_A(54), 4cxg_A(54), 3vmf_A(54), 1skq_B(50), 1skq_A(50), 1jny_A(50), 1jny_B(50), 3wy9_B(52), 3wy9_A(52), 3wya_A(49), 4d61_i(39), 3j5y_B(38), 4crn_P(38), 1r5b_A(35), 1r5o_A(35), 1r5n_A(35), 3mca_A(35), 3j2…
Plant	Malus domestica	XP_008380544.1	4c0s_A(75), 4c0s_B(76), 2b7b_A(75), 1ijf_A(75), 1f60_A(75), 1g7c_A(74), 1ije_A(75), 2b7c_A(75), 3wxm_E(54), 3wxm_G(54), 3agj_E(54), 3agj_G(54), 4cxh_A(54), 4cxg_A(54), 3vmf_A(54), 3wxm_A(54), 3wxm_C(54), 3agj_C(54), 3agj_A(54), 1jny_A(51), 1skq_B(51), 1skq_A(51), 1jny_B(50), 3wy9_B(52), 3wy9_A(52), 3wya_A(49), 4d61_i(38), 3j5y_B(38), 4crn_P(38), 1mj1_A(35), 3j25_A(36), 4kbv_Y(36), 4kcy_Y(36), 4kd…
Plant	Malus domestica	XP_008385284.1	4c0s_A(76), 4c0s_B(77), 2b7b_A(75), 1ijf_A(75), 1f60_A(75), 1g7c_A(74), 1ije_A(75), 2b7c_A(75), 3wxm_E(54), 3agj_E(54), 3wxm_G(54), 3agj_G(54), 3wxm_A(54), 3agj_A(54), 3wxm_C(54), 3agj_C(54), 4cxh_A(54), 4cxg_A(54), 3vmf_A(54), 1skq_B(51), 1skq_A(51), 1jny_A(51), 1jny_B(51), 3wy9_B(51), 3wy9_A(51), 3wya_A(48), 4d61_i(39), 3j5y_B(38), 4crn_P(38), 1r5b_A(35), 1r5o_A(35), 1r5n_A(35), 3mca_A(35), 4lb…
Plant	Solanum pennellii	XP_015078179.1	4c0s_A(70), 4c0s_B(70), 1g7c_A(69), 2b7b_A(69), 1ijf_A(69), 1f60_A(69), 2b7c_A(69), 1ije_A(69), 3wxm_A(51), 3agj_A(51), 3wxm_E(51), 3agj_E(51), 3wxm_G(51), 3agj_G(51), 3wxm_C(51), 3agj_C(51), 4cxh_A(51), 4cxg_A(51), 3vmf_A(51), 1skq_B(50), 1skq_A(50), 1jny_A(50), 1jny_B(50), 3wya_A(50), 3wy9_B(50), 3wy9_A(50), 4d61_i(35), 3j5y_B(35), 1r5b_A(36), 1r5o_A(36), 1r5n_A(36), 4crn_P(36)
Plant	Solanum pennellii	XP_015058086.1	4c0s_A(75), 4c0s_B(76), 2b7b_A(75), 1ijf_A(75), 1f60_A(75), 1g7c_A(74), 1ije_A(75), 2b7c_A(75), 3wxm_G(54), 3agj_G(54), 3wxm_E(54), 3agj_E(54), 4cxh_A(54), 4cxg_A(54), 3vmf_A(54), 3wxm_A(54), 3agj_A(54), 3wxm_C(54), 3agj_C(54), 1skq_B(51), 1skq_A(51), 1jny_A(51), 1jny_B(50), 3wy9_B(52), 3wy9_A(52), 3wya_A(49), 4d61_i(39), 3j5y_B(38), 4crn_P(39), 1r5b_A(35), 1r5o_A(35), 1r5n_A(35), 3mca_A(36)
Plant	Solanum pennellii	XP_015079016.1	4c0s_A(75), 4c0s_B(76), 2b7b_A(75), 1ijf_A(75), 1f60_A(75), 1g7c_A(74), 1ije_A(75), 2b7c_A(75), 3wxm_G(54), 3agj_G(54), 3wxm_E(54), 3agj_E(54), 3wxm_A(54), 3agj_A(54), 4cxh_A(54), 4cxg_A(54), 3vmf_A(54), 3wxm_C(54), 3agj_C(54), 1skq_B(51), 1skq_A(51), 1jny_A(51), 1jny_B(50), 3wy9_B(52), 3wy9_A(52), 3wya_A(49), 4d61_i(39), 3j5y_B(38), 4crn_P(39), 1r5b_A(35), 1r5o_A(35), 1r5n_A(35), 3mca_A(36)
Plant	Solanum pennellii	XP_015079096.1	4c0s_A(75), 4c0s_B(76), 2b7b_A(75), 1ijf_A(75), 1f60_A(75), 1ije_A(75), 1g7c_A(74), 2b7c_A(75), 3wxm_E(54), 3agj_E(54), 3wxm_G(54), 3agj_G(54), 3wxm_A(54), 3agj_A(54), 4cxh_A(54), 4cxg_A(54), 3vmf_A(54), 3wxm_C(54), 3agj_C(54), 1skq_B(51), 1skq_A(51), 1jny_A(51), 1jny_B(50), 3wy9_B(52), 3wy9_A(52), 3wya_A(49), 4d61_i(39), 3j5y_B(38), 4crn_P(39), 1r5b_A(36), 1r5o_A(36), 1r5n_A(36), 3mca_A(35)
Plant	Solanum pennellii	XP_015056525.1	4c0s_A(76), 4c0s_B(76), 2b7b_A(76), 1ijf_A(76), 1f60_A(76), 1ije_A(75), 1g7c_A(75), 2b7c_A(75), 3wxm_G(55), 3agj_G(55), 3wxm_E(55), 3agj_E(55), 3wxm_A(55), 3agj_A(55), 3wxm_C(55), 3agj_C(55), 4cxh_A(55), 4cxg_A(55), 3vmf_A(55), 1jny_A(51), 1skq_B(51), 1skq_A(51), 1jny_B(51), 3wy9_B(52), 3wy9_A(52), 3wya_A(49), 4d61_i(39), 3j5y_B(39), 4crn_P(39), 1r5b_A(35), 1r5o_A(35), 1r5n_A(35), 3mca_A(35), 3j2…
Plant	Solanum pennellii	XP_015070218.1	4cxh_A(40), 4cxg_A(40), 3vmf_A(40), 3wxm_E(40), 3agj_E(40), 3wxm_G(40), 3agj_G(40), 3wxm_A(40), 3agj_A(40), 3wxm_C(40), 3agj_C(40), 1jny_A(38), 1skq_B(38), 1skq_A(38), 4c0s_B(36), 1jny_B(38), 4c0s_A(35), 2b7b_A(35), 1ijf_A(35), 1f60_A(35), 1g7c_A(35), 1ije_A(35), 2b7c_A(35), 4crn_P(35), 3wy9_B(35), 3wy9_A(35), 3vr1_D(35), 3vr1_C(35), 3vr1_B(35), 3vr1_A(35)
Plant	Galdieria sulphuraria	EME25950.1	4c0s_B(47), 4c0s_A(46), 1g7c_A(44), 1ije_A(44), 2b7b_A(44), 2b7c_A(44), 1ijf_A(44), 1f60_A(44), 4crn_P(42), 3izq_1(45), 4d61_i(41), 3wxm_E(44), 3agj_E(44), 4cxh_A(44), 4cxg_A(44), 3wxm_G(43), 3vmf_A(44), 3agj_G(43), 3wxm_A(43), 3j5y_B(41), 3agj_A(43), 3wxm_C(44), 3agj_C(44), 3p27_B(43), 3wy9_B(41), 3wy9_A(41), 1jny_B(35), 1skq_B(36), 1skq_A(36), 1jny_A(36), 3p26_B(38), 3p26_A(37), 3j25_A(35), 4ac…
Plant	Brassica rapa	XP_009144204.1	4c0s_A(75), 4c0s_B(76), 2b7b_A(74), 1ijf_A(74), 1f60_A(74), 1g7c_A(74), 1ije_A(74), 2b7c_A(74), 3wxm_E(54), 3agj_E(54), 3wxm_G(54), 3agj_G(54), 3wxm_A(54), 3agj_A(54), 4cxh_A(54), 4cxg_A(54), 3vmf_A(54), 3wxm_C(54), 3agj_C(54), 1skq_B(51), 1skq_A(51), 1jny_A(51), 1jny_B(50), 3wy9_B(52), 3wy9_A(52), 3wya_A(49), 4d61_i(38), 3j5y_B(38), 4crn_P(38), 1r5b_A(35), 1r5o_A(35), 1r5n_A(35), 3mca_A(35), 3j2…
Plant	Brassica rapa	XP_009131916.1	4c0s_A(76), 4c0s_B(76), 2b7b_A(74), 1ijf_A(74), 1f60_A(74), 1g7c_A(74), 1ije_A(74), 2b7c_A(74), 3wxm_E(54), 3agj_E(54), 3wxm_G(54), 3agj_G(54), 4cxh_A(54), 4cxg_A(54), 3vmf_A(54), 3wxm_A(54), 3agj_A(54), 3wxm_C(54), 3agj_C(54), 1skq_B(51), 1skq_A(51), 1jny_A(51), 1jny_B(50), 3wy9_B(52), 3wy9_A(52), 3wya_A(49), 4d61_i(38), 3j5y_B(38), 4crn_P(38), 1r5b_A(35), 1r5o_A(35), 1r5n_A(35), 3mca_A(35), 3j2…
Plant	Brassica rapa	XP_009125287.1	3wxm_E(41), 3agj_E(41), 3wxm_A(41), 3agj_A(41), 3wxm_G(41), 3agj_G(41), 3wxm_C(41), 3agj_C(41), 4cxh_A(41), 4cxg_A(41), 3vmf_A(41), 4d61_i(35), 1skq_B(38), 1skq_A(38), 1jny_A(38), 1jny_B(38), 1ije_A(36), 2b7b_A(36), 1ijf_A(36), 1f60_A(36), 1g7c_A(36), 2b7c_A(36), 4c0s_B(35), 3wy9_B(36), 3wy9_A(36), 3vr1_D(37), 3vr1_C(37), 3vr1_B(37), 3vr1_A(37), 3tr5_B(35), 3tr5_A(35)
Plant	Brassica rapa	XP_009126609.1	4c0s_A(75), 4c0s_B(76), 2b7b_A(74), 1ijf_A(74), 1f60_A(74), 1g7c_A(74), 1ije_A(74), 2b7c_A(74), 3wxm_E(54), 3agj_E(54), 3wxm_G(54), 3agj_G(54), 4cxh_A(54), 4cxg_A(54), 3vmf_A(54), 3wxm_C(54), 3agj_C(54), 3wxm_A(54), 3agj_A(54), 1skq_B(51), 1skq_A(51), 1jny_A(51), 1jny_B(50), 3wy9_B(52), 3wy9_A(52), 3wya_A(49), 4d61_i(38), 3j5y_B(38), 4crn_P(38), 3mca_A(35), 3j25_A(35)
Plant	Brassica rapa	XP_009126611.1	4c0s_A(76), 4c0s_B(76), 2b7b_A(75), 1ijf_A(75), 1f60_A(75), 1g7c_A(75), 1ije_A(75), 2b7c_A(75), 3wxm_E(54), 3agj_E(54), 3wxm_G(54), 3agj_G(54), 4cxh_A(54), 4cxg_A(54), 3vmf_A(54), 3wxm_C(54), 3agj_C(54), 3wxm_A(54), 3agj_A(54), 1skq_B(51), 1skq_A(51), 1jny_A(51), 1jny_B(50), 3wy9_B(52), 3wy9_A(52), 3wya_A(49), 4d61_i(38), 3j5y_B(38), 4crn_P(38), 1r5b_A(35), 1r5o_A(35), 1r5n_A(35), 3mca_A(35), 3j2…
Plant	Brassica rapa	XP_009110915.1	4c0s_A(76), 4c0s_B(76), 2b7b_A(75), 1ijf_A(75), 1f60_A(75), 1g7c_A(74), 1ije_A(75), 2b7c_A(75), 3wxm_E(54), 3agj_E(54), 3wxm_G(54), 3agj_G(54), 4cxh_A(54), 4cxg_A(54), 3vmf_A(54), 3wxm_C(54), 3agj_C(54), 3wxm_A(54), 3agj_A(54), 1skq_B(51), 1skq_A(51), 1jny_A(51), 1jny_B(50), 3wy9_B(52), 3wy9_A(52), 3wya_A(49), 4d61_i(38), 3j5y_B(38), 4crn_P(38), 1r5b_A(35), 1r5o_A(35), 1r5n_A(35), 3mca_A(35), 3j2…
Plant	Solanum lycopersicum	XP_004251154.1	4c0s_A(76), 4c0s_B(76), 2b7b_A(76), 1ijf_A(76), 1f60_A(76), 1ije_A(75), 1g7c_A(75), 2b7c_A(75), 3wxm_G(55), 3agj_G(55), 3wxm_E(55), 3agj_E(55), 3wxm_A(55), 3agj_A(55), 3wxm_C(55), 3agj_C(55), 4cxh_A(55), 4cxg_A(55), 3vmf_A(55), 1skq_B(51), 1skq_A(51), 1jny_A(51), 1jny_B(51), 3wy9_B(52), 3wy9_A(52), 3wya_A(49), 4d61_i(39), 3j5y_B(39), 4crn_P(39), 1r5b_A(35), 1r5o_A(35), 1r5n_A(35), 3mca_A(35), 3j2…
Plant	Solanum lycopersicum	XP_010318624.1	3wxm_G(40), 3agj_G(40), 3wxm_C(40), 3agj_C(40), 3wxm_A(40), 3agj_A(40), 3wxm_E(40), 3agj_E(40), 4cxh_A(40), 4cxg_A(40), 3vmf_A(40), 1skq_B(38), 1skq_A(38), 1jny_A(38), 1jny_B(38), 4c0s_B(36), 4d61_i(35), 4c0s_A(36), 1g7c_A(35), 2b7b_A(35), 1ijf_A(35), 1f60_A(35), 1ije_A(35), 2b7c_A(35), 4crn_P(35), 3wy9_B(35), 3wy9_A(35), 3vr1_D(35), 3vr1_C(35), 3vr1_B(35), 3vr1_A(35), 3tr5_B(36), 3tr5_A(36)
Plant	Solanum lycopersicum	XP_004240579.1	4c0s_A(75), 4c0s_B(76), 2b7b_A(75), 1ijf_A(75), 1f60_A(75), 1g7c_A(74), 1ije_A(75), 2b7c_A(75), 3wxm_G(54), 3agj_G(54), 3wxm_E(54), 3agj_E(54), 3wxm_A(54), 3agj_A(54), 4cxh_A(54), 4cxg_A(54), 3vmf_A(54), 3wxm_C(54), 3agj_C(54), 1skq_B(51), 1skq_A(51), 1jny_A(51), 1jny_B(50), 3wy9_B(52), 3wy9_A(52), 3wya_A(49), 4d61_i(39), 3j5y_B(38), 4crn_P(39), 1r5b_A(35), 1r5o_A(35), 1r5n_A(35), 3mca_A(36)
Plant	Gossypium raimondii	XP_012465324.1	4c0s_A(77), 4c0s_B(78), 2b7b_A(75), 1ijf_A(75), 1f60_A(75), 1g7c_A(74), 1ije_A(75), 2b7c_A(75), 3wxm_E(54), 3agj_E(54), 3wxm_G(54), 3agj_G(54), 3wxm_A(54), 3agj_A(54), 4cxh_A(54), 4cxg_A(54), 3vmf_A(54), 3wxm_C(54), 3agj_C(54), 1skq_B(51), 1skq_A(51), 1jny_A(51), 1jny_B(50), 3wy9_B(52), 3wy9_A(52), 3wya_A(49), 4d61_i(39), 3j5y_B(38), 4crn_P(39), 1r5b_A(35), 1r5o_A(35), 1r5n_A(35), 3mca_A(35), 3j2…
Plant	Gossypium raimondii	XP_012478871.1	4c0s_A(69), 4c0s_B(70), 1g7c_A(67), 2b7b_A(67), 1ijf_A(67), 1f60_A(67), 2b7c_A(67), 1ije_A(67), 1jny_A(42), 1jny_B(42), 1skq_B(42), 1skq_A(42), 3wya_A(44), 3wy9_B(44), 3wy9_A(44), 3wxm_A(40), 3agj_A(40), 3wxm_C(40), 3agj_C(40), 3wxm_G(40), 3agj_G(40), 3wxm_E(40), 3agj_E(40), 4cxh_A(40), 4cxg_A(40), 3vmf_A(40), 2elf_A(35), 3wnd_A(35), 3wnb_A(35), 3wnc_A(35)
Plant	Gossypium raimondii	XP_012443328.1	4c0s_A(77), 4c0s_B(78), 2b7b_A(75), 1ijf_A(75), 1f60_A(75), 1g7c_A(75), 1ije_A(75), 2b7c_A(75), 3wxm_E(54), 3agj_E(54), 3wxm_G(54), 3agj_G(54), 3wxm_C(54), 3agj_C(54), 3wxm_A(54), 3agj_A(54), 4cxh_A(54), 4cxg_A(54), 3vmf_A(54), 1jny_A(51), 1skq_B(51), 1skq_A(51), 1jny_B(50), 3wy9_B(52), 3wy9_A(52), 3wya_A(49), 4d61_i(39), 3j5y_B(38), 4crn_P(39), 1r5b_A(35), 1r5o_A(35), 1r5n_A(35), 3mca_A(35), 3j2…
Plant	Gossypium raimondii	XP_012450613.1	4c0s_A(77), 4c0s_B(78), 2b7b_A(74), 1ijf_A(74), 1f60_A(74), 1g7c_A(74), 1ije_A(74), 2b7c_A(74), 3wxm_E(54), 3agj_E(54), 3wxm_G(54), 3agj_G(54), 4cxh_A(54), 4cxg_A(54), 3vmf_A(54), 3wxm_C(54), 3agj_C(54), 3wxm_A(54), 3agj_A(54), 1skq_B(51), 1skq_A(51), 1jny_A(51), 1jny_B(50), 3wy9_B(52), 3wy9_A(52), 3wya_A(49), 4d61_i(39), 3j5y_B(38), 4crn_P(38), 1r5b_A(35), 1r5o_A(35), 1r5n_A(35), 3mca_A(35), 3j2…
Plant	Gossypium raimondii	XP_012454157.1	4c0s_B(74), 4c0s_A(74), 2b7b_A(74), 1ijf_A(74), 1f60_A(74), 1g7c_A(73), 1ije_A(73), 2b7c_A(73), 3wxm_E(57), 3agj_E(57), 3wxm_G(57), 3agj_G(57), 3wxm_A(57), 3agj_A(57), 3wxm_C(57), 3agj_C(57), 4cxh_A(57), 4cxg_A(57), 3vmf_A(57), 1skq_B(50), 1skq_A(50), 1jny_A(50), 1jny_B(49), 3wy9_B(54), 3wy9_A(54), 4d61_i(46), 3j5y_B(45), 3wya_A(48), 4crn_P(36), 3izq_1(43), 3p27_B(38), 1r5b_A(37), 1r5o_A(37), 1r5…
Plant	Gossypium raimondii	XP_012468306.1	4c0s_A(76), 4c0s_B(76), 2b7b_A(75), 1ijf_A(75), 1f60_A(75), 1g7c_A(75), 1ije_A(75), 2b7c_A(75), 3wxm_E(54), 3agj_E(54), 3wxm_G(54), 3agj_G(54), 4cxh_A(54), 4cxg_A(54), 3vmf_A(54), 3wxm_C(54), 3agj_C(54), 3wxm_A(54), 3agj_A(54), 1skq_B(51), 1skq_A(51), 1jny_A(51), 1jny_B(51), 3wy9_B(52), 3wy9_A(52), 3wya_A(48), 4d61_i(38), 3j5y_B(38), 4crn_P(38), 3mca_A(35), 4h9g_A(35), 4lbv_A(35), 4lc0_A(35), 4lb…
Plant	Gossypium raimondii	XP_012442241.1	4c0s_A(72), 4c0s_B(72), 2b7b_A(70), 1ijf_A(70), 1f60_A(70), 1g7c_A(70), 1ije_A(70), 2b7c_A(70), 3wxm_G(49), 3agj_G(49), 3wxm_E(49), 3agj_E(49), 3wxm_A(49), 3agj_A(49), 4cxh_A(49), 4cxg_A(49), 3vmf_A(49), 3wxm_C(49), 3agj_C(49), 1skq_B(47), 1skq_A(47), 1jny_A(47), 3wy9_B(49), 3wy9_A(49), 1jny_B(46), 3wya_A(45), 4d61_i(35), 3j5y_B(35), 4crn_P(35), 1r5b_A(35), 1r5o_A(35), 1r5n_A(35), 3deg_C(39)
Plant	Gossypium raimondii	XP_012477860.1	4c0s_A(77), 4c0s_B(78), 2b7b_A(74), 1ijf_A(74), 1f60_A(74), 1g7c_A(74), 1ije_A(74), 2b7c_A(74), 3wxm_E(54), 3agj_E(54), 3wxm_G(54), 3agj_G(54), 3wxm_A(54), 3agj_A(54), 4cxh_A(54), 4cxg_A(54), 3vmf_A(54), 3wxm_C(54), 3agj_C(54), 1skq_B(51), 1skq_A(51), 1jny_A(51), 1jny_B(50), 3wy9_B(52), 3wy9_A(52), 3wya_A(48), 4d61_i(39), 3j5y_B(38), 4crn_P(38), 1r5b_A(35), 1r5o_A(35), 1r5n_A(35), 3mca_A(35), 3j2…
Plant	Gossypium raimondii	XP_012459272.1	4c0s_A(77), 4c0s_B(78), 2b7b_A(74), 1ijf_A(74), 1f60_A(74), 1g7c_A(74), 1ije_A(74), 2b7c_A(74), 3wxm_E(54), 3agj_E(54), 3wxm_G(54), 3agj_G(54), 4cxh_A(54), 4cxg_A(54), 3wxm_A(54), 3vmf_A(54), 3agj_A(54), 3wxm_C(54), 3agj_C(54), 1jny_A(51), 1skq_B(51), 1skq_A(51), 1jny_B(50), 3wy9_B(52), 3wy9_A(52), 3wya_A(49), 4d61_i(39), 3j5y_B(38), 4crn_P(38), 1r5n_A(35), 1r5b_A(35), 1r5o_A(35), 3mca_A(36), 4lb…
Plant	Gossypium raimondii	XP_012468307.1	4c0s_A(76), 4c0s_B(76), 2b7b_A(75), 1ijf_A(75), 1f60_A(75), 1g7c_A(75), 1ije_A(75), 2b7c_A(75), 3wxm_G(54), 3agj_G(54), 3wxm_E(54), 3agj_E(54), 4cxh_A(54), 4cxg_A(54), 3vmf_A(54), 3wxm_C(54), 3agj_C(54), 3wxm_A(54), 3agj_A(54), 1skq_B(51), 1skq_A(51), 1jny_A(51), 1jny_B(51), 3wy9_B(52), 3wy9_A(52), 3wya_A(48), 4d61_i(38), 3j5y_B(38), 4crn_P(38), 3mca_A(35), 4lby_A(35), 4h9g_A(35), 4lbv_A(35), 4lc…
Plant	Oryza brachyantha	XP_006646939.1	4c0s_A(78), 4c0s_B(79), 2b7b_A(74), 1ijf_A(74), 1f60_A(74), 1g7c_A(74), 1ije_A(74), 2b7c_A(74), 3wxm_E(54), 3agj_E(54), 3wxm_G(54), 3agj_G(54), 4cxh_A(54), 4cxg_A(54), 3vmf_A(54), 3wxm_A(54), 3agj_A(54), 3wxm_C(54), 3agj_C(54), 1skq_B(51), 1skq_A(51), 1jny_A(51), 1jny_B(50), 3wy9_B(52), 3wy9_A(52), 3wya_A(49), 4d61_i(39), 3j5y_B(38), 4crn_P(38), 1r5b_A(35), 1r5o_A(35), 1r5n_A(35), 3mca_A(35), 3j2…
Plant	Oryza brachyantha	XP_006649494.1	4c0s_A(77), 4c0s_B(78), 2b7b_A(75), 1ijf_A(75), 1f60_A(75), 1g7c_A(74), 1ije_A(75), 2b7c_A(75), 3wxm_E(54), 3agj_E(54), 3wxm_G(54), 3agj_G(54), 4cxh_A(54), 4cxg_A(54), 3vmf_A(54), 3wxm_A(54), 3agj_A(54), 3wxm_C(54), 3agj_C(54), 1skq_B(51), 1skq_A(51), 1jny_A(51), 1jny_B(51), 3wy9_B(52), 3wy9_A(52), 3wya_A(49), 4d61_i(39), 3j5y_B(38), 4crn_P(38), 1r5b_A(35), 1r5o_A(35), 1r5n_A(35), 3mca_A(35), 3j2…
Plant	Fragaria vesca	XP_011459049.1	3wxm_G(38), 3agj_G(38), 3wxm_A(38), 3agj_A(38), 3wxm_C(38), 3agj_C(38), 3wxm_E(38), 3agj_E(38), 4cxh_A(38), 4cxg_A(38), 3vmf_A(38), 1skq_B(37), 1skq_A(37), 1jny_A(37), 1jny_B(37), 4c0s_B(37), 4c0s_A(37), 1g7c_A(36), 1ije_A(36), 2b7b_A(36), 1ijf_A(36), 1f60_A(36), 2b7c_A(36), 3mca_A(37), 3j36_1(35)
Plant	Fragaria vesca	XP_011459048.1	4cxh_A(38), 4cxg_A(38), 3vmf_A(38), 3wxm_A(38), 3agj_A(38), 3wxm_G(38), 3agj_G(38), 3wxm_C(38), 3agj_C(38), 3wxm_E(38), 3agj_E(38), 1skq_B(37), 1skq_A(37), 1jny_A(37), 1jny_B(37), 4c0s_B(37), 4c0s_A(37), 1g7c_A(36), 2b7b_A(36), 1ijf_A(36), 1f60_A(36), 1ije_A(36), 2b7c_A(36), 3mca_A(37), 3j36_1(35)
Plant	Fragaria vesca	XP_004292888.1	3wxm_E(38), 3agj_E(38), 4cxh_A(38), 4cxg_A(38), 3vmf_A(38), 3wxm_C(38), 3agj_C(38), 3wxm_A(38), 3agj_A(38), 3wxm_G(38), 3agj_G(38), 1skq_B(37), 1skq_A(37), 1jny_A(37), 1jny_B(37), 4c0s_B(37), 4c0s_A(37), 1g7c_A(36), 2b7c_A(36), 2b7b_A(36), 1ije_A(36), 1ijf_A(36), 1f60_A(36), 3mca_A(37), 3j36_1(35)
Plant	Fragaria vesca	XP_004307410.1	4c0s_A(77), 4c0s_B(77), 2b7b_A(75), 1ijf_A(75), 1f60_A(75), 1g7c_A(75), 1ije_A(75), 2b7c_A(75), 3wxm_E(54), 3agj_E(54), 3wxm_G(54), 3agj_G(54), 3wxm_A(54), 3agj_A(54), 3wxm_C(54), 3agj_C(54), 4cxh_A(54), 4cxg_A(54), 3vmf_A(54), 1jny_A(51), 1skq_B(51), 1skq_A(51), 1jny_B(50), 3wy9_B(52), 3wy9_A(52), 3wya_A(49), 4d61_i(38), 3j5y_B(38), 4crn_P(39), 1r5b_A(35), 1r5o_A(35), 1r5n_A(35), 3mca_A(35), 3j2…
Plant	Fragaria vesca	XP_004309883.1	4c0s_A(76), 4c0s_B(77), 2b7b_A(74), 1ijf_A(74), 1f60_A(74), 1g7c_A(74), 1ije_A(74), 2b7c_A(74), 3wxm_E(53), 3agj_E(53), 3wxm_G(53), 3agj_G(53), 4cxh_A(53), 4cxg_A(53), 3vmf_A(53), 3wxm_A(53), 3agj_A(53), 3wxm_C(53), 3agj_C(53), 1jny_A(50), 1skq_B(50), 1skq_A(50), 1jny_B(50), 3wy9_B(52), 3wy9_A(52), 3wya_A(48), 4d61_i(39), 3j5y_B(38), 4crn_P(39), 1r5b_A(35), 1r5o_A(35), 1r5n_A(35), 3mca_A(35), 3j2…
Plant	Fragaria vesca	XP_004309880.1	4c0s_A(76), 4c0s_B(77), 2b7b_A(74), 1ijf_A(74), 1f60_A(74), 1ije_A(74), 1g7c_A(74), 2b7c_A(74), 3wxm_E(53), 3agj_E(53), 3wxm_G(53), 3agj_G(53), 4cxh_A(53), 4cxg_A(53), 3vmf_A(53), 3wxm_A(53), 3agj_A(53), 3wxm_C(53), 3agj_C(53), 1skq_B(51), 1skq_A(51), 1jny_A(51), 1jny_B(50), 3wy9_B(52), 3wy9_A(52), 3wya_A(48), 4d61_i(38), 3j5y_B(38), 4crn_P(39), 1r5n_A(35), 1r5b_A(35), 1r5o_A(35), 3mca_A(35), 3j2…
Plant	Cicer arietinum	XP_012575211.1	4c0s_B(77), 4c0s_A(77), 2b7b_A(74), 1ijf_A(74), 1f60_A(74), 1g7c_A(74), 1ije_A(74), 2b7c_A(74), 3wxm_E(54), 3agj_E(54), 3wxm_G(54), 3agj_G(54), 4cxh_A(54), 4cxg_A(54), 3vmf_A(54), 3wxm_A(54), 3agj_A(54), 3wxm_C(54), 3agj_C(54), 1jny_A(51), 1skq_B(51), 1skq_A(51), 1jny_B(50), 3wy9_B(52), 3wy9_A(52), 3wya_A(49), 4d61_i(39), 3j5y_B(38), 4crn_P(38), 1r5b_A(35), 1r5o_A(35), 1r5n_A(35), 3mca_A(35), 4h9…
Plant	Cicer arietinum	XP_004512427.1	4c0s_A(76), 4c0s_B(77), 2b7b_A(74), 1ijf_A(74), 1f60_A(74), 1g7c_A(74), 1ije_A(74), 2b7c_A(74), 3wxm_E(54), 3wxm_G(54), 3agj_E(54), 3agj_G(54), 4cxh_A(54), 4cxg_A(54), 3vmf_A(54), 3wxm_C(54), 3agj_C(54), 3wxm_A(54), 3agj_A(54), 1jny_A(51), 1skq_B(51), 1skq_A(51), 1jny_B(50), 3wy9_B(52), 3wy9_A(52), 3wya_A(49), 4d61_i(39), 3j5y_B(38), 4crn_P(38), 1r5b_A(35), 1r5o_A(35), 1r5n_A(35), 3mca_A(35), 4h9…
Plant	Cicer arietinum	XP_012571171.1	4c0s_A(70), 4c0s_B(70), 2b7b_A(70), 1ijf_A(70), 1f60_A(70), 2b7c_A(70), 1g7c_A(70), 1ije_A(70), 4cxh_A(57), 4cxg_A(57), 3vmf_A(57), 3wxm_A(57), 3agj_A(57), 3wxm_G(57), 3agj_G(57), 3wxm_E(57), 3agj_E(57), 3wxm_C(57), 3agj_C(57), 1skq_B(55), 1skq_A(55), 1jny_B(55), 1jny_A(55), 3wy9_B(53), 3wy9_A(53), 3wya_A(53), 4d61_i(43), 3j5y_B(42), 4crn_P(38), 3izq_1(36), 3mca_A(46), 1r5b_A(35), 1r5o_A(35), 3p2…
Plant	Cicer arietinum	XP_004489551.1	4c0s_A(76), 4c0s_B(77), 2b7b_A(75), 1ijf_A(75), 1f60_A(75), 1g7c_A(74), 1ije_A(75), 2b7c_A(75), 3wxm_E(54), 3wxm_G(54), 3agj_E(54), 3agj_G(54), 3wxm_A(54), 3agj_A(54), 4cxh_A(54), 4cxg_A(54), 3vmf_A(54), 3wxm_C(54), 3agj_C(54), 1skq_B(51), 1skq_A(51), 1jny_A(51), 1jny_B(50), 3wy9_B(52), 3wy9_A(52), 3wya_A(48), 4d61_i(39), 3j5y_B(39), 4crn_P(39), 1r5b_A(35), 1r5o_A(35), 1r5n_A(35), 3mca_A(35), 4lb…
Plant	Phoenix dactylifera	XP_008792062.1	4c0s_A(77), 4c0s_B(78), 2b7b_A(74), 1ijf_A(74), 1f60_A(74), 1ije_A(74), 1g7c_A(74), 2b7c_A(74), 3wxm_E(54), 3agj_E(54), 3wxm_G(54), 3agj_G(54), 4cxh_A(54), 4cxg_A(54), 3vmf_A(54), 3wxm_C(54), 3agj_C(54), 3wxm_A(54), 3agj_A(54), 1skq_B(50), 1skq_A(50), 1jny_A(50), 1jny_B(50), 3wy9_B(52), 3wy9_A(52), 3wya_A(49), 4d61_i(38), 3j5y_B(38), 4crn_P(38), 1r5b_A(35), 1r5o_A(35), 1r5n_A(35), 3mca_A(35), 4lb…
Plant	Phoenix dactylifera	XP_008792073.1	4c0s_A(77), 4c0s_B(78), 2b7b_A(74), 1ijf_A(74), 1f60_A(74), 1g7c_A(74), 1ije_A(74), 2b7c_A(74), 3wxm_E(54), 3agj_E(54), 3wxm_G(54), 3agj_G(54), 4cxh_A(54), 4cxg_A(54), 3vmf_A(54), 3wxm_A(54), 3agj_A(54), 3wxm_C(54), 3agj_C(54), 1skq_B(50), 1skq_A(50), 1jny_A(50), 1jny_B(50), 3wy9_B(52), 3wy9_A(52), 3wya_A(49), 4d61_i(38), 3j5y_B(38), 4crn_P(38), 1r5b_A(35), 1r5o_A(35), 1r5n_A(35), 3mca_A(35), 4lb…
Plant	Phoenix dactylifera	XP_008790814.1	4c0s_A(77), 4c0s_B(77), 2b7b_A(75), 1ijf_A(75), 1f60_A(75), 1g7c_A(74), 1ije_A(75), 2b7c_A(75), 3wxm_E(54), 3agj_E(54), 3wxm_G(54), 3agj_G(54), 3wxm_C(54), 3agj_C(54), 3wxm_A(54), 3agj_A(54), 4cxh_A(54), 4cxg_A(54), 3vmf_A(54), 1jny_A(51), 1skq_B(51), 1skq_A(51), 1jny_B(50), 3wy9_B(52), 3wy9_A(52), 3wya_A(49), 4d61_i(39), 3j5y_B(38), 4crn_P(38), 1r5b_A(35), 1r5o_A(35), 1r5n_A(35), 3mca_A(35), 1jq…
Plant	Phoenix dactylifera	XP_008789062.1	4c0s_A(76), 4c0s_B(77), 2b7b_A(74), 1ijf_A(74), 1f60_A(74), 1g7c_A(74), 1ije_A(74), 2b7c_A(74), 3wxm_E(54), 3agj_E(54), 3wxm_G(54), 3agj_G(54), 4cxh_A(54), 4cxg_A(54), 3vmf_A(54), 3wxm_A(54), 3agj_A(54), 3wxm_C(54), 3agj_C(54), 1jny_A(50), 1skq_B(50), 1skq_A(50), 1jny_B(50), 3wy9_B(52), 3wy9_A(52), 3wya_A(49), 4d61_i(38), 3j5y_B(38), 4crn_P(38), 1r5b_A(35), 1r5o_A(35), 1r5n_A(35), 3mca_A(35), 3j2…
Plant	Phoenix dactylifera	XP_008783723.1	4c0s_A(72), 4c0s_B(73), 1g7c_A(68), 2b7b_A(68), 1ijf_A(68), 1f60_A(68), 1ije_A(68), 2b7c_A(68), 1skq_B(50), 1skq_A(50), 1jny_A(50), 1jny_B(50), 3wxm_C(50), 3agj_C(50), 3wxm_G(50), 3agj_G(50), 3wxm_E(50), 3agj_E(50), 3wxm_A(50), 3agj_A(50), 4cxh_A(50), 4cxg_A(50), 3vmf_A(50), 3wy9_B(49), 3wy9_A(49), 3wya_A(49)
Plant	Phoenix dactylifera	XP_008782124.1	4c0s_A(70), 4c0s_B(71), 1g7c_A(66), 1ije_A(67), 2b7c_A(67), 2b7b_A(67), 1ijf_A(67), 1f60_A(67), 1skq_B(48), 1skq_A(48), 1jny_B(48), 1jny_A(48), 3wy9_B(44), 3wy9_A(44), 3wya_A(44), 3wxm_A(45), 3agj_A(45), 3wxm_E(45), 3agj_E(45), 4cxh_A(45), 4cxg_A(45), 3vmf_A(45), 3wxm_C(45), 3agj_C(45), 3wxm_G(45), 3agj_G(45), 1zc8_Y(38), 1ttt_C(38), 1ttt_A(38), 1ttt_B(38), 1b23_P(38), 1eft_A(38), 1ob5_A(38), 1tu…
Plant	Amborella trichopoda	XP_006846237.1	4c0s_A(77), 4c0s_B(77), 2b7b_A(75), 1ijf_A(75), 1f60_A(75), 1ije_A(75), 1g7c_A(75), 2b7c_A(75), 3wxm_E(55), 3agj_E(55), 3wxm_G(55), 3agj_G(55), 3wxm_C(54), 3agj_C(54), 3wxm_A(54), 3agj_A(54), 4cxh_A(54), 4cxg_A(54), 3vmf_A(54), 1skq_B(51), 1skq_A(51), 1jny_A(51), 1jny_B(50), 3wy9_B(52), 3wy9_A(52), 3wya_A(49), 4d61_i(39), 3j5y_B(39), 4crn_P(38), 3mca_A(35), 1jqm_B(35)
Plant	Amborella trichopoda	XP_011628674.1	4c0s_A(77), 4c0s_B(78), 2b7b_A(75), 1ijf_A(75), 1f60_A(75), 1g7c_A(74), 1ije_A(75), 2b7c_A(75), 3wxm_G(54), 3agj_G(54), 3wxm_E(54), 3agj_E(54), 4cxh_A(54), 4cxg_A(54), 3vmf_A(54), 3wxm_A(54), 3agj_A(54), 3wxm_C(54), 3agj_C(54), 1jny_A(50), 1skq_B(50), 1skq_A(50), 1jny_B(50), 3wy9_B(52), 3wy9_A(52), 3wya_A(49), 4d61_i(39), 3j5y_B(38), 4crn_P(38), 3mca_A(35), 4lby_A(36), 4lbv_A(36), 4lc0_A(36), 4lb…
Plant	Amborella trichopoda	XP_006856244.1	4c0s_A(77), 4c0s_B(78), 2b7b_A(74), 1ijf_A(74), 1f60_A(74), 1g7c_A(74), 1ije_A(74), 2b7c_A(74), 3wxm_E(54), 3agj_E(54), 3wxm_G(54), 3agj_G(54), 3wxm_C(54), 3agj_C(54), 3wxm_A(54), 3agj_A(54), 4cxh_A(54), 4cxg_A(54), 3vmf_A(54), 1jny_A(51), 1skq_B(51), 1skq_A(51), 1jny_B(50), 3wy9_B(52), 3wy9_A(52), 3wya_A(49), 4d61_i(39), 3j5y_B(38), 4crn_P(38), 3mca_A(35), 4lbv_A(36), 4lc0_A(36), 4lbw_A(36), 4lb…
Plant	Phaseolus vulgaris	AGV54713.1	4c0s_A(76), 4c0s_B(77), 2b7b_A(74), 1ijf_A(74), 1f60_A(74), 1g7c_A(74), 1ije_A(74), 2b7c_A(74), 3wxm_G(53), 3agj_G(53), 3wxm_E(53), 3agj_E(53), 3wxm_A(53), 3agj_A(53), 4cxh_A(53), 4cxg_A(53), 3vmf_A(53), 3wxm_C(53), 3agj_C(53), 1skq_B(50), 1skq_A(50), 1jny_A(50), 1jny_B(49), 3wy9_B(51), 3wy9_A(51), 3wya_A(47), 4d61_i(38), 3j5y_B(38), 4crn_P(38), 3mca_A(35)
Plant	Phaseolus vulgaris	AGV54654.1	4c0s_B(71), 4c0s_A(70), 2b7b_A(70), 1ijf_A(70), 1f60_A(70), 1g7c_A(70), 1ije_A(70), 2b7c_A(69), 3wxm_E(50), 3agj_E(50), 3wxm_G(50), 3agj_G(50), 4cxh_A(50), 4cxg_A(50), 3vmf_A(50), 3wxm_C(50), 3agj_C(50), 3wxm_A(50), 3agj_A(50), 1jny_A(48), 1skq_B(48), 1skq_A(48), 1jny_B(47), 3wy9_B(49), 3wy9_A(49), 3wya_A(45), 4d61_i(37), 3j5y_B(37), 4crn_P(37), 3izq_1(37), 3p27_B(35), 2c77_A(35), 1zc8_Y(35), 1tt…
Plant	Phaseolus vulgaris	AGZ15393.1	4c0s_A(68), 4c0s_B(69), 2b7c_A(64), 1g7c_A(64), 1ije_A(64), 2b7b_A(64), 1ijf_A(64), 1f60_A(64), 1skq_B(46), 1skq_A(46), 1jny_A(46), 1jny_B(46), 4cxh_A(45), 4cxg_A(45), 3vmf_A(45), 3wxm_A(45), 3wxm_C(45), 3agj_C(45), 3agj_A(45), 3wxm_G(45), 3agj_G(45), 3wxm_E(45), 3agj_E(45), 3wya_A(44), 3wy9_B(44), 3wy9_A(44), 5izm_A(36), 5izk_A(35)
Plant	Phaseolus vulgaris	AHA84124.1	4c0s_A(75), 4c0s_B(76), 2b7b_A(74), 1ijf_A(74), 1f60_A(74), 1g7c_A(73), 1ije_A(73), 2b7c_A(73), 3wxm_E(53), 3agj_E(53), 3wxm_G(53), 3agj_G(53), 3wxm_C(53), 3agj_C(53), 3wxm_A(53), 3agj_A(53), 4cxh_A(53), 4cxg_A(53), 3vmf_A(53), 1jny_A(50), 1skq_B(50), 1skq_A(50), 1jny_B(49), 3wy9_B(50), 3wy9_A(50), 3wya_A(47), 4d61_i(39), 3j5y_B(39), 4crn_P(38), 4lbv_A(36), 4lc0_A(36), 4lbw_A(36), 4lbz_A(36), 2c7…
Plant	Theobroma cacao	XP_007009760.1	4c0s_A(77), 4c0s_B(78), 2b7b_A(75), 1ijf_A(75), 1f60_A(75), 1ije_A(75), 1g7c_A(74), 2b7c_A(75), 3wxm_E(54), 3agj_E(54), 3wxm_G(54), 3agj_G(54), 4cxh_A(54), 4cxg_A(54), 3vmf_A(54), 3wxm_C(54), 3agj_C(54), 3wxm_A(54), 3agj_A(54), 1jny_A(51), 1skq_B(51), 1skq_A(51), 1jny_B(50), 3wy9_B(52), 3wy9_A(52), 3wya_A(49), 4d61_i(39), 3j5y_B(38), 4crn_P(39), 1r5b_A(35), 1r5o_A(35), 1r5n_A(35), 3mca_A(35), 3j2…
Plant	Theobroma cacao	XP_007015466.1	4c0s_A(77), 4c0s_B(78), 2b7b_A(75), 1ijf_A(75), 1f60_A(75), 1ije_A(75), 1g7c_A(74), 2b7c_A(75), 3wxm_E(54), 3agj_E(54), 3wxm_G(54), 3agj_G(54), 4cxh_A(54), 4cxg_A(54), 3vmf_A(54), 3wxm_C(54), 3agj_C(54), 3wxm_A(54), 3agj_A(54), 1jny_A(51), 1skq_B(51), 1skq_A(51), 1jny_B(50), 3wy9_B(52), 3wy9_A(52), 3wya_A(49), 4d61_i(39), 3j5y_B(38), 4crn_P(39), 3mca_A(35)
Plant	Theobroma cacao	XP_007009751.1	4c0s_A(78), 4c0s_B(78), 2b7b_A(75), 1ijf_A(75), 1f60_A(75), 1g7c_A(74), 1ije_A(75), 2b7c_A(75), 3wxm_E(54), 3agj_E(54), 3wxm_G(54), 3agj_G(54), 3wxm_C(54), 3agj_C(54), 3wxm_A(54), 3agj_A(54), 4cxh_A(54), 4cxg_A(54), 3vmf_A(54), 1skq_B(51), 1skq_A(51), 1jny_A(51), 1jny_B(50), 3wy9_B(52), 3wy9_A(52), 3wya_A(49), 4d61_i(39), 3j5y_B(39), 4crn_P(39), 1r5b_A(35), 1r5o_A(35), 1r5n_A(35), 3j25_A(35)
Plant	Citrus sinensis	XP_015388818.1	4c0s_A(77), 4c0s_B(78), 2b7b_A(74), 1ijf_A(74), 1f60_A(74), 1ije_A(74), 1g7c_A(74), 2b7c_A(74), 3wxm_E(53), 3agj_E(53), 3wxm_G(53), 3agj_G(53), 3wxm_C(53), 3agj_C(53), 3wxm_A(53), 3agj_A(53), 4cxh_A(53), 4cxg_A(53), 3vmf_A(53), 1skq_B(51), 1skq_A(51), 1jny_A(51), 1jny_B(50), 3wy9_B(51), 3wy9_A(51), 3wya_A(48), 4d61_i(39), 3j5y_B(39), 4crn_P(38), 3mca_A(35), 3j25_A(35)
Plant	Citrus sinensis	XP_006485903.1	4c0s_A(77), 4c0s_B(77), 2b7b_A(75), 1ijf_A(75), 1f60_A(75), 1g7c_A(75), 1ije_A(75), 2b7c_A(75), 3wxm_E(55), 3agj_E(55), 3wxm_G(55), 3agj_G(55), 3wxm_A(55), 3agj_A(55), 3wxm_C(55), 3agj_C(55), 4cxh_A(55), 4cxg_A(55), 3vmf_A(55), 1skq_B(51), 1skq_A(51), 1jny_A(51), 1jny_B(50), 3wy9_B(53), 3wy9_A(53), 3wya_A(49), 4d61_i(39), 3j5y_B(38), 4crn_P(38), 1r5n_A(35), 1r5b_A(35), 1r5o_A(35), 3mca_A(36), 4lb…
Plant	Citrus sinensis	XP_006488149.1	4c0s_A(77), 4c0s_B(78), 2b7b_A(74), 1ijf_A(74), 1f60_A(74), 1g7c_A(74), 1ije_A(74), 2b7c_A(74), 3wxm_E(53), 3agj_E(53), 3wxm_G(53), 3agj_G(53), 3wxm_C(53), 3agj_C(53), 3wxm_A(53), 3agj_A(53), 4cxh_A(53), 4cxg_A(53), 3vmf_A(53), 1skq_B(51), 1skq_A(51), 1jny_A(51), 1jny_B(50), 3wy9_B(52), 3wy9_A(52), 3wya_A(48), 4d61_i(39), 3j5y_B(39), 4crn_P(38), 3j25_A(35)
Plant	Cucumis sativus	XP_004149547.1	4c0s_A(77), 4c0s_B(77), 2b7b_A(74), 1ijf_A(74), 1f60_A(74), 1g7c_A(74), 1ije_A(74), 2b7c_A(74), 3wxm_E(54), 3agj_E(54), 3wxm_G(54), 3agj_G(54), 3wxm_C(54), 3agj_C(54), 3wxm_A(54), 3agj_A(54), 4cxh_A(54), 4cxg_A(54), 3vmf_A(54), 1skq_B(50), 1skq_A(50), 1jny_A(50), 1jny_B(50), 3wy9_B(52), 3wy9_A(52), 3wya_A(48), 4d61_i(39), 3j5y_B(38), 4crn_P(38), 3mca_A(35), 3j25_A(35)
Plant	Cucumis sativus	XP_004138964.1	4c0s_A(77), 4c0s_B(77), 2b7b_A(74), 1ijf_A(74), 1f60_A(74), 1ije_A(74), 1g7c_A(74), 2b7c_A(74), 3wxm_G(54), 3agj_G(54), 3wxm_E(54), 3agj_E(54), 3wxm_A(54), 3agj_A(54), 4cxh_A(54), 4cxg_A(54), 3vmf_A(54), 3wxm_C(54), 3agj_C(54), 1jny_A(50), 1skq_B(50), 1skq_A(50), 1jny_B(50), 3wy9_B(52), 3wy9_A(52), 3wya_A(48), 4d61_i(38), 3j5y_B(38), 4crn_P(38), 1r5b_A(35), 1r5o_A(35), 1r5n_A(35), 3j25_A(35)
Plant	Cucumis sativus	XP_011655319.1	4c0s_A(77), 4c0s_B(78), 2b7b_A(74), 1ijf_A(74), 1f60_A(74), 1ije_A(74), 1g7c_A(74), 2b7c_A(74), 3wxm_E(54), 3agj_E(54), 3wxm_G(54), 3agj_G(54), 4cxh_A(54), 4cxg_A(54), 3vmf_A(54), 3wxm_C(54), 3agj_C(54), 3wxm_A(54), 3agj_A(54), 1skq_B(50), 1skq_A(50), 1jny_A(50), 1jny_B(50), 3wy9_B(51), 3wy9_A(51), 3wya_A(48), 4d61_i(39), 3j5y_B(38), 4crn_P(38), 1r5b_A(35), 1r5o_A(35), 1r5n_A(35), 3mca_A(35), 2c7…
Plant	Cucumis sativus	XP_011655322.1	4c0s_A(76), 4c0s_B(77), 2b7b_A(75), 1ijf_A(75), 1f60_A(75), 1g7c_A(75), 1ije_A(75), 2b7c_A(75), 3wxm_G(54), 3agj_G(54), 3wxm_E(54), 3agj_E(54), 3wxm_A(54), 3agj_A(54), 4cxh_A(54), 4cxg_A(54), 3vmf_A(54), 3wxm_C(54), 3agj_C(54), 1skq_B(50), 1skq_A(50), 1jny_A(50), 1jny_B(50), 3wy9_B(52), 3wy9_A(52), 3wya_A(48), 4d61_i(38), 3j5y_B(38), 4crn_P(38), 1r5b_A(35), 1r5o_A(35), 1r5n_A(35), 3mca_A(35), 3j2…
Plant	Eucalyptus grandis	XP_010032223.1	4c0s_A(76), 4c0s_B(77), 2b7b_A(75), 1ijf_A(75), 1f60_A(75), 1ije_A(75), 1g7c_A(74), 2b7c_A(75), 3wxm_E(54), 3agj_E(54), 3wxm_G(54), 3agj_G(54), 4cxh_A(54), 4cxg_A(54), 3vmf_A(54), 3wxm_A(54), 3agj_A(54), 3wxm_C(54), 3agj_C(54), 1skq_B(51), 1skq_A(51), 1jny_A(51), 1jny_B(50), 3wy9_B(52), 3wy9_A(52), 3wya_A(48), 4d61_i(38), 3j5y_B(38), 4crn_P(39), 1r5b_A(35), 1r5o_A(35), 1r5n_A(35), 3mca_A(35)
Plant	Eucalyptus grandis	XP_010043711.1	4c0s_A(77), 4c0s_B(78), 2b7b_A(74), 1ijf_A(74), 1f60_A(74), 1g7c_A(74), 1ije_A(74), 2b7c_A(74), 3wxm_E(54), 3agj_E(54), 3wxm_G(54), 3agj_G(54), 4cxh_A(54), 4cxg_A(54), 3vmf_A(54), 3wxm_C(54), 3agj_C(54), 3wxm_A(54), 3agj_A(54), 1skq_B(50), 1skq_A(50), 1jny_A(50), 1jny_B(50), 3wy9_B(52), 3wy9_A(52), 3wya_A(49), 4d61_i(38), 3j5y_B(38), 4crn_P(38), 3mca_A(35), 4lby_A(36), 2c77_A(36), 4lbv_A(36), 4lc…
Plant	Eucalyptus grandis	XP_010032225.1	4c0s_A(76), 4c0s_B(77), 2b7b_A(74), 1ijf_A(74), 1f60_A(74), 1g7c_A(74), 1ije_A(74), 2b7c_A(74), 3wxm_E(54), 3agj_E(54), 3wxm_G(54), 3agj_G(54), 3wxm_C(54), 3agj_C(54), 3wxm_A(54), 3agj_A(54), 4cxh_A(54), 4cxg_A(54), 3vmf_A(54), 1skq_B(51), 1skq_A(51), 1jny_A(51), 1jny_B(50), 3wy9_B(51), 3wy9_A(51), 3wya_A(48), 4d61_i(39), 3j5y_B(38), 4crn_P(38), 3mca_A(35)
Plant	Eucalyptus grandis	XP_010049813.1	3wxm_A(42), 3agj_A(42), 3wxm_G(42), 3agj_G(42), 3wxm_C(42), 3agj_C(42), 3wxm_E(42), 3agj_E(42), 4cxh_A(42), 4cxg_A(42), 3vmf_A(42), 1jny_A(39), 1skq_B(39), 1skq_A(39), 1jny_B(39), 1g7c_A(37), 2b7b_A(37), 1ijf_A(37), 1f60_A(37), 2b7c_A(37), 1ije_A(37), 4c0s_B(36), 4c0s_A(36), 4d61_i(36), 3j5y_B(35), 3wy9_B(36), 3wy9_A(36), 1r5b_A(35), 1r5o_A(35), 3mca_A(36), 1jqm_B(37), 3izp_E(37), 4kbv_Y(37), 4kc…
Plant	Eucalyptus grandis	XP_010032227.1	4c0s_A(77), 4c0s_B(78), 2b7b_A(76), 1ijf_A(76), 1f60_A(76), 1g7c_A(76), 1ije_A(76), 2b7c_A(76), 3wxm_G(54), 3agj_G(54), 3wxm_E(54), 3agj_E(54), 4cxh_A(54), 4cxg_A(54), 3vmf_A(54), 3wxm_A(54), 3agj_A(54), 3wxm_C(54), 3agj_C(54), 1skq_B(51), 1skq_A(51), 1jny_A(51), 1jny_B(50), 3wy9_B(52), 3wy9_A(52), 3wya_A(49), 4d61_i(38), 3j5y_B(38), 4crn_P(38), 3mca_A(35), 4lbv_A(36), 4lc0_A(36), 4lbw_A(36), 4lb…
Plant	Eucalyptus grandis	XP_010049810.1	3wxm_E(42), 3agj_E(42), 3wxm_G(42), 3agj_G(42), 4cxh_A(42), 4cxg_A(42), 3vmf_A(42), 3wxm_C(42), 3agj_C(42), 3wxm_A(42), 3agj_A(42), 1skq_B(39), 1skq_A(39), 1jny_A(39), 1jny_B(39), 1g7c_A(37), 2b7b_A(37), 1ijf_A(37), 1f60_A(37), 1ije_A(37), 2b7c_A(37), 4c0s_B(36), 4c0s_A(36), 4d61_i(36), 3j5y_B(35), 3wy9_B(36), 3wy9_A(36), 1r5b_A(35), 1r5o_A(35), 3mca_A(36), 4kbv_Y(37), 4kcy_Y(37), 4kd0_Y(37), 4kb…
Plant	Eucalyptus grandis	XP_010032222.1	4c0s_A(77), 4c0s_B(77), 2b7b_A(74), 1ijf_A(74), 1f60_A(74), 1g7c_A(74), 1ije_A(74), 2b7c_A(74), 3wxm_E(54), 3agj_E(54), 3wxm_G(54), 3agj_G(54), 3wxm_A(54), 3wxm_C(54), 3agj_C(54), 3agj_A(54), 4cxh_A(54), 4cxg_A(54), 3vmf_A(54), 1jny_A(51), 1skq_B(51), 1skq_A(51), 1jny_B(50), 3wy9_B(52), 3wy9_A(52), 3wya_A(48), 4d61_i(39), 3j5y_B(38), 4crn_P(38), 1r5b_A(35), 1r5o_A(35), 1r5n_A(35), 3mca_A(35), 3j2…
Plant	Eucalyptus grandis	XP_010067278.1	4c0s_A(77), 4c0s_B(77), 2b7b_A(75), 1ijf_A(75), 1f60_A(75), 1g7c_A(74), 1ije_A(75), 2b7c_A(75), 3wxm_E(54), 3wxm_G(54), 3agj_E(54), 3agj_G(54), 4cxh_A(54), 4cxg_A(54), 3vmf_A(54), 3wxm_A(54), 3agj_A(54), 3wxm_C(54), 3agj_C(54), 1jny_A(51), 1skq_B(51), 1skq_A(51), 1jny_B(50), 3wy9_B(52), 3wy9_A(52), 3wya_A(49), 4d61_i(39), 3j5y_B(38), 4crn_P(38), 3mca_A(35), 3j25_A(35), 3izp_E(35), 1jqm_B(35), 4kb…
Plant	Eucalyptus grandis	XP_010049814.1	3wxm_E(42), 3agj_E(42), 3wxm_A(42), 3agj_A(42), 4cxh_A(42), 4cxg_A(42), 3vmf_A(42), 3wxm_G(42), 3agj_G(42), 3wxm_C(42), 3agj_C(42), 1skq_B(39), 1skq_A(39), 1jny_A(39), 1jny_B(39), 1g7c_A(37), 2b7c_A(37), 1ije_A(37), 2b7b_A(37), 1ijf_A(37), 1f60_A(37), 4c0s_B(36), 4c0s_A(36), 4d61_i(36), 3j5y_B(35), 3wy9_B(36), 3wy9_A(36), 1r5b_A(35), 1r5o_A(35), 3mca_A(36), 1jqm_B(37), 4kbv_Y(37), 4kcy_Y(37), 4kd…
Plant	Nicotiana tabacum	XP_016492900.1	4c0s_A(76), 4c0s_B(77), 2b7b_A(75), 1ijf_A(75), 1f60_A(75), 1ije_A(75), 1g7c_A(74), 2b7c_A(75), 3wxm_G(55), 3agj_G(55), 3wxm_E(55), 3agj_E(55), 3wxm_C(55), 3agj_C(55), 3wxm_A(55), 3agj_A(55), 4cxh_A(55), 4cxg_A(55), 3vmf_A(55), 1skq_B(51), 1skq_A(51), 1jny_A(51), 1jny_B(50), 3wy9_B(52), 3wy9_A(52), 3wya_A(49), 4d61_i(39), 3j5y_B(38), 4crn_P(38), 1r5b_A(35), 1r5o_A(35), 1r5n_A(35), 3mca_A(35), 3j2…
Plant	Nicotiana tabacum	AAD28440.1	4c0s_A(67), 4c0s_B(68), 2b7b_A(65), 1ijf_A(65), 1f60_A(65), 1g7c_A(64), 1ije_A(65), 2b7c_A(65), 3wxm_E(49), 3agj_E(49), 3wxm_G(49), 3agj_G(49), 4cxh_A(49), 4cxg_A(49), 3vmf_A(49), 3wxm_A(49), 3agj_A(49), 3wxm_C(49), 3agj_C(49), 1skq_B(45), 1skq_A(45), 1jny_A(45), 1jny_B(45), 3wy9_B(46), 3wy9_A(46), 3wya_A(42), 4d61_i(35), 3j5y_B(35), 1zc8_Y(35), 1ttt_C(35), 1ttt_A(35), 1ttt_B(35), 1b23_P(35), 1ob…
Plant	Nicotiana tabacum	XP_016508316.1	4c0s_A(76), 4c0s_B(77), 2b7b_A(75), 1ijf_A(75), 1f60_A(75), 1ije_A(75), 1g7c_A(74), 2b7c_A(75), 3wxm_G(55), 3agj_G(55), 3wxm_E(55), 3agj_E(55), 4cxh_A(55), 4cxg_A(55), 3vmf_A(55), 3wxm_A(55), 3agj_A(55), 3wxm_C(55), 3agj_C(55), 1jny_A(51), 1skq_B(51), 1skq_A(51), 1jny_B(50), 3wy9_B(52), 3wy9_A(52), 3wya_A(49), 4d61_i(39), 3j5y_B(38), 4crn_P(38), 1r5b_A(35), 1r5o_A(35), 1r5n_A(35), 3mca_A(35), 3j2…
Plant	Nicotiana tabacum	XP_016513642.1	4c0s_A(77), 4c0s_B(77), 2b7b_A(75), 1ijf_A(75), 1f60_A(75), 1ije_A(75), 1g7c_A(75), 2b7c_A(75), 3wxm_E(55), 3agj_E(55), 3wxm_G(55), 3agj_G(55), 3wxm_C(55), 3agj_C(55), 3wxm_A(55), 3agj_A(55), 4cxh_A(55), 4cxg_A(55), 3vmf_A(55), 1skq_B(51), 1skq_A(51), 1jny_A(51), 1jny_B(50), 3wy9_B(52), 3wy9_A(52), 3wya_A(49), 4d61_i(38), 3j5y_B(38), 4crn_P(38), 1r5b_A(35), 1r5o_A(35), 1r5n_A(35), 3mca_A(35), 3j2…
Plant	Nicotiana tabacum	XP_016469201.1	4c0s_A(76), 4c0s_B(77), 2b7b_A(75), 1ijf_A(75), 1f60_A(75), 1g7c_A(74), 1ije_A(75), 2b7c_A(75), 3wxm_E(54), 3agj_E(54), 3wxm_G(54), 3agj_G(54), 3wxm_A(54), 3agj_A(54), 4cxh_A(54), 4cxg_A(54), 3vmf_A(54), 3wxm_C(54), 3agj_C(54), 1skq_B(51), 1skq_A(51), 1jny_A(51), 1jny_B(50), 3wy9_B(52), 3wy9_A(52), 3wya_A(49), 4d61_i(39), 3j5y_B(38), 4crn_P(38), 1r5n_A(35), 1r5b_A(35), 1r5o_A(35), 3mca_A(35), 3j2…
Plant	Nicotiana tabacum	NP_001313094.1	4c0s_A(76), 4c0s_B(77), 2b7b_A(75), 1ijf_A(75), 1f60_A(75), 1g7c_A(74), 1ije_A(75), 2b7c_A(75), 3wxm_E(55), 3agj_E(55), 3wxm_G(55), 3agj_G(55), 4cxh_A(55), 4cxg_A(55), 3vmf_A(55), 3wxm_A(55), 3agj_A(55), 3wxm_C(55), 3agj_C(55), 1skq_B(51), 1skq_A(51), 1jny_A(51), 1jny_B(50), 3wy9_B(52), 3wy9_A(52), 3wya_A(49), 4d61_i(39), 3j5y_B(38), 4crn_P(38), 1r5b_A(35), 1r5o_A(35), 1r5n_A(35), 3mca_A(35), 4lb…
Plant	Prunus mume	XP_008233357.1	4c0s_A(76), 4c0s_B(77), 2b7b_A(74), 1ijf_A(74), 1f60_A(74), 1ije_A(74), 1g7c_A(74), 2b7c_A(74), 3wxm_E(53), 3agj_E(53), 3wxm_G(53), 3agj_G(53), 3wxm_C(53), 3agj_C(53), 3wxm_A(53), 3agj_A(53), 4cxh_A(53), 4cxg_A(53), 3vmf_A(53), 1jny_A(50), 1skq_B(50), 1skq_A(50), 1jny_B(49), 3wy9_B(52), 3wy9_A(52), 3wya_A(49), 4d61_i(39), 3j5y_B(38), 4crn_P(38), 3mca_A(36), 4lbv_A(35), 4lc0_A(35), 4lbw_A(35), 4lb…
Plant	Prunus mume	XP_008224492.1	4c0s_A(76), 4c0s_B(77), 2b7b_A(76), 1ijf_A(76), 1f60_A(76), 1g7c_A(75), 1ije_A(75), 2b7c_A(75), 3wxm_E(54), 3agj_E(54), 3wxm_G(54), 3agj_G(54), 3wxm_C(54), 3agj_C(54), 3wxm_A(54), 3agj_A(54), 4cxh_A(54), 4cxg_A(54), 3vmf_A(54), 1skq_B(51), 1skq_A(51), 1jny_A(51), 1jny_B(50), 3wy9_B(52), 3wy9_A(52), 3wya_A(48), 4d61_i(38), 3j5y_B(38), 4crn_P(38), 1r5b_A(35), 1r5o_A(35), 1r5n_A(35), 3mca_A(35), 3j2…
Plant	Prunus mume	XP_008224543.1	4c0s_A(76), 4c0s_B(76), 2b7b_A(74), 1ijf_A(74), 1f60_A(74), 1g7c_A(74), 1ije_A(74), 2b7c_A(74), 3wxm_E(54), 3agj_E(54), 3wxm_G(54), 3agj_G(54), 4cxh_A(54), 4cxg_A(54), 3vmf_A(54), 3wxm_A(54), 3agj_A(54), 3wxm_C(54), 3agj_C(54), 1skq_B(51), 1skq_A(51), 1jny_A(51), 1jny_B(50), 3wy9_B(52), 3wy9_A(52), 3wya_A(48), 4d61_i(39), 3j5y_B(38), 4crn_P(38), 3j25_A(35), 1jqm_B(35), 3izp_E(35), 4kbv_Y(35), 4kc…
Plant	Prunus mume	XP_008224523.1	4c0s_A(76), 4c0s_B(77), 2b7b_A(74), 1ijf_A(74), 1f60_A(74), 1g7c_A(74), 1ije_A(74), 2b7c_A(74), 3wxm_E(54), 3agj_E(54), 3wxm_G(54), 3agj_G(54), 3wxm_C(54), 3agj_C(54), 4cxh_A(54), 4cxg_A(54), 3vmf_A(54), 3wxm_A(54), 3agj_A(54), 1skq_B(50), 1skq_A(50), 1jny_A(50), 1jny_B(50), 3wy9_B(52), 3wy9_A(52), 3wya_A(49), 4d61_i(39), 3j5y_B(38), 4crn_P(38), 1r5b_A(35), 1r5o_A(35), 1r5n_A(35), 2c77_A(35), 4h9…
Plant	Vitis vinifera	XP_002277159.1	4c0s_A(77), 4c0s_B(77), 2b7b_A(74), 1ijf_A(74), 1f60_A(74), 1g7c_A(74), 1ije_A(74), 2b7c_A(74), 3wxm_G(54), 3agj_G(54), 3wxm_E(54), 3agj_E(54), 4cxh_A(54), 4cxg_A(54), 3vmf_A(54), 3wxm_C(54), 3agj_C(54), 3wxm_A(54), 3agj_A(54), 1jny_A(50), 1skq_B(50), 1skq_A(50), 1jny_B(50), 3wy9_B(51), 3wy9_A(51), 3wya_A(48), 4d61_i(38), 3j5y_B(38), 4crn_P(38), 1r5b_A(35), 1r5o_A(35), 1r5n_A(35), 3mca_A(35), 4lb…
Plant	Vitis vinifera	XP_010651131.1	4c0s_A(77), 4c0s_B(77), 2b7b_A(75), 1ijf_A(75), 1f60_A(75), 1g7c_A(74), 1ije_A(75), 2b7c_A(75), 3wxm_E(54), 3agj_E(54), 3wxm_G(54), 3agj_G(54), 3wxm_A(54), 3agj_A(54), 3wxm_C(54), 3agj_C(54), 4cxh_A(54), 4cxg_A(54), 3vmf_A(54), 1skq_B(50), 1skq_A(50), 1jny_A(50), 1jny_B(50), 3wy9_B(52), 3wy9_A(52), 3wya_A(49), 4d61_i(38), 3j5y_B(38), 4crn_P(38), 1r5b_A(35), 1r5o_A(35), 1r5n_A(35), 3mca_A(35), 4lb…
Plant	Vitis vinifera	XP_002279598.1	4c0s_A(76), 4c0s_B(77), 2b7b_A(75), 1ijf_A(75), 1f60_A(75), 1g7c_A(75), 1ije_A(75), 2b7c_A(75), 3wxm_G(54), 3agj_G(54), 3wxm_E(54), 3agj_E(54), 3wxm_A(54), 3agj_A(54), 4cxh_A(54), 4cxg_A(54), 3vmf_A(54), 3wxm_C(54), 3agj_C(54), 1jny_A(50), 1skq_B(50), 1skq_A(50), 1jny_B(50), 3wy9_B(51), 3wy9_A(51), 3wya_A(48), 4d61_i(39), 3j5y_B(38), 4crn_P(38), 1r5b_A(35), 1r5o_A(35), 1r5n_A(35), 3mca_A(36), 3j2…
Plant	Glycine max	XP_014631195.1	3wxm_A(44), 3agj_A(44), 3wxm_E(44), 3agj_E(44), 3wxm_G(44), 3agj_G(44), 3wxm_C(44), 3agj_C(44), 4cxh_A(44), 4cxg_A(44), 3vmf_A(44), 1skq_B(38), 1skq_A(38), 1jny_A(38), 4c0s_B(37), 1jny_B(38), 4c0s_A(36), 1g7c_A(37), 2b7c_A(37), 1ije_A(37), 2b7b_A(37), 1ijf_A(37), 1f60_A(37), 4d61_i(35), 3j5y_B(35), 3izq_1(35), 3wy9_B(37), 3wy9_A(37), 4crn_P(35), 3vr1_D(35), 3vr1_C(35), 3vr1_B(35), 3vr1_A(35), 3tr…
Plant	Glycine max	XP_003547695.1	4c0s_A(77), 4c0s_B(78), 2b7b_A(75), 1ijf_A(75), 1f60_A(75), 1ije_A(75), 1g7c_A(74), 2b7c_A(75), 3wxm_E(55), 3agj_E(55), 3wxm_G(55), 3agj_G(55), 3wxm_A(54), 3agj_A(54), 3wxm_C(54), 3agj_C(54), 4cxh_A(54), 4cxg_A(54), 3vmf_A(54), 1skq_B(51), 1skq_A(51), 1jny_A(51), 1jny_B(51), 3wy9_B(52), 3wy9_A(52), 3wya_A(49), 4d61_i(39), 3j5y_B(39), 4crn_P(38), 1r5b_A(35), 1r5o_A(35), 1r5n_A(35), 3mca_A(35), 4lb…
Plant	Glycine max	NP_001237425.2	4c0s_A(76), 4c0s_B(77), 2b7b_A(74), 1ijf_A(74), 1f60_A(74), 1g7c_A(74), 1ije_A(74), 2b7c_A(74), 3wxm_E(54), 3agj_E(54), 3wxm_G(54), 3agj_G(54), 3wxm_A(54), 3agj_A(54), 4cxh_A(54), 4cxg_A(54), 3vmf_A(54), 3wxm_C(54), 3agj_C(54), 1skq_B(51), 1skq_A(51), 1jny_A(51), 1jny_B(50), 3wy9_B(51), 3wy9_A(51), 3wya_A(48), 4d61_i(38), 3j5y_B(38), 4crn_P(38), 3mca_A(36)
Plant	Glycine max	XP_003553292.1	4c0s_A(77), 4c0s_B(77), 2b7b_A(75), 1ijf_A(75), 1f60_A(75), 1g7c_A(74), 1ije_A(75), 2b7c_A(75), 3wxm_E(54), 3agj_E(54), 3wxm_G(54), 3agj_G(54), 3wxm_C(54), 3agj_C(54), 3wxm_A(54), 3agj_A(54), 4cxh_A(54), 4cxg_A(54), 3vmf_A(54), 1skq_B(51), 1skq_A(51), 1jny_A(51), 1jny_B(50), 3wy9_B(52), 3wy9_A(52), 3wya_A(49), 4d61_i(39), 3j5y_B(38), 4crn_P(38), 3mca_A(35), 3j25_A(35)
Plant	Glycine max	XP_006589439.1	4c0s_A(77), 4c0s_B(77), 2b7b_A(76), 1ijf_A(76), 1f60_A(76), 1ije_A(75), 1g7c_A(75), 2b7c_A(75), 3wxm_E(54), 3agj_E(54), 3wxm_G(54), 3agj_G(54), 3wxm_C(54), 3agj_C(54), 3wxm_A(54), 3agj_A(54), 4cxh_A(54), 4cxg_A(54), 3vmf_A(54), 1skq_B(51), 1skq_A(51), 1jny_A(51), 1jny_B(51), 3wy9_B(51), 3wy9_A(51), 3wya_A(48), 4d61_i(38), 3j5y_B(38), 4crn_P(39), 1r5b_A(35), 1r5o_A(35), 1r5n_A(35), 3mca_A(35), 3j2…
Plant	Glycine max	XP_014631197.1	3wxm_A(44), 3agj_A(44), 3wxm_C(44), 3agj_C(44), 3wxm_G(44), 3agj_G(44), 3wxm_E(44), 3agj_E(44), 4cxh_A(44), 4cxg_A(44), 3vmf_A(44), 1jny_A(38), 1skq_B(38), 1skq_A(38), 4c0s_B(37), 1jny_B(38), 4c0s_A(36), 1g7c_A(37), 2b7c_A(37), 1ije_A(37), 2b7b_A(37), 1ijf_A(37), 1f60_A(37), 4d61_i(35), 3j5y_B(35), 3izq_1(35), 3wy9_B(37), 3wy9_A(37), 4crn_P(35), 3vr1_D(35), 3vr1_C(35), 3vr1_B(35), 3vr1_A(35), 3tr…
Plant	Glycine max	XP_014631199.1	3wxm_G(44), 3wxm_C(44), 3agj_G(44), 3agj_C(44), 3wxm_A(44), 3agj_A(44), 3wxm_E(44), 3agj_E(44), 4cxh_A(44), 4cxg_A(44), 3vmf_A(44), 1jny_A(38), 1skq_B(38), 1skq_A(38), 4c0s_B(37), 1jny_B(38), 4c0s_A(36), 1g7c_A(37), 2b7b_A(37), 1ijf_A(37), 1f60_A(37), 2b7c_A(37), 1ije_A(37), 4d61_i(35), 3j5y_B(35), 3izq_1(35), 3wy9_B(37), 3wy9_A(37), 4crn_P(35), 3vr1_D(35), 3vr1_C(35), 3vr1_B(35), 3vr1_A(35), 3tr…
Plant	Nicotiana sylvestris	XP_009793830.1	4c0s_A(76), 4c0s_B(77), 2b7b_A(75), 1ijf_A(75), 1f60_A(75), 1ije_A(75), 1g7c_A(74), 2b7c_A(75), 3wxm_G(55), 3agj_G(55), 3wxm_E(55), 3agj_E(55), 4cxh_A(55), 4cxg_A(55), 3vmf_A(55), 3wxm_A(55), 3agj_A(55), 3wxm_C(55), 3agj_C(55), 1jny_A(51), 1skq_B(51), 1skq_A(51), 1jny_B(50), 3wy9_B(52), 3wy9_A(52), 3wya_A(49), 4d61_i(39), 3j5y_B(38), 4crn_P(38), 1r5b_A(35), 1r5o_A(35), 1r5n_A(35), 3mca_A(35), 3j2…
Plant	Nicotiana sylvestris	XP_009783256.1	4c0s_A(76), 4c0s_B(77), 2b7b_A(75), 1ijf_A(75), 1f60_A(75), 1g7c_A(74), 1ije_A(75), 2b7c_A(75), 3wxm_E(55), 3agj_E(55), 3wxm_G(55), 3agj_G(55), 4cxh_A(55), 4cxg_A(55), 3vmf_A(55), 3wxm_A(55), 3agj_A(55), 3wxm_C(55), 3agj_C(55), 1skq_B(51), 1skq_A(51), 1jny_A(51), 1jny_B(50), 3wy9_B(52), 3wy9_A(52), 3wya_A(49), 4d61_i(39), 3j5y_B(38), 4crn_P(38), 1r5b_A(35), 1r5o_A(35), 1r5n_A(35), 3mca_A(35), 4lb…
Plant	Nicotiana sylvestris	XP_009762748.1	4c0s_A(76), 4c0s_B(77), 2b7b_A(75), 1ijf_A(75), 1f60_A(75), 1ije_A(75), 1g7c_A(74), 2b7c_A(75), 3wxm_G(55), 3agj_G(55), 3wxm_E(55), 3agj_E(55), 3wxm_C(55), 3agj_C(55), 3wxm_A(55), 3agj_A(55), 4cxh_A(55), 4cxg_A(55), 3vmf_A(55), 1skq_B(51), 1skq_A(51), 1jny_A(51), 1jny_B(50), 3wy9_B(52), 3wy9_A(52), 3wya_A(49), 4d61_i(39), 3j5y_B(38), 4crn_P(38), 1r5b_A(35), 1r5o_A(35), 1r5n_A(35), 3mca_A(35), 3j2…
Plant	Nicotiana tomentosiformis	XP_009617039.1	4c0s_A(76), 4c0s_B(77), 2b7b_A(75), 1ijf_A(75), 1f60_A(75), 1ije_A(75), 1g7c_A(74), 2b7c_A(75), 3wxm_E(54), 3agj_E(54), 3wxm_G(54), 3agj_G(54), 4cxh_A(54), 4cxg_A(54), 3vmf_A(54), 3wxm_C(54), 3agj_C(54), 3wxm_A(54), 3agj_A(54), 1jny_A(51), 1skq_B(51), 1skq_A(51), 1jny_B(50), 3wy9_B(52), 3wy9_A(52), 3wya_A(49), 4d61_i(38), 3j5y_B(38), 4crn_P(38), 1r5b_A(35), 1r5o_A(35), 1r5n_A(35), 3mca_A(35), 3j2…
Plant	Nicotiana tomentosiformis	XP_009626606.1	4c0s_A(77), 4c0s_B(77), 2b7b_A(75), 1ijf_A(75), 1f60_A(75), 1ije_A(75), 1g7c_A(75), 2b7c_A(75), 3wxm_E(55), 3agj_E(55), 3wxm_G(55), 3agj_G(55), 3wxm_C(55), 3agj_C(55), 3wxm_A(55), 3agj_A(55), 4cxh_A(55), 4cxg_A(55), 3vmf_A(55), 1skq_B(51), 1skq_A(51), 1jny_A(51), 1jny_B(50), 3wy9_B(52), 3wy9_A(52), 3wya_A(49), 4d61_i(38), 3j5y_B(38), 4crn_P(38), 1r5b_A(35), 1r5o_A(35), 1r5n_A(35), 3mca_A(35), 3j2…
Plant	Nicotiana tomentosiformis	XP_009593325.1	4c0s_A(76), 4c0s_B(77), 2b7b_A(75), 1ijf_A(75), 1f60_A(75), 1g7c_A(74), 1ije_A(75), 2b7c_A(75), 3wxm_E(54), 3agj_E(54), 3wxm_G(54), 3agj_G(54), 3wxm_A(54), 3agj_A(54), 4cxh_A(54), 4cxg_A(54), 3vmf_A(54), 3wxm_C(54), 3agj_C(54), 1skq_B(51), 1skq_A(51), 1jny_A(51), 1jny_B(50), 3wy9_B(52), 3wy9_A(52), 3wya_A(49), 4d61_i(39), 3j5y_B(38), 4crn_P(38), 1r5n_A(35), 1r5b_A(35), 1r5o_A(35), 3mca_A(35), 3j2…
Plant	Solanum tuberosum	NP_001275420.1	4c0s_A(74), 4c0s_B(74), 1g7c_A(73), 2b7b_A(73), 1ijf_A(73), 1f60_A(73), 2b7c_A(73), 1ije_A(73), 3wxm_E(54), 3agj_E(54), 3wxm_C(54), 3agj_C(54), 3wxm_G(54), 3agj_G(54), 4cxh_A(54), 4cxg_A(54), 3vmf_A(54), 3wxm_A(54), 3agj_A(54), 1jny_A(51), 1skq_B(51), 1skq_A(51), 1jny_B(50), 3wy9_B(52), 3wy9_A(52), 3wya_A(50), 4d61_i(37), 3j5y_B(37), 4crn_P(37), 1r5b_A(35), 1r5o_A(35), 1r5n_A(35), 3mca_A(36)
Plant	Solanum tuberosum	XP_006341585.1	3wxm_E(40), 3agj_E(40), 3wxm_G(40), 3agj_G(40), 3wxm_A(40), 3agj_A(40), 4cxh_A(40), 4cxg_A(40), 3vmf_A(40), 3wxm_C(40), 3agj_C(40), 1skq_B(38), 1skq_A(38), 1jny_A(38), 4c0s_B(36), 1jny_B(38), 4c0s_A(36), 1ije_A(35), 1g7c_A(35), 2b7b_A(35), 1ijf_A(35), 1f60_A(35), 2b7c_A(35), 4crn_P(35), 3vr1_D(35), 3vr1_C(35), 3vr1_B(35), 3vr1_A(35), 3tr5_B(36), 3tr5_A(36)
Plant	Solanum tuberosum	XP_006341586.1	3wxm_C(40), 3agj_C(40), 3wxm_E(40), 3agj_E(40), 3wxm_G(40), 3agj_G(40), 3wxm_A(40), 3agj_A(40), 4cxh_A(40), 4cxg_A(40), 3vmf_A(40), 1jny_A(38), 1skq_B(38), 1skq_A(38), 4c0s_B(36), 1jny_B(38), 4c0s_A(36), 1g7c_A(35), 2b7b_A(35), 1ijf_A(35), 1f60_A(35), 1ije_A(35), 2b7c_A(35), 4crn_P(35), 3vr1_D(35), 3vr1_C(35), 3vr1_B(35), 3vr1_A(35), 3tr5_B(36), 3tr5_A(36)
Plant	Solanum tuberosum	XP_006340223.1	4c0s_A(75), 4c0s_B(76), 2b7b_A(76), 1ijf_A(76), 1f60_A(76), 1ije_A(76), 1g7c_A(75), 2b7c_A(76), 3wxm_G(55), 3agj_G(55), 3wxm_E(55), 3agj_E(55), 4cxh_A(55), 4cxg_A(55), 3vmf_A(55), 3wxm_A(55), 3agj_A(55), 3wxm_C(55), 3agj_C(55), 1skq_B(51), 1skq_A(51), 1jny_A(51), 1jny_B(51), 3wy9_B(52), 3wy9_A(52), 3wya_A(49), 4d61_i(39), 3j5y_B(39), 4crn_P(39), 1r5b_A(35), 1r5o_A(35), 1r5n_A(35), 3mca_A(35), 3j2…
Plant	Solanum tuberosum	XP_006343452.1	4c0s_A(75), 4c0s_B(76), 2b7b_A(75), 1ijf_A(75), 1f60_A(75), 1g7c_A(74), 1ije_A(75), 2b7c_A(75), 3wxm_E(54), 3agj_E(54), 3wxm_G(54), 3agj_G(54), 3wxm_A(54), 3agj_A(54), 4cxh_A(54), 4cxg_A(54), 3vmf_A(54), 3wxm_C(54), 3agj_C(54), 1skq_B(50), 1skq_A(50), 1jny_A(50), 1jny_B(50), 3wy9_B(52), 3wy9_A(52), 3wya_A(49), 4d61_i(39), 3j5y_B(38), 4crn_P(39), 1r5b_A(35), 1r5o_A(35), 1r5n_A(35), 3mca_A(36)
Plant	Solanum tuberosum	NP_001274875.1	4c0s_A(75), 4c0s_B(76), 2b7b_A(75), 1ijf_A(75), 1f60_A(75), 1g7c_A(74), 1ije_A(74), 2b7c_A(74), 3wxm_E(54), 3agj_E(54), 3wxm_G(54), 3agj_G(54), 3wxm_A(54), 3agj_A(54), 4cxh_A(54), 4cxg_A(54), 3vmf_A(54), 3wxm_C(54), 3agj_C(54), 1skq_B(50), 1skq_A(50), 1jny_A(50), 1jny_B(50), 3wy9_B(52), 3wy9_A(52), 3wya_A(49), 4d61_i(39), 3j5y_B(39), 4crn_P(38), 1r5b_A(35), 1r5o_A(35), 1r5n_A(35), 3mca_A(36)
Plant	Solanum tuberosum	NP_001275481.1	4c0s_A(74), 4c0s_B(74), 2b7b_A(73), 1ijf_A(73), 1f60_A(73), 1g7c_A(72), 1ije_A(73), 2b7c_A(73), 3wxm_G(53), 3agj_G(53), 3wxm_E(53), 3agj_E(53), 3wxm_C(52), 3agj_C(52), 3wxm_A(52), 3agj_A(52), 4cxh_A(52), 4cxg_A(52), 3vmf_A(52), 1skq_B(49), 1skq_A(49), 1jny_A(49), 1jny_B(48), 3wy9_B(51), 3wy9_A(51), 3wya_A(48), 4d61_i(38), 3j5y_B(37), 4crn_P(38), 1r5b_A(35), 1r5o_A(35), 1r5n_A(35), 3mca_A(35)
Plant	Solanum tuberosum	ABB16977.1	4c0s_B(77), 4c0s_A(77), 2b7b_A(75), 1ijf_A(75), 1f60_A(75), 1ije_A(75), 1g7c_A(75), 2b7c_A(75), 3wxm_E(58), 3agj_E(58), 3wxm_G(58), 3agj_G(58), 3wxm_C(58), 3agj_C(58), 3wxm_A(58), 3agj_A(58), 4cxh_A(58), 4cxg_A(58), 3vmf_A(58), 1skq_B(51), 1skq_A(51), 1jny_A(51), 1jny_B(50), 3wy9_B(55), 3wy9_A(55), 3wya_A(50), 4d61_i(43), 3j5y_B(43), 4crn_P(41), 3izq_1(37), 3p27_B(35), 1r5b_A(36), 1r5o_A(36), 1r5…
Plant	Solanum tuberosum	BAC23049.1	4c0s_A(75), 4c0s_B(76), 2b7b_A(75), 1ijf_A(75), 1f60_A(75), 1g7c_A(74), 1ije_A(75), 2b7c_A(75), 3wxm_G(54), 3agj_G(54), 3wxm_E(54), 3agj_E(54), 3wxm_A(54), 3agj_A(54), 4cxh_A(54), 4cxg_A(54), 3vmf_A(54), 3wxm_C(54), 3agj_C(54), 1skq_B(50), 1skq_A(50), 1jny_A(50), 1jny_B(50), 3wy9_B(52), 3wy9_A(52), 3wya_A(49), 4d61_i(39), 3j5y_B(38), 4crn_P(39), 1r5b_A(35), 1r5o_A(35), 1r5n_A(35), 3mca_A(36)
Plant	Solanum tuberosum	ABB02622.1	4c0s_A(74), 4c0s_B(74), 1g7c_A(73), 1ije_A(73), 2b7c_A(73), 2b7b_A(73), 1ijf_A(73), 1f60_A(73), 3wxm_A(55), 3agj_A(55), 4cxh_A(55), 4cxg_A(55), 3vmf_A(55), 3wxm_E(55), 3agj_E(55), 3wxm_G(55), 3agj_G(55), 3wxm_C(55), 3agj_C(55), 1skq_B(51), 1skq_A(51), 1jny_A(51), 1jny_B(50), 3wy9_B(52), 3wy9_A(52), 3wya_A(49), 4d61_i(37), 3j5y_B(37), 4crn_P(38), 1r5b_A(35), 1r5o_A(35), 3mca_A(35)
Plant	Solanum tuberosum	AFW90638.1	4c0s_B(74), 4c0s_A(74), 2b7b_A(74), 1ijf_A(74), 1f60_A(74), 1g7c_A(74), 1ije_A(74), 2b7c_A(73), 3wxm_E(57), 3agj_E(57), 3wxm_G(57), 3agj_G(57), 4cxh_A(56), 4cxg_A(56), 3vmf_A(56), 3wxm_C(56), 3agj_C(56), 3wxm_A(56), 3agj_A(56), 1skq_B(50), 1skq_A(50), 1jny_A(50), 1jny_B(49), 3wy9_B(52), 3wy9_A(52), 3wya_A(47), 4d61_i(43), 3j5y_B(42), 4crn_P(42), 3izq_1(39), 3p27_B(36), 1r5b_A(35), 1r5o_A(35), 1r5…
Plant	Solanum tuberosum	ABB72813.1	4c0s_A(74), 4c0s_B(75), 2b7b_A(74), 1ijf_A(74), 1f60_A(74), 1ije_A(74), 1g7c_A(73), 2b7c_A(74), 3wxm_G(54), 3agj_G(54), 3wxm_E(54), 3agj_E(54), 3wxm_A(53), 3agj_A(53), 4cxh_A(53), 4cxg_A(53), 3vmf_A(53), 3wxm_C(53), 3agj_C(53), 1skq_B(50), 1skq_A(50), 1jny_A(50), 1jny_B(49), 3wy9_B(51), 3wy9_A(51), 3wya_A(48), 4d61_i(38), 3j5y_B(38), 4crn_P(38), 3mca_A(36)
Plant	Brachypodium distachyon	XP_003577316.1	4c0s_A(77), 4c0s_B(78), 2b7b_A(74), 1ijf_A(74), 1f60_A(74), 1ije_A(74), 1g7c_A(74), 2b7c_A(74), 3wxm_E(54), 3agj_E(54), 3wxm_G(54), 3agj_G(54), 3wxm_A(54), 3agj_A(54), 4cxh_A(54), 4cxg_A(54), 3vmf_A(54), 3wxm_C(54), 3agj_C(54), 1skq_B(52), 1skq_A(52), 1jny_A(52), 1jny_B(51), 3wy9_B(51), 3wy9_A(51), 3wya_A(48), 4d61_i(39), 3j5y_B(39), 4crn_P(39), 1r5b_A(35), 1r5o_A(35), 1r5n_A(35), 3mca_A(35), 3j2…
Protozoa	Leishmania infantum	CBZ08555.1	4c0s_A(75), 4c0s_B(76), 2b7b_A(75), 1ijf_A(75), 1f60_A(75), 1g7c_A(75), 1ije_A(75), 2b7c_A(75), 3wxm_E(56), 3agj_E(56), 3wxm_G(56), 3agj_G(56), 3wxm_C(56), 3agj_C(56), 4cxh_A(56), 4cxg_A(56), 3vmf_A(56), 3wxm_A(56), 3agj_A(56), 1jny_A(54), 1skq_B(54), 1skq_A(54), 1jny_B(54), 3wy9_B(53), 3wy9_A(53), 3wya_A(50), 4d61_i(40), 3j5y_B(39), 4crn_P(40), 1r5b_A(36), 1r5o_A(36), 1r5n_A(36), 1efm_A(40), 1jq…
Protozoa	Leishmania infantum	XP_001464664.1	4c0s_A(75), 4c0s_B(76), 2b7b_A(75), 1ijf_A(75), 1f60_A(75), 1g7c_A(75), 1ije_A(75), 2b7c_A(75), 3wxm_G(56), 3agj_G(56), 3wxm_E(56), 3agj_E(56), 3wxm_A(56), 3agj_A(56), 4cxh_A(56), 4cxg_A(56), 3vmf_A(56), 3wxm_C(56), 3agj_C(56), 1jny_A(54), 1skq_B(54), 1skq_A(54), 1jny_B(54), 3wy9_B(53), 3wy9_A(53), 3wya_A(50), 4d61_i(40), 3j5y_B(39), 4crn_P(40), 1r5b_A(36), 1r5o_A(36), 1r5n_A(36), 1efm_A(40), 3iz…
Protozoa	Leishmania infantum	AKR52878.1	4c0s_A(75), 4c0s_B(75), 2b7b_A(75), 1ijf_A(75), 1f60_A(75), 1g7c_A(74), 1ije_A(75), 2b7c_A(75), 3wxm_G(55), 3agj_G(55), 3wxm_E(55), 3agj_E(55), 3wxm_A(55), 3agj_A(55), 4cxh_A(55), 4cxg_A(55), 3vmf_A(55), 3wxm_C(55), 3agj_C(55), 1jny_A(54), 1skq_B(54), 1skq_A(54), 1jny_B(53), 3wy9_B(53), 3wy9_A(53), 3wya_A(49), 4d61_i(39), 3j5y_B(39), 4crn_P(40), 1r5b_A(36), 1r5o_A(36), 1r5n_A(36), 3mca_A(37), 1et…
Protozoa	Leishmania infantum	XP_003392398.1	4c0s_A(69), 4c0s_B(69), 2b7b_A(69), 1ijf_A(69), 1f60_A(69), 1g7c_A(68), 1ije_A(69), 2b7c_A(69), 3wxm_E(50), 3agj_E(50), 3wxm_G(50), 3agj_G(50), 4cxh_A(51), 4cxg_A(51), 3vmf_A(51), 3wxm_C(51), 3agj_C(51), 3wxm_A(51), 3agj_A(51), 1jny_A(49), 1skq_B(49), 1skq_A(49), 1jny_B(48), 3wy9_B(48), 3wy9_A(48), 3wya_A(45), 3j5y_B(36), 4d61_i(36), 4crn_P(36), 3j25_A(36), 1efm_A(40), 1wb1_D(35), 1wb2_D(35), 1wb…
Protozoa	Plasmodium knowlesi	CAA11851.1	4c0s_B(70), 2b7b_A(70), 1ijf_A(70), 1f60_A(70), 1g7c_A(70), 1ije_A(70), 4c0s_A(70), 2b7c_A(70), 3wxm_E(55), 3agj_E(55), 3wxm_G(55), 3agj_G(55), 4cxh_A(55), 4cxg_A(55), 3vmf_A(55), 3wxm_C(55), 3agj_C(55), 3wxm_A(55), 3agj_A(55), 3wy9_B(56), 3wy9_A(56), 1skq_B(50), 1skq_A(50), 1jny_A(50), 1jny_B(49), 3wya_A(52), 4d61_i(40), 3j5y_B(40), 4crn_P(40)
Protozoa	Leishmania major	CAJ03416.1	4c0s_A(75), 4c0s_B(76), 2b7b_A(75), 1ijf_A(75), 1f60_A(75), 1g7c_A(75), 1ije_A(75), 2b7c_A(75), 3wxm_G(56), 3agj_G(56), 3wxm_E(56), 3agj_E(56), 4cxh_A(56), 4cxg_A(56), 3vmf_A(56), 3wxm_A(56), 3agj_A(56), 3wxm_C(56), 3agj_C(56), 1skq_B(55), 1skq_A(55), 1jny_A(55), 1jny_B(54), 3wy9_B(53), 3wy9_A(53), 3wya_A(50), 4d61_i(40), 3j5y_B(39), 4crn_P(40), 1r5b_A(36), 1r5o_A(36), 1r5n_A(36), 1efm_A(40), 1jq…
Protozoa	Leishmania major	CAJ03418.1	4c0s_A(75), 4c0s_B(76), 2b7b_A(75), 1ijf_A(75), 1f60_A(75), 1g7c_A(75), 1ije_A(75), 2b7c_A(75), 3wxm_G(56), 3agj_G(56), 3wxm_E(56), 3agj_E(56), 3wxm_C(56), 3agj_C(56), 3wxm_A(56), 3agj_A(56), 4cxh_A(56), 4cxg_A(56), 3vmf_A(56), 1skq_B(54), 1skq_A(54), 1jny_A(54), 1jny_B(54), 3wy9_B(53), 3wy9_A(53), 3wya_A(50), 4d61_i(39), 3j5y_B(39), 4crn_P(39), 1r5b_A(36), 1r5o_A(36), 1r5n_A(36), 1efm_A(40), 1jq…
Protozoa	Plasmodium falciparum	KNC38143.1	1g7c_A(63), 2b7c_A(63), 1ije_A(63), 2b7b_A(63), 1ijf_A(63), 1f60_A(63), 4c0s_A(62), 4c0s_B(63), 3wxm_A(51), 3agj_A(51), 3wxm_G(51), 3agj_G(51), 4cxh_A(51), 4cxg_A(51), 3wxm_E(51), 3vmf_A(51), 3agj_E(51), 3wxm_C(51), 3agj_C(51), 3wy9_B(54), 3wy9_A(54), 3wya_A(54), 1skq_B(49), 1skq_A(49), 1jny_B(49), 1jny_A(49), 3mca_A(35)
Protozoa	Plasmodium falciparum	ETW47346.1	2b7b_A(70), 1ijf_A(70), 1f60_A(70), 1ije_A(70), 1g7c_A(70), 4c0s_B(71), 2b7c_A(70), 4c0s_A(70), 3wxm_E(59), 3agj_E(59), 3wxm_G(59), 3agj_G(59), 4cxh_A(59), 4cxg_A(59), 3wxm_A(59), 3wxm_C(59), 3vmf_A(59), 3agj_C(59), 3agj_A(59), 4d61_i(50), 3j5y_B(49), 3izq_1(46), 3wy9_B(55), 3wy9_A(55), 1jny_A(49), 1skq_B(49), 1skq_A(49), 1jny_B(47), 4crn_P(47), 3p27_B(41), 3wya_A(49), 3p26_B(39), 3p26_A(38), 1r5…
Protozoa	Plasmodium falciparum	EWC74395.1	2b7b_A(70), 1ijf_A(70), 1f60_A(70), 4c0s_B(70), 1g7c_A(69), 1ije_A(69), 4c0s_A(69), 2b7c_A(69), 3wxm_G(55), 3agj_G(55), 3wxm_E(55), 3agj_E(55), 3wxm_C(55), 3agj_C(55), 3wxm_A(55), 3agj_A(55), 4cxh_A(55), 4cxg_A(55), 3vmf_A(55), 3wy9_B(56), 3wy9_A(56), 1skq_B(50), 1skq_A(50), 1jny_A(50), 1jny_B(49), 3wya_A(52), 4d61_i(40), 3j5y_B(40), 4crn_P(39)
Protozoa	Plasmodium falciparum	ETW55727.1	4c0s_A(68), 4c0s_B(69), 1g7c_A(69), 2b7c_A(69), 1ije_A(69), 2b7b_A(69), 1ijf_A(69), 1f60_A(69), 3wy9_B(56), 3wy9_A(56), 3wya_A(56), 3wxm_E(50), 3agj_E(50), 3wxm_C(50), 3agj_C(50), 4cxh_A(50), 4cxg_A(50), 3vmf_A(50), 3wxm_G(50), 3agj_G(50), 3wxm_A(50), 3agj_A(50), 1jny_B(51), 1skq_B(51), 1skq_A(51), 1jny_A(51)
Protozoa	Plasmodium falciparum	ETW59332.1	2b7b_A(70), 1ijf_A(70), 1f60_A(70), 1g7c_A(69), 4c0s_B(70), 1ije_A(69), 2b7c_A(69), 4c0s_A(69), 3wxm_E(55), 3agj_E(55), 3wxm_G(55), 3agj_G(55), 4cxh_A(55), 4cxg_A(55), 3vmf_A(55), 3wxm_C(55), 3agj_C(55), 3wxm_A(55), 3agj_A(55), 3wy9_B(56), 3wy9_A(56), 1skq_B(50), 1skq_A(50), 1jny_A(50), 1jny_B(49), 3wya_A(52), 4d61_i(40), 3j5y_B(40), 4crn_P(39)
Protozoa	Plasmodium falciparum	ETW28286.1	1g7c_A(67), 2b7c_A(67), 1ije_A(67), 2b7b_A(67), 1ijf_A(67), 1f60_A(67), 4c0s_B(67), 4c0s_A(67), 3wxm_A(56), 3agj_A(56), 3wxm_C(56), 3agj_C(56), 4cxh_A(56), 4cxg_A(56), 3vmf_A(56), 3wxm_G(56), 3agj_G(56), 3wxm_E(56), 3agj_E(56), 3wy9_B(57), 3wy9_A(57), 1skq_B(50), 1skq_A(50), 1jny_A(50), 1jny_B(49), 3wya_A(54), 4d61_i(39), 3j5y_B(39), 4crn_P(38), 3mca_A(38), 1etu_A(43), 1efm_A(43)
Protozoa	Plasmodium falciparum	KNG74489.1	2b7b_A(70), 1ijf_A(70), 1f60_A(70), 1g7c_A(69), 4c0s_B(70), 1ije_A(69), 2b7c_A(69), 4c0s_A(69), 3wxm_E(55), 3agj_E(55), 3wxm_G(55), 3agj_G(55), 4cxh_A(55), 4cxg_A(55), 3vmf_A(55), 3wxm_A(55), 3agj_A(55), 3wxm_C(55), 3agj_C(55), 3wy9_B(56), 3wy9_A(56), 1skq_B(50), 1skq_A(50), 1jny_A(50), 1jny_B(49), 3wya_A(52), 4d61_i(40), 3j5y_B(40), 4crn_P(39)
Protozoa	Plasmodium falciparum	ETW47348.1	4c0s_A(67), 4c0s_B(67), 1g7c_A(68), 2b7b_A(68), 1ije_A(68), 1ijf_A(68), 1f60_A(68), 2b7c_A(68), 3wy9_B(55), 3wy9_A(55), 3wya_A(54), 4cxh_A(49), 4cxg_A(49), 3vmf_A(49), 3wxm_E(49), 3agj_E(49), 3wxm_C(49), 3agj_C(49), 3wxm_A(49), 3agj_A(49), 3wxm_G(49), 3agj_G(49), 1jny_B(49), 1jny_A(50), 1skq_B(50), 1skq_A(50)
Protozoa	Leishmania braziliensis	XP_001563777.1	4c0s_A(75), 4c0s_B(75), 2b7b_A(75), 1ijf_A(75), 1f60_A(75), 1g7c_A(74), 1ije_A(75), 2b7c_A(75), 3wxm_E(55), 3agj_E(55), 3wxm_G(55), 3agj_G(55), 3wxm_C(56), 3agj_C(56), 4cxh_A(56), 4cxg_A(56), 3vmf_A(56), 3wxm_A(56), 3agj_A(56), 1jny_A(55), 1skq_B(55), 1skq_A(55), 1jny_B(54), 3wy9_B(53), 3wy9_A(53), 3wya_A(50), 4d61_i(40), 3j5y_B(39), 4crn_P(39), 1r5b_A(36), 1r5o_A(36), 1r5n_A(36), 1efm_A(40), 1jq…
Protozoa	Neospora caninum	CBZ50501.1	4d61_i(54), 3j5y_B(54), 4crn_P(50), 1r5b_A(44), 1r5o_A(44), 1r5n_A(44), 1g7c_A(41), 1ije_A(41), 2b7b_A(41), 1ijf_A(41), 1f60_A(41), 2b7c_A(41), 4c0s_B(40), 4c0s_A(40), 3wxm_C(38), 3agj_C(38), 3wxm_A(38), 3agj_A(38), 3wxm_E(38), 3agj_E(38), 3wxm_G(38), 3agj_G(38), 4cxh_A(38), 4cxg_A(38), 3vmf_A(38), 1skq_B(37), 1skq_A(37), 1jny_A(37), 1jny_B(37), 3wy9_B(38), 3wy9_A(38), 3wya_A(36), 5hxb_A(43), 5hx…
Protozoa	Neospora caninum	CBZ51624.1	2b7b_A(75), 1ijf_A(75), 1f60_A(75), 1g7c_A(75), 1ije_A(75), 2b7c_A(75), 4c0s_A(74), 4c0s_B(75), 3wxm_E(53), 3agj_E(53), 3wxm_G(53), 3agj_G(53), 3wxm_A(53), 3agj_A(53), 4cxh_A(53), 4cxg_A(53), 3wxm_C(53), 3vmf_A(53), 3agj_C(53), 1skq_B(50), 1skq_A(50), 1jny_A(50), 3wy9_B(53), 3wy9_A(53), 1jny_B(49), 3wya_A(49), 4d61_i(39), 3j5y_B(39), 4crn_P(38), 1r5n_A(35), 1etu_A(36)
Protozoa	Plasmodium yoelii	CDU19036.1	2b7b_A(75), 1ijf_A(75), 1f60_A(75), 4c0s_B(76), 1g7c_A(75), 1ije_A(75), 2b7c_A(75), 4c0s_A(76), 3wxm_E(62), 3agj_E(62), 3wxm_G(62), 3agj_G(62), 4cxh_A(61), 4cxg_A(61), 3vmf_A(61), 3wxm_C(61), 3agj_C(61), 3wxm_A(61), 3agj_A(61), 3izq_1(49), 4d61_i(51), 3j5y_B(49), 3wya_A(52), 3wy9_B(52), 3wy9_A(52), 1jny_A(52), 1skq_B(52), 1skq_A(52), 1jny_B(50), 4crn_P(37), 3p27_B(43), 3p26_B(40), 3p26_A(39), 3p2…
Protozoa	Plasmodium yoelii	CDZ13319.1	2b7b_A(70), 1ijf_A(70), 1f60_A(70), 1g7c_A(69), 4c0s_B(70), 1ije_A(69), 2b7c_A(69), 4c0s_A(69), 3wxm_E(55), 3agj_E(55), 3wxm_G(55), 3agj_G(55), 4cxh_A(55), 4cxg_A(55), 3vmf_A(55), 3wxm_C(55), 3agj_C(55), 3wxm_A(55), 3agj_A(55), 3wy9_B(56), 3wy9_A(56), 1skq_B(50), 1skq_A(50), 1jny_A(50), 1jny_B(49), 3wya_A(52), 4d61_i(40), 3j5y_B(40), 4crn_P(39)
Protozoa	Plasmodium vinckei	KEG02544.1	2b7b_A(70), 1ijf_A(70), 1f60_A(70), 1g7c_A(69), 4c0s_B(70), 1ije_A(69), 2b7c_A(69), 4c0s_A(69), 3wxm_E(55), 3agj_E(55), 3wxm_G(55), 3agj_G(55), 4cxh_A(55), 4cxg_A(55), 3vmf_A(55), 3wxm_C(55), 3agj_C(55), 3wxm_A(55), 3agj_A(55), 3wy9_B(56), 3wy9_A(56), 1skq_B(50), 1skq_A(50), 1jny_A(50), 1jny_B(49), 3wya_A(52), 4d61_i(40), 3j5y_B(40), 4crn_P(39)
Protozoa	Dictyostelium purpureum	EGC38986.1	4c0s_B(77), 4c0s_A(76), 2b7b_A(76), 1ijf_A(76), 1f60_A(76), 1g7c_A(76), 1ije_A(76), 2b7c_A(76), 3wxm_E(56), 3agj_E(56), 3wxm_G(56), 3agj_G(56), 3wxm_C(56), 3agj_C(56), 3wxm_A(56), 3agj_A(56), 4cxh_A(56), 4cxg_A(56), 3vmf_A(56), 1skq_B(53), 1skq_A(53), 1jny_A(53), 1jny_B(52), 3wy9_B(54), 3wy9_A(54), 3wya_A(51), 4d61_i(40), 3j5y_B(40), 4crn_P(42), 1r5b_A(38), 1r5o_A(38), 1r5n_A(38), 3izp_E(37), 4kb…
Protozoa	Toxoplasma gondii	EPR59445.1	4c0s_A(71), 1g7c_A(72), 2b7c_A(72), 1ije_A(72), 2b7b_A(72), 1ijf_A(72), 1f60_A(72), 4c0s_B(71), 3wy9_B(52), 3wy9_A(52), 3wya_A(52), 1jny_A(50), 1skq_B(50), 1skq_A(50), 1jny_B(50), 3wxm_A(50), 3agj_A(50), 3wxm_C(50), 3agj_C(50), 3wxm_E(50), 3agj_E(50), 3wxm_G(50), 3agj_G(50), 4cxh_A(50), 4cxg_A(50), 3vmf_A(50)
Protozoa	Toxoplasma gondii	EPR57720.1	2b7b_A(75), 1ijf_A(75), 1f60_A(75), 1ije_A(75), 1g7c_A(75), 2b7c_A(75), 4c0s_B(74), 4c0s_A(73), 3wxm_G(56), 3agj_G(56), 3wxm_E(56), 3agj_E(56), 4cxh_A(55), 4cxg_A(55), 3vmf_A(55), 3wxm_A(55), 3agj_A(55), 3wxm_C(55), 3agj_C(55), 1jny_A(52), 1skq_B(52), 1skq_A(52), 1jny_B(51), 3wy9_B(53), 3wy9_A(53), 3wya_A(49), 4d61_i(42), 3j5y_B(42), 4crn_P(41), 3izq_1(35), 1ob5_A(36), 1zc8_Y(36), 1ttt_C(36), 1tt…
Protozoa	Toxoplasma gondii	KYF39688.1	4c0s_A(73), 1g7c_A(75), 1ije_A(75), 2b7b_A(75), 2b7c_A(75), 1ijf_A(75), 1f60_A(75), 4c0s_B(73), 3wya_A(50), 3wy9_B(50), 3wy9_A(50), 1jny_B(46), 1jny_A(46), 1skq_B(46), 1skq_A(46), 3wxm_E(45), 3agj_E(45), 4cxh_A(45), 4cxg_A(45), 3wxm_C(45), 3vmf_A(45), 3agj_C(45), 3wxm_G(45), 3agj_G(45), 3wxm_A(45), 3agj_A(45), 2elf_A(35), 3wnd_A(35), 3wnb_A(35), 3wnc_A(35)
Protozoa	Toxoplasma gondii	XP_002370249.1	2b7b_A(75), 1ijf_A(75), 1f60_A(75), 1g7c_A(75), 1ije_A(75), 2b7c_A(75), 4c0s_A(74), 4c0s_B(75), 3wxm_E(53), 3agj_E(53), 3wxm_G(53), 3agj_G(53), 3wxm_A(53), 3agj_A(53), 4cxh_A(53), 4cxg_A(53), 3vmf_A(53), 3wxm_C(53), 3agj_C(53), 1jny_A(50), 1skq_B(50), 1skq_A(50), 1jny_B(50), 3wy9_B(53), 3wy9_A(53), 3wya_A(49), 4d61_i(39), 3j5y_B(39), 4crn_P(38), 1r5n_A(35), 1etu_A(36)
Protozoa	Leishmania mexicana	XP_003873866.1	4c0s_A(75), 4c0s_B(76), 2b7b_A(75), 1ijf_A(75), 1f60_A(75), 1g7c_A(75), 1ije_A(75), 2b7c_A(75), 3wxm_E(56), 3agj_E(56), 3wxm_G(56), 3agj_G(56), 4cxh_A(56), 4cxg_A(56), 3vmf_A(56), 3wxm_C(56), 3agj_C(56), 3wxm_A(56), 3agj_A(56), 1jny_A(55), 1skq_B(55), 1skq_A(55), 1jny_B(54), 3wy9_B(53), 3wy9_A(53), 3wya_A(50), 4d61_i(39), 3j5y_B(39), 4crn_P(40), 1r5b_A(36), 1r5o_A(36), 1r5n_A(36), 1efm_A(40), 1jq…
Protozoa	Leishmania mexicana	CBZ25363.1	4c0s_A(80), 4c0s_B(82), 1g7c_A(79), 1ije_A(80), 2b7b_A(80), 1ijf_A(80), 1f60_A(80), 2b7c_A(80), 1jny_A(57), 1skq_B(57), 1skq_A(57), 1jny_B(57), 3wy9_B(53), 3wy9_A(53), 3wya_A(53), 4cxh_A(51), 4cxg_A(51), 3vmf_A(51), 3wxm_E(51), 3agj_E(51), 3wxm_A(51), 3agj_A(51), 3wxm_G(51), 3agj_G(51), 3wxm_C(51), 3agj_C(51), 1wb2_A(37), 4ac9_B(37), 4aca_B(37), 4acb_B(37), 1wb3_A(37), 4ac9_D(37), 4aca_D(37), 4ac…
Protozoa	Leishmania mexicana	AKR52879.1	4c0s_A(75), 4c0s_B(76), 2b7b_A(75), 1ijf_A(75), 1f60_A(75), 1g7c_A(75), 1ije_A(75), 2b7c_A(75), 3wxm_G(56), 3agj_G(56), 3wxm_E(56), 3agj_E(56), 4cxh_A(56), 4cxg_A(56), 3vmf_A(56), 3wxm_C(56), 3agj_C(56), 3wxm_A(56), 3agj_A(56), 1skq_B(55), 1skq_A(55), 1jny_A(55), 1jny_B(54), 3wy9_B(53), 3wy9_A(53), 3wya_A(50), 4d61_i(39), 3j5y_B(39), 4crn_P(40), 1r5b_A(36), 1r5o_A(36), 1r5n_A(36), 3j25_A(36), 1ef…
Protozoa	Cryptosporidium muris	EEA05864.1	4c0s_B(74), 2b7b_A(73), 1ijf_A(73), 1f60_A(73), 1g7c_A(72), 1ije_A(72), 2b7c_A(72), 4c0s_A(74), 3wxm_E(55), 3agj_E(55), 3wxm_G(55), 3agj_G(55), 3wxm_C(55), 3agj_C(55), 3wxm_A(55), 3agj_A(55), 4cxh_A(55), 4cxg_A(55), 3vmf_A(55), 3wy9_B(55), 3wy9_A(55), 1jny_A(51), 1skq_B(51), 1skq_A(51), 1jny_B(50), 3wya_A(52), 4d61_i(39), 3j5y_B(38), 4crn_P(39), 1r5b_A(35), 1r5o_A(35), 1r5n_A(35), 3e20_D(35), 3e2…
Protozoa	Plasmodium inui	EUD68659.1	4c0s_B(70), 2b7b_A(70), 1ijf_A(70), 1f60_A(70), 1g7c_A(70), 1ije_A(70), 4c0s_A(70), 2b7c_A(70), 3wxm_E(55), 3agj_E(55), 3wxm_G(55), 3agj_G(55), 4cxh_A(55), 4cxg_A(55), 3vmf_A(55), 3wxm_C(55), 3agj_C(55), 3wxm_A(55), 3agj_A(55), 3wy9_B(56), 3wy9_A(56), 1skq_B(50), 1skq_A(50), 1jny_A(50), 1jny_B(50), 3wya_A(52), 4d61_i(40), 3j5y_B(40), 4crn_P(39)
Protozoa	Leishmania donovani	CBZ33166.1	4c0s_A(75), 4c0s_B(76), 2b7b_A(75), 1ijf_A(75), 1f60_A(75), 1g7c_A(75), 1ije_A(75), 2b7c_A(75), 3wxm_G(56), 3agj_G(56), 3wxm_E(56), 3agj_E(56), 3wxm_A(56), 3agj_A(56), 4cxh_A(56), 4cxg_A(56), 3vmf_A(56), 3wxm_C(56), 3agj_C(56), 1jny_A(54), 1skq_B(54), 1skq_A(54), 1jny_B(54), 3wy9_B(53), 3wy9_A(53), 3wya_A(50), 4d61_i(40), 3j5y_B(39), 4crn_P(40), 1r5b_A(36), 1r5o_A(36), 1r5n_A(36), 1efm_A(40), 3iz…
Protozoa	Paramecium tetraurelia	AAD50290.2	4c0s_B(74), 2b7b_A(74), 1ijf_A(74), 1f60_A(74), 1g7c_A(74), 1ije_A(74), 2b7c_A(74), 4c0s_A(74), 3wxm_E(55), 3agj_E(55), 3wxm_G(55), 3agj_G(55), 4cxh_A(55), 4cxg_A(55), 3vmf_A(55), 3wxm_A(55), 3agj_A(55), 3wxm_C(55), 3agj_C(55), 1skq_B(52), 1skq_A(52), 1jny_A(52), 1jny_B(51), 3wy9_B(53), 3wy9_A(53), 3wya_A(49), 4d61_i(39), 3j5y_B(39), 4crn_P(39), 1r5b_A(35), 1r5o_A(35), 1r5n_A(35)
Protozoa	Plasmodium vivax	XP_001616354.1	2b7b_A(70), 1ijf_A(70), 1f60_A(70), 4c0s_B(70), 1g7c_A(70), 1ije_A(70), 4c0s_A(70), 2b7c_A(70), 3wxm_E(55), 3agj_E(55), 3wxm_G(55), 3agj_G(55), 3wxm_C(55), 3agj_C(55), 4cxh_A(55), 4cxg_A(55), 3vmf_A(55), 3wxm_A(55), 3agj_A(55), 3wy9_B(56), 3wy9_A(56), 1skq_B(50), 1skq_A(50), 1jny_A(50), 1jny_B(49), 3wya_A(52), 4d61_i(40), 3j5y_B(40), 4crn_P(40)
Protozoa	Cryptosporidium parvum	AAC02806.1	2b7b_A(73), 1ijf_A(73), 1f60_A(73), 1ije_A(73), 1g7c_A(73), 2b7c_A(73), 4c0s_B(72), 4c0s_A(72), 3wxm_E(55), 3agj_E(55), 3wxm_G(55), 3agj_G(55), 3wxm_A(55), 3agj_A(55), 3wxm_C(55), 3agj_C(55), 4cxh_A(55), 4cxg_A(55), 3vmf_A(55), 3wy9_B(54), 3wy9_A(54), 1skq_B(50), 1skq_A(50), 1jny_A(50), 1jny_B(50), 3wya_A(51), 4d61_i(39), 3j5y_B(38), 4crn_P(38), 3izq_1(35), 1d2e_B(35), 1d2e_A(35), 1d2e_C(35), 1d2…
Protozoa	Cryptosporidium parvum	XP_001388344.1	2b7b_A(74), 1ijf_A(74), 1f60_A(74), 1g7c_A(74), 1ije_A(74), 2b7c_A(74), 4c0s_B(73), 4c0s_A(72), 3wxm_E(55), 3agj_E(55), 3wxm_G(55), 3agj_G(55), 4cxh_A(55), 4cxg_A(55), 3vmf_A(55), 3wxm_A(55), 3agj_A(55), 3wxm_C(55), 3agj_C(55), 1skq_B(51), 1skq_A(51), 1jny_A(51), 3wy9_B(54), 3wy9_A(54), 1jny_B(50), 3wya_A(50), 4d61_i(39), 3j5y_B(39), 4crn_P(39), 1etu_A(36), 1efm_A(35)
Protozoa	Phytophthora infestans	EEY55396.1	4d61_i(38), 3j5y_B(38), 3wxm_A(40), 3agj_A(40), 3wxm_G(40), 3agj_G(40), 4cxh_A(40), 4cxg_A(40), 3vmf_A(40), 3wxm_E(40), 3agj_E(40), 3wxm_C(40), 3agj_C(40), 4crn_P(40), 4c0s_B(38), 1g7c_A(38), 2b7b_A(38), 1ijf_A(38), 1f60_A(38), 1ije_A(38), 2b7c_A(38), 4c0s_A(38), 1jny_A(35), 1skq_B(35), 1skq_A(35), 3izq_1(37), 1jny_B(35), 1r5b_A(36), 1r5o_A(36), 1r5n_A(36), 3wy9_B(36), 3wy9_A(36), 3p27_B(35), 3mc…
Protozoa	Phytophthora infestans	XP_002905383.1	2b7b_A(77), 1ijf_A(77), 1f60_A(77), 1g7c_A(77), 1ije_A(77), 4c0s_B(75), 2b7c_A(77), 4c0s_A(74), 3wxm_G(56), 3agj_G(56), 3wxm_E(56), 3agj_E(56), 3wxm_A(56), 3agj_A(56), 3wxm_C(56), 3agj_C(56), 4cxh_A(56), 4cxg_A(56), 3vmf_A(56), 1skq_B(52), 1skq_A(52), 1jny_A(52), 1jny_B(52), 3wy9_B(53), 3wy9_A(53), 3wya_A(49), 4d61_i(41), 3j5y_B(41), 4crn_P(39), 1r5b_A(36), 1r5o_A(36), 1r5n_A(36), 1etu_A(35), 1ef…
Protozoa	Naegleria gruberi	EFC39645.1	3wy9_B(39), 3wy9_A(39), 3wxm_E(37), 3agj_E(37), 3wxm_G(37), 3agj_G(37), 4cxh_A(37), 4cxg_A(37), 3vmf_A(37), 3wxm_A(37), 3agj_A(37), 3wxm_C(37), 3agj_C(37), 4c0s_B(35), 1jny_A(37), 1skq_B(37), 1skq_A(37), 4c0s_A(35), 1jny_B(37), 3wya_A(37)
Protozoa	Naegleria gruberi	EFC49060.1	4d61_i(40), 3j5y_B(40), 3wxm_G(38), 3agj_G(38), 3wxm_E(38), 3agj_E(38), 3wxm_A(38), 3agj_A(38), 4cxh_A(38), 4cxg_A(38), 3vmf_A(38), 3wxm_C(38), 3agj_C(38), 2b7b_A(37), 1ijf_A(37), 1f60_A(37), 1g7c_A(37), 1ije_A(37), 2b7c_A(37), 4c0s_B(35), 4c0s_A(35), 4crn_P(37), 1jny_A(35), 1skq_B(35), 1skq_A(35), 1jny_B(35), 3wy9_B(35), 3wy9_A(35)
Protozoa	Plasmodium chabaudi	XP_744890.2	2b7b_A(70), 1ijf_A(70), 1f60_A(70), 1g7c_A(69), 4c0s_B(70), 1ije_A(69), 2b7c_A(69), 4c0s_A(69), 3wxm_E(55), 3agj_E(55), 3wxm_G(55), 3agj_G(55), 4cxh_A(55), 4cxg_A(55), 3vmf_A(55), 3wxm_C(55), 3agj_C(55), 3wxm_A(55), 3agj_A(55), 3wy9_B(56), 3wy9_A(56), 1skq_B(50), 1skq_A(50), 1jny_A(50), 1jny_B(49), 3wya_A(52), 4d61_i(40), 3j5y_B(40), 4crn_P(39)
Protozoa	Trichomonas vaginalis	EAY16735.1	4c0s_B(68), 4c0s_A(68), 2b7b_A(66), 1ijf_A(66), 1f60_A(66), 1g7c_A(66), 1ije_A(66), 2b7c_A(66), 3wxm_E(54), 3agj_E(54), 3wxm_G(54), 3agj_G(54), 3wxm_A(54), 3agj_A(54), 3wxm_C(54), 3agj_C(54), 4cxh_A(54), 4cxg_A(54), 3vmf_A(54), 1skq_B(51), 1skq_A(51), 1jny_A(51), 1jny_B(50), 3wy9_B(53), 3wy9_A(53), 3wya_A(50), 4d61_i(38), 3j5y_B(38), 4crn_P(37), 1r5b_A(35), 1r5o_A(35), 1r5n_A(35), 3izp_E(36), 1jq…
Protozoa	Trichomonas vaginalis	XP_001308728.1	4c0s_A(69), 4c0s_B(69), 2b7c_A(64), 1g7c_A(64), 2b7b_A(64), 1ijf_A(64), 1f60_A(64), 1ije_A(64), 3wya_A(51), 3wy9_B(51), 3wy9_A(51), 1skq_B(49), 1skq_A(49), 1jny_A(49), 1jny_B(49), 3wxm_A(44), 3agj_A(44), 3wxm_E(44), 3agj_E(44), 3wxm_C(44), 3agj_C(44), 4cxh_A(44), 4cxg_A(44), 3wxm_G(44), 3vmf_A(44), 3agj_G(44)
Protozoa	Trichomonas vaginalis	XP_001308729.1	4c0s_B(66), 2b7b_A(64), 1ijf_A(64), 1f60_A(64), 1ije_A(64), 4c0s_A(66), 1g7c_A(64), 2b7c_A(64), 3wxm_E(59), 3agj_E(59), 3wxm_G(59), 3agj_G(59), 4cxh_A(59), 4cxg_A(59), 3vmf_A(59), 3wxm_C(59), 3agj_C(59), 3wxm_A(59), 3agj_A(59), 1skq_B(51), 1skq_A(51), 1jny_A(51), 1jny_B(49), 4d61_i(46), 3wy9_B(53), 3wy9_A(53), 3j5y_B(46), 3izq_1(45), 4crn_P(44), 3wya_A(48), 3p27_B(40), 1r5b_A(37), 1r5o_A(37), 1r5…
Protozoa	Trichomonas vaginalis	EAY21567.1	4c0s_A(68), 4c0s_B(68), 1g7c_A(64), 2b7b_A(64), 1ijf_A(64), 1f60_A(64), 2b7c_A(64), 1ije_A(64), 3wy9_B(53), 3wy9_A(53), 3wya_A(53), 1skq_B(53), 1skq_A(53), 1jny_A(53), 3wxm_A(52), 3agj_A(52), 3wxm_E(52), 3agj_E(52), 4cxh_A(52), 4cxg_A(52), 3vmf_A(52), 3wxm_C(52), 3agj_C(52), 1jny_B(53), 3wxm_G(52), 3agj_G(52), 4zke_A(40), 4zkd_A(37)
Protozoa	Trichomonas vaginalis	XP_001582554.1	2b7b_A(78), 1ijf_A(78), 1f60_A(78), 1g7c_A(78), 1ije_A(78), 4c0s_B(77), 2b7c_A(77), 4c0s_A(76), 3wxm_E(63), 3agj_E(63), 3wxm_G(63), 3agj_G(63), 4cxh_A(63), 4cxg_A(63), 3vmf_A(63), 3wxm_C(63), 3agj_C(63), 3wxm_A(63), 3agj_A(63), 3izq_1(49), 1jny_A(55), 1skq_B(55), 1skq_A(55), 3j5y_B(50), 4d61_i(51), 1jny_B(53), 3wy9_B(57), 3wy9_A(57), 4crn_P(47), 3p27_B(42), 3p26_B(39), 3p26_A(39), 3wya_A(50), 1r5…
Protozoa	Entamoeba histolytica	BAN38771.1	4c0s_B(72), 4c0s_A(71), 2b7b_A(71), 1ijf_A(71), 1f60_A(71), 1g7c_A(71), 1ije_A(71), 2b7c_A(71), 3wxm_E(57), 3agj_E(57), 3wxm_G(57), 3agj_G(57), 4cxh_A(57), 4cxg_A(57), 3vmf_A(57), 3wxm_A(57), 3agj_A(57), 3wxm_C(57), 3agj_C(57), 1skq_B(53), 1skq_A(53), 1jny_A(53), 1jny_B(52), 3wy9_B(52), 3wy9_A(52), 3wya_A(49), 4d61_i(39), 3j5y_B(38), 4crn_P(36), 1etu_A(35)
Protozoa	Entamoeba histolytica	BAN40139.1	4c0s_B(73), 4c0s_A(71), 2b7b_A(72), 1ijf_A(72), 1f60_A(72), 1ije_A(71), 1g7c_A(71), 2b7c_A(71), 3wxm_G(57), 3agj_G(57), 3wxm_E(57), 3agj_E(57), 3wxm_A(57), 3wxm_C(57), 3agj_C(57), 3agj_A(57), 4cxh_A(57), 4cxg_A(57), 3vmf_A(57), 1skq_B(54), 1skq_A(54), 1jny_A(54), 1jny_B(53), 3wy9_B(52), 3wy9_A(52), 3wya_A(49), 4d61_i(39), 3j5y_B(39), 4crn_P(36), 1etu_A(35)
Protozoa	Entamoeba histolytica	BAN38260.1	4c0s_B(73), 4c0s_A(71), 2b7b_A(72), 1ijf_A(72), 1f60_A(72), 1ije_A(71), 1g7c_A(71), 2b7c_A(71), 3wxm_E(57), 3agj_E(57), 3wxm_G(57), 3agj_G(57), 3wxm_A(57), 3agj_A(57), 3wxm_C(57), 3agj_C(57), 4cxh_A(57), 4cxg_A(57), 3vmf_A(57), 1skq_B(54), 1skq_A(54), 1jny_A(54), 1jny_B(53), 3wy9_B(52), 3wy9_A(52), 3wya_A(49), 4d61_i(39), 3j5y_B(38), 4crn_P(36), 1etu_A(35)
Protozoa	Entamoeba histolytica	BAN38607.1	4c0s_B(73), 4c0s_A(72), 2b7b_A(72), 1ijf_A(72), 1f60_A(72), 1ije_A(72), 1g7c_A(72), 2b7c_A(72), 3wxm_E(57), 3agj_E(57), 3wxm_G(57), 3agj_G(57), 4cxh_A(57), 4cxg_A(57), 3vmf_A(57), 3wxm_A(57), 3agj_A(57), 3wxm_C(57), 3agj_C(57), 1skq_B(54), 1skq_A(54), 1jny_A(54), 1jny_B(53), 3wy9_B(53), 3wy9_A(53), 3wya_A(50), 4d61_i(39), 3j5y_B(39), 4crn_P(37), 1r5b_A(35), 1r5o_A(35), 1r5n_A(35), 1etu_A(35)
Protozoa	Entamoeba histolytica	BAN38552.1	4c0s_B(73), 4c0s_A(72), 2b7b_A(72), 1ijf_A(72), 1f60_A(72), 1g7c_A(72), 1ije_A(72), 2b7c_A(72), 3wxm_E(57), 3agj_E(57), 3wxm_G(57), 3agj_G(57), 4cxh_A(57), 4cxg_A(57), 3vmf_A(57), 3wxm_A(57), 3agj_A(57), 3wxm_C(57), 3agj_C(57), 1skq_B(54), 1skq_A(54), 1jny_A(54), 1jny_B(53), 3wy9_B(53), 3wy9_A(53), 3wya_A(50), 4d61_i(39), 3j5y_B(39), 4crn_P(37), 1r5b_A(35), 1r5o_A(35), 1r5n_A(35), 1etu_A(35)
Protozoa	Entamoeba histolytica	BAN38066.1	4c0s_B(72), 4c0s_A(71), 2b7b_A(71), 1ijf_A(71), 1f60_A(71), 1g7c_A(71), 1ije_A(71), 2b7c_A(71), 3wxm_G(56), 3agj_G(56), 3wxm_E(57), 3agj_E(57), 3wxm_C(56), 3agj_C(56), 3wxm_A(56), 3agj_A(56), 4cxh_A(57), 4cxg_A(57), 3vmf_A(57), 1skq_B(53), 1skq_A(53), 1jny_A(53), 1jny_B(52), 3wy9_B(52), 3wy9_A(52), 3wya_A(49), 4d61_i(39), 3j5y_B(38), 4crn_P(36), 1etu_A(35)
Protozoa	Entamoeba histolytica	BAN39848.1	4c0s_B(73), 4c0s_A(71), 2b7b_A(72), 1ijf_A(72), 1f60_A(72), 1ije_A(71), 1g7c_A(71), 2b7c_A(71), 3wxm_E(57), 3agj_E(57), 3wxm_G(57), 3agj_G(57), 4cxh_A(57), 4cxg_A(57), 3vmf_A(57), 3wxm_A(57), 3agj_A(57), 3wxm_C(57), 3agj_C(57), 1skq_B(54), 1skq_A(54), 1jny_A(54), 1jny_B(53), 3wy9_B(53), 3wy9_A(53), 3wya_A(50), 4d61_i(39), 3j5y_B(39), 4crn_P(37), 1r5b_A(35), 1r5o_A(35), 1r5n_A(35), 1etu_A(35)
Protozoa	Entamoeba histolytica	BAN39907.1	4c0s_B(72), 4c0s_A(71), 2b7b_A(71), 1ijf_A(71), 1f60_A(71), 1ije_A(71), 1g7c_A(71), 2b7c_A(71), 3wxm_E(57), 3agj_E(57), 3wxm_G(57), 3agj_G(57), 3wxm_A(57), 3agj_A(57), 3wxm_C(57), 3agj_C(57), 4cxh_A(57), 4cxg_A(57), 3vmf_A(57), 1skq_B(54), 1skq_A(54), 1jny_A(54), 1jny_B(53), 3wy9_B(53), 3wy9_A(53), 3wya_A(50), 4d61_i(39), 3j5y_B(38), 4crn_P(36), 1r5n_A(35), 1etu_A(35)
Protozoa	Entamoeba histolytica	BAN39846.1	4c0s_B(73), 4c0s_A(71), 2b7b_A(72), 1ijf_A(72), 1f60_A(72), 1ije_A(71), 1g7c_A(71), 2b7c_A(71), 3wxm_E(57), 3agj_E(57), 3wxm_G(57), 3agj_G(57), 4cxh_A(57), 4cxg_A(57), 3vmf_A(57), 3wxm_A(57), 3agj_A(57), 3wxm_C(57), 3agj_C(57), 1jny_A(54), 1skq_B(54), 1skq_A(54), 1jny_B(53), 3wy9_B(53), 3wy9_A(53), 3wya_A(50), 4d61_i(39), 3j5y_B(39), 4crn_P(37), 1r5b_A(35), 1r5o_A(35), 1r5n_A(35), 1etu_A(35)
Protozoa	Entamoeba histolytica	BAN40174.1	4c0s_B(73), 4c0s_A(71), 2b7b_A(72), 1ijf_A(72), 1f60_A(72), 1ije_A(71), 1g7c_A(71), 2b7c_A(71), 3wxm_E(56), 3agj_E(56), 3wxm_G(56), 3agj_G(56), 3wxm_C(56), 3agj_C(56), 3wxm_A(56), 3agj_A(56), 4cxh_A(56), 4cxg_A(56), 3vmf_A(56), 1skq_B(53), 1skq_A(53), 1jny_A(53), 1jny_B(53), 3wy9_B(52), 3wy9_A(52), 3wya_A(49), 4d61_i(39), 3j5y_B(38), 4crn_P(36), 3j25_A(35)
Protozoa	Entamoeba histolytica	BAN39354.1	4c0s_B(73), 4c0s_A(71), 2b7b_A(72), 1ijf_A(72), 1f60_A(72), 1ije_A(72), 1g7c_A(72), 2b7c_A(72), 3wxm_E(57), 3agj_E(57), 3wxm_G(57), 3agj_G(57), 3wxm_A(57), 3agj_A(57), 3wxm_C(57), 3agj_C(57), 4cxh_A(57), 4cxg_A(57), 3vmf_A(57), 1skq_B(54), 1skq_A(54), 1jny_A(54), 1jny_B(53), 3wy9_B(52), 3wy9_A(52), 3wya_A(49), 4d61_i(39), 3j5y_B(39), 4crn_P(36), 1etu_A(35), 3j25_A(35)
Protozoa	Entamoeba histolytica	BAN38966.1	4c0s_B(73), 4c0s_A(71), 2b7b_A(72), 1ijf_A(72), 1f60_A(72), 1ije_A(71), 1g7c_A(71), 2b7c_A(71), 3wxm_E(56), 3agj_E(56), 3wxm_G(56), 3agj_G(56), 3wxm_A(56), 3agj_A(56), 4cxh_A(56), 4cxg_A(56), 3vmf_A(56), 3wxm_C(56), 3agj_C(56), 1skq_B(53), 1skq_A(53), 1jny_A(53), 1jny_B(53), 3wy9_B(52), 3wy9_A(52), 3wya_A(49), 4d61_i(39), 3j5y_B(38), 4crn_P(36), 1efm_A(46)
Protozoa	Entamoeba histolytica	BAN38386.1	4c0s_B(73), 4c0s_A(71), 2b7b_A(72), 1ijf_A(72), 1f60_A(72), 1g7c_A(71), 1ije_A(71), 2b7c_A(71), 3wxm_E(56), 3agj_E(56), 3wxm_G(56), 3agj_G(56), 4cxh_A(56), 4cxg_A(56), 3vmf_A(56), 3wxm_A(56), 3agj_A(56), 3wxm_C(56), 3agj_C(56), 1skq_B(54), 1skq_A(54), 1jny_A(54), 1jny_B(53), 3wy9_B(53), 3wy9_A(53), 3wya_A(50), 4d61_i(39), 3j5y_B(39), 4crn_P(37), 1r5b_A(35), 1r5o_A(35), 1r5n_A(35), 1etu_A(35), 1ef…
Protozoa	Entamoeba histolytica	BAN38795.1	4c0s_B(73), 2b7b_A(72), 1ijf_A(72), 1f60_A(72), 1g7c_A(72), 4c0s_A(71), 1ije_A(72), 2b7c_A(72), 3wxm_G(56), 3agj_G(56), 3wxm_E(56), 3agj_E(56), 3wxm_A(56), 3agj_A(56), 3wxm_C(56), 3agj_C(56), 4cxh_A(56), 4cxg_A(56), 3vmf_A(56), 1skq_B(54), 1skq_A(54), 1jny_A(54), 1jny_B(54), 3wy9_B(53), 3wy9_A(53), 3wya_A(50), 4d61_i(39), 3j5y_B(39), 4crn_P(37), 1r5b_A(35), 1r5o_A(35), 1r5n_A(35), 1etu_A(35)
Protozoa	Entamoeba histolytica	BAN39691.1	4c0s_B(72), 4c0s_A(71), 2b7b_A(70), 1ijf_A(70), 1f60_A(70), 1g7c_A(70), 1ije_A(70), 2b7c_A(70), 3wxm_G(56), 3agj_G(56), 3wxm_E(56), 3agj_E(56), 3wxm_C(56), 3agj_C(56), 3wxm_A(56), 3agj_A(56), 4cxh_A(56), 4cxg_A(56), 3vmf_A(56), 1jny_A(53), 1skq_B(53), 1skq_A(53), 1jny_B(52), 3wy9_B(51), 3wy9_A(51), 3wya_A(48), 4d61_i(39), 3j5y_B(38), 4crn_P(36), 1etu_A(35)
Protozoa	Entamoeba histolytica	BAN40111.1	4c0s_B(73), 4c0s_A(71), 2b7b_A(72), 1ijf_A(72), 1f60_A(72), 1ije_A(71), 1g7c_A(71), 2b7c_A(71), 3wxm_E(57), 3agj_E(57), 3wxm_G(57), 3agj_G(57), 3wxm_A(57), 3agj_A(57), 4cxh_A(57), 4cxg_A(57), 3vmf_A(57), 3wxm_C(57), 3agj_C(57), 1skq_B(54), 1skq_A(54), 1jny_A(54), 1jny_B(53), 3wy9_B(53), 3wy9_A(53), 3wya_A(50), 4d61_i(39), 3j5y_B(39), 4crn_P(37), 1r5b_A(35), 1r5o_A(35), 1r5n_A(35), 1etu_A(35)
Protozoa	Entamoeba histolytica	BAN37555.1	4c0s_B(73), 4c0s_A(71), 2b7b_A(72), 1ijf_A(72), 1f60_A(72), 1ije_A(71), 1g7c_A(71), 2b7c_A(71), 3wxm_E(56), 3agj_E(56), 3wxm_G(56), 3agj_G(56), 3wxm_C(56), 3agj_C(56), 3wxm_A(56), 3agj_A(56), 4cxh_A(56), 4cxg_A(56), 3vmf_A(56), 1skq_B(53), 1skq_A(53), 1jny_A(53), 1jny_B(53), 3wy9_B(52), 3wy9_A(52), 3wya_A(49), 4d61_i(39), 3j5y_B(38), 4crn_P(36), 3j25_A(38), 3j36_1(35)
Protozoa	Entamoeba histolytica	BAN38395.1	4c0s_B(73), 4c0s_A(71), 2b7b_A(72), 1ijf_A(72), 1f60_A(72), 1ije_A(71), 1g7c_A(71), 2b7c_A(71), 3wxm_E(57), 3agj_E(57), 3wxm_G(57), 3agj_G(57), 3wxm_A(57), 3agj_A(57), 3wxm_C(57), 3agj_C(57), 4cxh_A(57), 4cxg_A(57), 3vmf_A(57), 1skq_B(54), 1skq_A(54), 1jny_A(54), 1jny_B(53), 3wy9_B(52), 3wy9_A(52), 3wya_A(49), 4d61_i(39), 3j5y_B(39), 4crn_P(36), 1etu_A(35)
Protozoa	Entamoeba histolytica	BAN39174.1	4c0s_B(73), 4c0s_A(71), 2b7b_A(72), 1ijf_A(72), 1f60_A(72), 1ije_A(72), 1g7c_A(72), 2b7c_A(72), 3wxm_E(56), 3agj_E(56), 3wxm_G(56), 3agj_G(56), 4cxh_A(56), 4cxg_A(56), 3vmf_A(56), 3wxm_A(56), 3agj_A(56), 3wxm_C(56), 3agj_C(56), 1skq_B(54), 1skq_A(54), 1jny_A(54), 1jny_B(53), 3wy9_B(53), 3wy9_A(53), 3wya_A(50), 4d61_i(39), 3j5y_B(39), 4crn_P(37), 1r5b_A(35), 1r5o_A(35), 1r5n_A(35), 1etu_A(35)
Protozoa	Entamoeba histolytica	BAN39540.1	4c0s_B(73), 4c0s_A(71), 2b7b_A(72), 1ijf_A(72), 1f60_A(72), 1ije_A(71), 1g7c_A(71), 2b7c_A(71), 3wxm_E(56), 3agj_E(56), 3wxm_G(56), 3agj_G(56), 3wxm_A(56), 3agj_A(56), 3wxm_C(56), 3agj_C(56), 4cxh_A(56), 4cxg_A(56), 3vmf_A(56), 1skq_B(53), 1skq_A(53), 1jny_A(53), 1jny_B(53), 3wy9_B(52), 3wy9_A(52), 3wya_A(49), 4d61_i(39), 3j5y_B(39), 4crn_P(36), 1etu_A(35)
Protozoa	Entamoeba histolytica	BAN38833.1	4c0s_B(73), 4c0s_A(71), 2b7b_A(72), 1ijf_A(72), 1f60_A(72), 1ije_A(71), 1g7c_A(71), 2b7c_A(71), 3wxm_E(57), 3agj_E(57), 3wxm_G(57), 3agj_G(57), 3wxm_C(57), 3agj_C(57), 4cxh_A(57), 4cxg_A(57), 3vmf_A(57), 3wxm_A(57), 3agj_A(57), 1skq_B(54), 1skq_A(54), 1jny_A(54), 1jny_B(53), 3wy9_B(53), 3wy9_A(53), 3wya_A(50), 4d61_i(39), 3j5y_B(39), 4crn_P(37), 1r5n_A(35), 1etu_A(35)
Protozoa	Entamoeba histolytica	BAN38437.1	4c0s_B(73), 4c0s_A(71), 2b7b_A(72), 1ijf_A(72), 1f60_A(72), 1ije_A(71), 1g7c_A(71), 2b7c_A(71), 3wxm_E(57), 3agj_E(57), 3wxm_G(57), 3agj_G(57), 3wxm_A(57), 3agj_A(57), 4cxh_A(57), 4cxg_A(57), 3vmf_A(57), 3wxm_C(57), 3agj_C(57), 1skq_B(54), 1skq_A(54), 1jny_A(54), 1jny_B(53), 3wy9_B(52), 3wy9_A(52), 3wya_A(49), 4d61_i(39), 3j5y_B(39), 4crn_P(36), 1etu_A(36)
Protozoa	Entamoeba histolytica	BAN39311.1	4c0s_B(73), 4c0s_A(71), 2b7b_A(72), 1ijf_A(72), 1f60_A(72), 1g7c_A(71), 1ije_A(71), 2b7c_A(71), 3wxm_G(56), 3agj_G(56), 3wxm_E(56), 3agj_E(56), 3wxm_C(56), 3agj_C(56), 3wxm_A(56), 3agj_A(56), 4cxh_A(56), 4cxg_A(56), 3vmf_A(56), 1skq_B(54), 1skq_A(54), 1jny_A(54), 1jny_B(53), 3wy9_B(53), 3wy9_A(53), 3wya_A(50), 4d61_i(39), 3j5y_B(39), 4crn_P(36), 1r5b_A(35), 1r5o_A(35), 1r5n_A(35)
Protozoa	Entamoeba histolytica	BAN38051.1	4c0s_B(73), 4c0s_A(71), 2b7b_A(72), 1ijf_A(72), 1f60_A(72), 1ije_A(71), 1g7c_A(71), 2b7c_A(71), 3wxm_E(56), 3agj_E(56), 3wxm_G(56), 3agj_G(56), 3wxm_A(56), 3agj_A(56), 3wxm_C(56), 3agj_C(56), 4cxh_A(56), 4cxg_A(56), 3vmf_A(56), 1skq_B(53), 1skq_A(53), 1jny_A(53), 1jny_B(53), 3wy9_B(52), 3wy9_A(52), 3wya_A(49), 4d61_i(39), 3j5y_B(39), 4crn_P(36), 1etu_A(35)
Protozoa	Entamoeba histolytica	BAN39867.1	4c0s_B(73), 4c0s_A(71), 2b7b_A(72), 1ijf_A(72), 1f60_A(72), 1ije_A(71), 1g7c_A(71), 2b7c_A(71), 3wxm_E(57), 3agj_E(57), 3wxm_G(57), 3agj_G(57), 3wxm_C(57), 3agj_C(57), 3wxm_A(57), 3agj_A(57), 4cxh_A(57), 4cxg_A(57), 3vmf_A(57), 1skq_B(53), 1skq_A(53), 1jny_A(53), 1jny_B(53), 3wy9_B(52), 3wy9_A(52), 3wya_A(49), 4d61_i(39), 3j5y_B(39), 4crn_P(36), 1etu_A(35)
Protozoa	Entamoeba histolytica	BAN40039.1	4c0s_B(72), 4c0s_A(71), 2b7b_A(71), 1ijf_A(71), 1f60_A(71), 1g7c_A(71), 1ije_A(71), 2b7c_A(70), 3wxm_G(56), 3agj_G(56), 3wxm_E(56), 3agj_E(56), 3wxm_A(56), 3agj_A(56), 3wxm_C(56), 3agj_C(56), 4cxh_A(56), 4cxg_A(56), 3vmf_A(56), 1skq_B(53), 1skq_A(53), 1jny_A(53), 1jny_B(52), 3wy9_B(52), 3wy9_A(52), 3wya_A(49), 4d61_i(39), 3j5y_B(38), 4crn_P(36), 1etu_A(35)
Protozoa	Entamoeba histolytica	BAN37876.1	4c0s_B(73), 4c0s_A(72), 2b7b_A(72), 1ijf_A(72), 1f60_A(72), 1ije_A(72), 1g7c_A(72), 2b7c_A(72), 3wxm_E(57), 3agj_E(57), 3wxm_G(57), 3agj_G(57), 4cxh_A(57), 4cxg_A(57), 3vmf_A(57), 3wxm_C(57), 3agj_C(57), 3wxm_A(57), 3agj_A(57), 1skq_B(54), 1skq_A(54), 1jny_A(54), 1jny_B(53), 3wy9_B(53), 3wy9_A(53), 3wya_A(50), 4d61_i(39), 3j5y_B(39), 4crn_P(37), 1r5b_A(35), 1r5o_A(35), 1r5n_A(35), 1etu_A(35)
Protozoa	Entamoeba histolytica	BAN37717.1	4c0s_B(73), 4c0s_A(72), 2b7b_A(72), 1ijf_A(72), 1f60_A(72), 1g7c_A(72), 1ije_A(72), 2b7c_A(72), 3wxm_E(57), 3agj_E(57), 3wxm_G(57), 3agj_G(57), 3wxm_C(57), 3agj_C(57), 4cxh_A(57), 4cxg_A(57), 3vmf_A(57), 3wxm_A(57), 3agj_A(57), 1skq_B(54), 1skq_A(54), 1jny_A(54), 1jny_B(53), 3wy9_B(53), 3wy9_A(53), 3wya_A(50), 4d61_i(39), 3j5y_B(39), 4crn_P(37), 1r5b_A(35), 1r5o_A(35), 1r5n_A(35), 1etu_A(35)
Protozoa	Entamoeba histolytica	BAN37599.1	4c0s_B(73), 4c0s_A(71), 2b7b_A(72), 1ijf_A(72), 1f60_A(72), 1ije_A(71), 1g7c_A(71), 2b7c_A(71), 3wxm_E(56), 3agj_E(56), 3wxm_G(56), 3agj_G(56), 3wxm_C(56), 3agj_C(56), 3wxm_A(56), 3agj_A(56), 4cxh_A(56), 4cxg_A(56), 3vmf_A(56), 1skq_B(54), 1skq_A(54), 1jny_A(54), 1jny_B(53), 3wy9_B(53), 3wy9_A(53), 3wya_A(50), 4d61_i(39), 3j5y_B(39), 4crn_P(36), 1r5n_A(35), 1etu_A(35)
Protozoa	Entamoeba histolytica	BAN37850.1	4c0s_B(73), 4c0s_A(71), 2b7b_A(72), 1ijf_A(72), 1f60_A(72), 1ije_A(71), 1g7c_A(71), 2b7c_A(71), 3wxm_E(57), 3agj_E(57), 3wxm_G(57), 3agj_G(57), 4cxh_A(57), 4cxg_A(57), 3vmf_A(57), 3wxm_A(57), 3agj_A(57), 3wxm_C(57), 3agj_C(57), 1skq_B(54), 1skq_A(54), 1jny_A(54), 1jny_B(53), 3wy9_B(53), 3wy9_A(53), 3wya_A(50), 4d61_i(39), 3j5y_B(39), 4crn_P(36), 1r5b_A(35), 1r5o_A(35), 1r5n_A(35)
Protozoa	Entamoeba histolytica	BAN38292.1	4c0s_B(73), 4c0s_A(71), 2b7b_A(72), 1ijf_A(72), 1f60_A(72), 1g7c_A(71), 1ije_A(71), 2b7c_A(71), 3wxm_E(56), 3agj_E(56), 3wxm_G(56), 3agj_G(56), 4cxh_A(56), 4cxg_A(56), 3vmf_A(56), 3wxm_C(56), 3agj_C(56), 3wxm_A(56), 3agj_A(56), 1skq_B(54), 1skq_A(54), 1jny_A(54), 1jny_B(53), 3wy9_B(53), 3wy9_A(53), 3wya_A(50), 4d61_i(39), 3j5y_B(39), 4crn_P(36), 1r5n_A(35), 3j25_A(38)
Protozoa	Entamoeba histolytica	BAN37893.1	4c0s_B(73), 4c0s_A(71), 2b7b_A(72), 1ijf_A(72), 1f60_A(72), 1g7c_A(71), 1ije_A(71), 2b7c_A(71), 3wxm_E(56), 3agj_E(56), 3wxm_G(56), 3agj_G(56), 3wxm_A(56), 3agj_A(56), 4cxh_A(56), 4cxg_A(56), 3wxm_C(56), 3vmf_A(56), 3agj_C(56), 1skq_B(54), 1skq_A(54), 1jny_A(54), 1jny_B(53), 3wy9_B(53), 3wy9_A(53), 3wya_A(50), 4d61_i(39), 3j5y_B(39), 4crn_P(37), 1r5b_A(35), 1r5o_A(35), 1r5n_A(35), 1etu_A(35)
Protozoa	Entamoeba histolytica	BAN38626.1	4c0s_B(73), 4c0s_A(72), 2b7b_A(72), 1ijf_A(72), 1f60_A(72), 1ije_A(72), 1g7c_A(72), 2b7c_A(72), 3wxm_E(57), 3agj_E(57), 3wxm_G(57), 3agj_G(57), 3wxm_A(57), 3agj_A(57), 3wxm_C(57), 3agj_C(57), 4cxh_A(57), 4cxg_A(57), 3vmf_A(57), 1skq_B(54), 1skq_A(54), 1jny_A(54), 1jny_B(53), 3wy9_B(52), 3wy9_A(52), 3wya_A(49), 4d61_i(39), 3j5y_B(39), 4crn_P(36), 1etu_A(35)
Protozoa	Entamoeba histolytica	BAN39585.1	4c0s_B(72), 4c0s_A(71), 2b7b_A(71), 1ijf_A(71), 1f60_A(71), 1ije_A(71), 1g7c_A(71), 2b7c_A(71), 3wxm_E(57), 3agj_E(57), 3wxm_G(57), 3agj_G(57), 3wxm_C(57), 3agj_C(57), 3wxm_A(57), 3agj_A(57), 4cxh_A(57), 4cxg_A(57), 3vmf_A(57), 1jny_A(54), 1skq_B(54), 1skq_A(54), 1jny_B(53), 3wy9_B(53), 3wy9_A(53), 3wya_A(50), 4d61_i(39), 3j5y_B(39), 4crn_P(36), 1r5n_A(35), 1etu_A(35), 1efm_A(46)
Protozoa	Theileria parva	XP_766247.1	4c0s_A(72), 4c0s_B(73), 2b7b_A(70), 1ijf_A(70), 1f60_A(70), 1g7c_A(70), 1ije_A(70), 2b7c_A(70), 3wxm_E(54), 3agj_E(54), 3wxm_G(54), 3agj_G(54), 3wxm_C(54), 3agj_C(54), 4cxh_A(54), 4cxg_A(54), 3vmf_A(54), 3wxm_A(54), 3agj_A(54), 3wy9_B(53), 3wy9_A(53), 1skq_B(50), 1skq_A(50), 1jny_A(50), 1jny_B(50), 3wya_A(50), 4d61_i(38), 3j5y_B(37), 4crn_P(40), 1r5b_A(35), 1r5o_A(35), 1r5n_A(35)
Protozoa	Theileria parva	XP_764247.1	3wy9_B(35), 3wy9_A(35)
Protozoa	Saprolegnia diclina	XP_008609205.1	4c0s_B(75), 1g7c_A(77), 2b7b_A(77), 1ijf_A(77), 1f60_A(77), 1ije_A(77), 2b7c_A(77), 4c0s_A(75), 3wxm_G(56), 3agj_G(56), 3wxm_E(56), 3agj_E(56), 3wxm_A(56), 3agj_A(56), 3wxm_C(56), 3agj_C(56), 4cxh_A(56), 4cxg_A(56), 3vmf_A(56), 1skq_B(53), 1skq_A(53), 1jny_A(53), 1jny_B(53), 3wy9_B(54), 3wy9_A(54), 3wya_A(50), 4d61_i(40), 3j5y_B(40), 4crn_P(39), 1r5b_A(36), 1r5o_A(36), 1r5n_A(36), 1efm_A(44)
Protozoa	Saprolegnia diclina	XP_008606624.1	1g7c_A(77), 2b7b_A(77), 1ijf_A(77), 1f60_A(77), 4c0s_B(75), 1ije_A(77), 2b7c_A(77), 4c0s_A(75), 3wxm_G(56), 3agj_G(56), 3wxm_E(56), 3agj_E(56), 3wxm_C(56), 3agj_C(56), 3wxm_A(56), 3agj_A(56), 4cxh_A(56), 4cxg_A(56), 3vmf_A(56), 1skq_B(53), 1skq_A(53), 1jny_A(53), 1jny_B(52), 3wy9_B(54), 3wy9_A(54), 3wya_A(50), 4d61_i(40), 3j5y_B(40), 4crn_P(39), 1r5b_A(35), 1r5o_A(35), 1r5n_A(35), 1efm_A(44)
Protozoa	Entamoeba invadens	XP_004255946.1	3wxm_E(36), 3agj_E(36), 3wxm_A(36), 3wxm_C(36), 3agj_C(36), 3agj_A(36), 4cxh_A(36), 4cxg_A(36), 3vmf_A(36), 3wxm_G(36), 3agj_G(36), 1jny_A(35), 1skq_B(35), 1skq_A(35)
Protozoa	Entamoeba invadens	BAN41679.1	4c0s_B(71), 2b7b_A(71), 1ijf_A(71), 1f60_A(71), 1g7c_A(70), 1ije_A(70), 4c0s_A(70), 2b7c_A(70), 3wxm_E(56), 3agj_E(56), 3wxm_G(56), 3agj_G(56), 4cxh_A(56), 4cxg_A(56), 3vmf_A(56), 3wxm_C(56), 3agj_C(56), 3wxm_A(56), 3agj_A(56), 1skq_B(53), 1skq_A(53), 1jny_A(53), 1jny_B(52), 3wy9_B(52), 3wy9_A(52), 3wya_A(49), 4d61_i(40), 3j5y_B(40), 4crn_P(37), 1etu_A(36), 1efm_A(35), 3deg_C(36)
Protozoa	Entamoeba invadens	BAN42393.1	4c0s_B(71), 2b7b_A(70), 1ijf_A(70), 1f60_A(70), 1g7c_A(70), 1ije_A(70), 4c0s_A(70), 2b7c_A(70), 3wxm_E(55), 3agj_E(55), 3wxm_G(55), 3agj_G(55), 4cxh_A(55), 4cxg_A(55), 3vmf_A(55), 3wxm_A(55), 3agj_A(55), 3wxm_C(55), 3agj_C(55), 1skq_B(53), 1skq_A(53), 1jny_A(53), 1jny_B(52), 3wy9_B(52), 3wy9_A(52), 3wya_A(49), 4d61_i(40), 3j5y_B(40), 4crn_P(37), 1etu_A(37), 1efm_A(35), 3deg_C(36)
Protozoa	Entamoeba invadens	BAN41950.1	4c0s_B(71), 2b7b_A(71), 1ijf_A(71), 1f60_A(71), 1g7c_A(70), 1ije_A(70), 4c0s_A(70), 2b7c_A(70), 3wxm_E(56), 3agj_E(56), 3wxm_G(56), 3agj_G(56), 3wxm_A(56), 3agj_A(56), 4cxh_A(56), 4cxg_A(56), 3vmf_A(56), 3wxm_C(56), 3agj_C(56), 1skq_B(53), 1skq_A(53), 1jny_A(53), 1jny_B(52), 3wy9_B(52), 3wy9_A(52), 3wya_A(49), 4d61_i(40), 3j5y_B(40), 4crn_P(37), 3p26_A(35), 1etu_A(36), 1efm_A(35), 3deg_C(36)
Protozoa	Entamoeba invadens	BAN41368.1	4c0s_B(71), 2b7b_A(70), 1ijf_A(70), 1f60_A(70), 1g7c_A(70), 1ije_A(70), 4c0s_A(70), 2b7c_A(70), 3wxm_E(55), 3agj_E(55), 3wxm_G(55), 3agj_G(55), 4cxh_A(55), 4cxg_A(55), 3vmf_A(55), 3wxm_A(55), 3agj_A(55), 3wxm_C(55), 3agj_C(55), 1skq_B(53), 1skq_A(53), 1jny_A(53), 1jny_B(52), 3wy9_B(52), 3wy9_A(52), 3wya_A(49), 4d61_i(40), 3j5y_B(40), 4crn_P(37), 1etu_A(36), 3j25_A(38), 3deg_C(36), 3j36_1(35)
Protozoa	Entamoeba invadens	BAN42323.1	4c0s_B(71), 2b7b_A(70), 1ijf_A(70), 1f60_A(70), 1g7c_A(70), 1ije_A(70), 4c0s_A(70), 2b7c_A(70), 3wxm_E(56), 3agj_E(56), 3wxm_G(56), 3agj_G(56), 4cxh_A(56), 4cxg_A(56), 3vmf_A(56), 3wxm_C(56), 3agj_C(56), 3wxm_A(56), 3agj_A(56), 1skq_B(53), 1skq_A(53), 1jny_A(53), 1jny_B(52), 3wy9_B(52), 3wy9_A(52), 3wya_A(49), 4d61_i(40), 3j5y_B(40), 4crn_P(37), 1etu_A(36), 1efm_A(35), 3deg_C(36)
Protozoa	Dictyostelium discoideum	XP_645839.1	4c0s_B(76), 4c0s_A(75), 2b7b_A(75), 1ijf_A(75), 1f60_A(75), 1g7c_A(75), 1ije_A(75), 2b7c_A(75), 3wxm_E(55), 3agj_E(55), 3wxm_G(55), 3agj_G(55), 4cxh_A(55), 4cxg_A(55), 3vmf_A(55), 3wxm_A(55), 3agj_A(55), 3wxm_C(55), 3agj_C(55), 1jny_A(52), 1skq_B(52), 1skq_A(52), 1jny_B(52), 3wy9_B(55), 3wy9_A(55), 3wya_A(52), 4d61_i(40), 3j5y_B(40), 4crn_P(42), 1r5b_A(36), 1r5o_A(36), 1r5n_A(37), 3izp_E(37), 4kb…
Protozoa	Entamoeba dispar	XP_001741432.1	4c0s_B(73), 4c0s_A(72), 2b7b_A(72), 1ijf_A(72), 1f60_A(72), 1ije_A(72), 1g7c_A(72), 2b7c_A(72), 3wxm_E(57), 3agj_E(57), 3wxm_G(57), 3agj_G(57), 3wxm_A(57), 3agj_A(57), 3wxm_C(57), 3agj_C(57), 4cxh_A(57), 4cxg_A(57), 3vmf_A(57), 1skq_B(54), 1skq_A(54), 1jny_A(54), 1jny_B(53), 3wy9_B(52), 3wy9_A(52), 3wya_A(49), 4d61_i(39), 3j5y_B(39), 4crn_P(36), 1etu_A(35)
Protozoa	Phytophthora parasitica	ETI46853.1	1g7c_A(75), 2b7c_A(76), 2b7b_A(76), 1ijf_A(76), 1f60_A(76), 1ije_A(76), 4c0s_A(72), 4c0s_B(73), 3wya_A(49), 3wy9_B(49), 3wy9_A(49), 1skq_B(49), 1skq_A(49), 1jny_A(49), 1jny_B(49), 4cxh_A(45), 4cxg_A(45), 3vmf_A(45), 3wxm_C(45), 3agj_C(45), 3wxm_E(45), 3agj_E(45), 3wxm_A(45), 3agj_A(45), 3wxm_G(45), 3agj_G(45), 3ihp_B(39)
Protozoa	Phytophthora parasitica	ETN08985.1	2b7b_A(77), 1ijf_A(77), 1f60_A(77), 1ije_A(77), 1g7c_A(77), 4c0s_B(75), 2b7c_A(77), 4c0s_A(74), 3wxm_G(56), 3agj_G(56), 3wxm_E(56), 3agj_E(56), 4cxh_A(56), 4cxg_A(56), 3vmf_A(56), 3wxm_A(56), 3agj_A(56), 3wxm_C(56), 3agj_C(56), 1skq_B(52), 1skq_A(52), 1jny_A(52), 1jny_B(52), 3wy9_B(53), 3wy9_A(53), 3wya_A(49), 4d61_i(42), 3j5y_B(41), 4crn_P(39), 1r5b_A(36), 1r5o_A(36), 1r5n_A(36), 1etu_A(35), 1ef…
Protozoa	Phytophthora parasitica	ETI46976.1	2b7b_A(77), 1ijf_A(77), 1f60_A(77), 1ije_A(77), 1g7c_A(77), 4c0s_B(75), 2b7c_A(77), 4c0s_A(74), 3wxm_E(56), 3agj_E(56), 3wxm_G(56), 3agj_G(56), 3wxm_C(56), 3agj_C(56), 4cxh_A(56), 4cxg_A(56), 3vmf_A(56), 3wxm_A(56), 3agj_A(56), 1skq_B(52), 1skq_A(52), 1jny_A(52), 1jny_B(52), 3wy9_B(53), 3wy9_A(53), 3wya_A(49), 4d61_i(42), 3j5y_B(41), 4crn_P(39), 1r5b_A(36), 1r5o_A(36), 1r5n_A(36), 1etu_A(35), 1ef…
Protozoa	Plasmodium cynomolgi	XP_004223161.1	2b7b_A(69), 1ijf_A(69), 1f60_A(69), 4c0s_B(69), 1g7c_A(68), 4c0s_A(69), 1ije_A(69), 2b7c_A(68), 3wxm_E(54), 3agj_E(54), 3wxm_G(54), 3agj_G(54), 3wxm_C(54), 3agj_C(54), 3wxm_A(54), 3agj_A(54), 4cxh_A(54), 4cxg_A(54), 3vmf_A(54), 3wy9_B(55), 3wy9_A(55), 1jny_A(50), 1skq_B(50), 1skq_A(50), 1jny_B(49), 3wya_A(52), 4d61_i(40), 3j5y_B(40), 4crn_P(39), 3izq_1(46)
Protozoa	Giardia lamblia	EDO76855.1	4c0s_B(64), 2b7b_A(63), 1ijf_A(63), 1f60_A(63), 4c0s_A(63), 1g7c_A(63), 1ije_A(63), 2b7c_A(63), 3wxm_E(54), 3agj_E(54), 3wxm_G(54), 3agj_G(54), 3wxm_A(54), 3agj_A(54), 3wxm_C(54), 3agj_C(54), 4cxh_A(54), 4cxg_A(54), 3vmf_A(54), 1jny_A(53), 1skq_B(53), 1skq_A(53), 1jny_B(52), 3wy9_B(52), 3wy9_A(52), 3wya_A(49), 3j5y_B(39), 4d61_i(39), 4crn_P(38), 1r5b_A(36), 1r5o_A(36), 1r5n_A(36), 3e20_D(35), 3e2…
Protozoa	Trypanosoma brucei	XP_011777437.1	4c0s_A(74), 4c0s_B(75), 2b7b_A(73), 1ijf_A(73), 1f60_A(73), 1ije_A(73), 1g7c_A(73), 2b7c_A(73), 3wxm_E(54), 3agj_E(54), 3wxm_G(54), 3agj_G(54), 4cxh_A(54), 4cxg_A(54), 3vmf_A(54), 3wxm_A(54), 3agj_A(54), 3wxm_C(54), 3agj_C(54), 1jny_A(53), 1skq_B(53), 1skq_A(53), 1jny_B(52), 3wy9_B(51), 3wy9_A(51), 3wya_A(48), 4d61_i(38), 3j5y_B(38), 4crn_P(39), 1r5b_A(36), 1r5o_A(36), 1r5n_A(36), 3e20_D(35), 3e2…
Protozoa	Trypanosoma brucei	EAN77636.1	4c0s_A(75), 4c0s_B(75), 1g7c_A(73), 2b7c_A(73), 1ije_A(73), 2b7b_A(73), 1ijf_A(73), 1f60_A(73), 1jny_B(56), 1skq_B(56), 1skq_A(56), 1jny_A(56), 4cxh_A(54), 4cxg_A(54), 3vmf_A(54), 3wxm_E(54), 3agj_E(54), 3wxm_C(54), 3agj_C(54), 3wxm_A(54), 3agj_A(54), 3wxm_G(54), 3agj_G(54), 3wy9_B(51), 3wy9_A(51), 3wya_A(51), 4d61_i(38), 3j5y_B(38), 1r5n_A(38), 1r5b_A(38), 1r5o_A(38), 4crn_P(38), 3mca_A(36), 3e2…
Protozoa	Trypanosoma brucei	XP_822465.1	4c0s_A(77), 4c0s_B(77), 2b7b_A(76), 1ijf_A(76), 1f60_A(76), 1g7c_A(76), 1ije_A(76), 2b7c_A(76), 3wxm_E(57), 3agj_E(57), 3wxm_G(57), 3agj_G(57), 3wxm_C(56), 3agj_C(56), 3wxm_A(56), 3agj_A(56), 4cxh_A(56), 4cxg_A(56), 3vmf_A(56), 1jny_A(55), 1skq_B(55), 1skq_A(55), 1jny_B(54), 3wy9_B(53), 3wy9_A(53), 3wya_A(49), 4d61_i(40), 3j5y_B(40), 4crn_P(41), 1r5b_A(37), 1r5o_A(37), 1r5n_A(37), 3e20_D(35), 3e2…
Protozoa	Cryptosporidium hominis	XP_666396.1	2b7b_A(74), 1ijf_A(74), 1f60_A(74), 1g7c_A(74), 1ije_A(74), 2b7c_A(74), 4c0s_B(73), 4c0s_A(72), 3wxm_E(55), 3agj_E(55), 3wxm_G(55), 3agj_G(55), 3wxm_A(55), 3agj_A(55), 3wxm_C(55), 3agj_C(55), 4cxh_A(55), 4cxg_A(55), 3vmf_A(55), 1skq_B(51), 1skq_A(51), 1jny_A(51), 3wy9_B(54), 3wy9_A(54), 1jny_B(50), 3wya_A(51), 4d61_i(39), 3j5y_B(39), 4crn_P(39), 1r5n_A(35), 1etu_A(36), 1efm_A(35)
Protozoa	Babesia bovis	ALH43163.1	4c0s_A(72), 4c0s_B(72), 1g7c_A(70), 2b7b_A(71), 1ijf_A(71), 1f60_A(71), 1ije_A(71), 2b7c_A(71), 3wxm_G(55), 3agj_G(55), 3wxm_E(55), 3agj_E(55), 3wxm_A(55), 3agj_A(55), 3wxm_C(55), 3agj_C(55), 4cxh_A(55), 4cxg_A(55), 3vmf_A(55), 3wy9_B(53), 3wy9_A(53), 1skq_B(51), 1skq_A(51), 1jny_A(51), 1jny_B(50), 3wya_A(50), 4d61_i(38), 3j5y_B(37), 4crn_P(39), 1r5b_A(35), 1r5o_A(35), 1r5n_A(35), 3j36_1(35), 3j2…
Protozoa	Babesia bovis	ACG69233.1	4c0s_B(72), 2b7b_A(70), 1ijf_A(70), 1f60_A(70), 1g7c_A(70), 1ije_A(70), 2b7c_A(70), 4c0s_A(71), 3wxm_G(60), 3agj_G(60), 3wxm_E(60), 3agj_E(60), 3wxm_A(60), 3agj_A(60), 3wxm_C(60), 3agj_C(60), 4cxh_A(60), 4cxg_A(60), 3vmf_A(60), 1skq_B(51), 1skq_A(51), 1jny_A(51), 1jny_B(50), 3wy9_B(53), 3wy9_A(53), 4d61_i(46), 3j5y_B(46), 3izq_1(43), 4crn_P(45), 3wya_A(46), 3p27_B(39), 3p26_B(36), 3p26_A(36), 1r5…
Protozoa	Babesia bovis	BAN66004.1	4c0s_A(65), 4c0s_B(66), 1g7c_A(64), 2b7c_A(64), 1ije_A(64), 2b7b_A(64), 1ijf_A(64), 1f60_A(64), 3wy9_B(49), 3wy9_A(49), 3wya_A(49), 1skq_B(45), 1skq_A(45), 1jny_A(45), 1jny_B(45), 3wxm_E(46), 3agj_E(46), 3wxm_G(46), 3agj_G(46), 4cxh_A(46), 4cxg_A(46), 3wxm_A(46), 3vmf_A(46), 3agj_A(46), 3wxm_C(46), 3agj_C(46)
Protozoa	Babesia bovis	BAN65321.1	4c0s_B(72), 4c0s_A(72), 2b7b_A(71), 1ijf_A(71), 1f60_A(71), 1ije_A(70), 1g7c_A(70), 2b7c_A(70), 3wxm_E(55), 3agj_E(55), 3wxm_G(55), 3agj_G(55), 4cxh_A(55), 4cxg_A(55), 3vmf_A(55), 3wxm_C(55), 3agj_C(55), 3wxm_A(55), 3agj_A(55), 3wy9_B(52), 3wy9_A(52), 1jny_A(50), 1skq_B(50), 1skq_A(50), 1jny_B(49), 3wya_A(48), 4d61_i(40), 3j5y_B(39), 4crn_P(40), 4h9g_A(36), 4lbv_A(36), 4lc0_A(36), 4lbw_A(36), 4lb…
Protozoa	Babesia bovis	BAN65195.1	4c0s_B(79), 2b7b_A(74), 1ijf_A(74), 1f60_A(74), 1g7c_A(74), 1ije_A(74), 4c0s_A(79), 2b7c_A(74), 3wxm_E(65), 3agj_E(65), 3wxm_G(65), 3agj_G(65), 4cxh_A(64), 4cxg_A(64), 3vmf_A(64), 3wxm_A(64), 3agj_A(64), 3wxm_C(64), 3agj_C(64), 3izq_1(48), 1skq_B(54), 1skq_A(54), 1jny_A(54), 4d61_i(49), 1jny_B(52), 3j5y_B(49), 3wy9_B(54), 3wy9_A(54), 4crn_P(48), 3p27_B(42), 3p26_B(39), 3p26_A(39), 3wya_A(46), 1r5…
Protozoa	Guillardia theta	XP_005841573.1	4c0s_B(74), 2b7b_A(74), 1ijf_A(74), 1f60_A(74), 4c0s_A(74), 1ije_A(74), 1g7c_A(73), 2b7c_A(74), 3wxm_E(55), 3agj_E(55), 3wxm_G(55), 3agj_G(55), 4cxh_A(55), 4cxg_A(55), 3vmf_A(55), 3wxm_C(55), 3agj_C(55), 3wxm_A(55), 3agj_A(55), 1skq_B(49), 1skq_A(49), 1jny_A(49), 1jny_B(48), 3wy9_B(52), 3wy9_A(52), 3wya_A(49), 4d61_i(40), 3j5y_B(39), 4crn_P(41), 1r5b_A(36), 1r5o_A(36), 1r5n_A(36), 3j25_A(37), 1ef…
Protozoa	Theileria annulata	XP_954051.1	4c0s_A(72), 4c0s_B(72), 2b7b_A(70), 1ijf_A(70), 1f60_A(70), 1g7c_A(70), 1ije_A(70), 2b7c_A(70), 3wxm_G(55), 3agj_G(55), 3wxm_E(55), 3agj_E(55), 3wxm_C(55), 3agj_C(55), 4cxh_A(55), 4cxg_A(55), 3vmf_A(55), 3wxm_A(55), 3agj_A(55), 3wy9_B(53), 3wy9_A(53), 1skq_B(51), 1skq_A(51), 1jny_A(51), 1jny_B(50), 3wya_A(50), 4d61_i(38), 3j5y_B(38), 4crn_P(40), 1r5b_A(35), 1r5o_A(35), 1r5n_A(35), 1eft_A(35), 4lb…
Protozoa	Plasmodium berghei	CXI67121.1	2b7b_A(70), 1ijf_A(70), 1f60_A(70), 1g7c_A(69), 4c0s_B(70), 1ije_A(69), 2b7c_A(69), 4c0s_A(69), 3wxm_E(55), 3agj_E(55), 3wxm_G(55), 3agj_G(55), 4cxh_A(55), 4cxg_A(55), 3vmf_A(55), 3wxm_C(55), 3agj_C(55), 3wxm_A(55), 3agj_A(55), 3wy9_B(56), 3wy9_A(56), 1skq_B(50), 1skq_A(50), 1jny_A(50), 1jny_B(49), 3wya_A(52), 4d61_i(40), 3j5y_B(40), 4crn_P(39)
Protozoa	Plasmodium berghei	CAA11847.1	2b7b_A(69), 1ijf_A(69), 1f60_A(69), 1g7c_A(69), 4c0s_B(69), 1ije_A(69), 2b7c_A(69), 4c0s_A(69), 3wxm_E(54), 3agj_E(54), 3wxm_G(54), 3agj_G(54), 4cxh_A(54), 4cxg_A(54), 3vmf_A(54), 3wxm_C(54), 3agj_C(54), 3wxm_A(54), 3agj_A(54), 3wy9_B(55), 3wy9_A(55), 1skq_B(49), 1skq_A(49), 1jny_A(49), 1jny_B(48), 3wya_A(52), 4d61_i(40), 3j5y_B(40), 4crn_P(39)
Protozoa	Plasmodium berghei	CAH99670.1	2b7b_A(69), 1ijf_A(69), 1f60_A(69), 4c0s_B(69), 1g7c_A(68), 1ije_A(69), 2b7c_A(68), 4c0s_A(69), 3wxm_E(54), 3agj_E(54), 3wxm_G(54), 3agj_G(54), 3wxm_A(54), 3agj_A(54), 4cxh_A(54), 4cxg_A(54), 3vmf_A(54), 3wxm_C(54), 3agj_C(54), 3wy9_B(55), 3wy9_A(55), 1skq_B(49), 1skq_A(49), 1jny_A(49), 1jny_B(49), 3wya_A(52), 4d61_i(40), 3j5y_B(40), 4crn_P(38), 3mca_A(37), 3deg_C(37)
Protozoa	Aphanomyces invadans	ETV98212.1	4c0s_B(75), 4c0s_A(75), 1g7c_A(76), 2b7b_A(76), 1ijf_A(76), 1f60_A(76), 1ije_A(76), 2b7c_A(76), 3wxm_E(56), 3agj_E(56), 3wxm_G(56), 3agj_G(56), 4cxh_A(56), 4cxg_A(56), 3vmf_A(56), 3wxm_A(56), 3agj_A(56), 3wxm_C(56), 3agj_C(56), 1jny_A(53), 1skq_B(53), 1skq_A(53), 1jny_B(52), 3wy9_B(53), 3wy9_A(53), 3wya_A(50), 4d61_i(40), 3j5y_B(40), 4crn_P(39), 1r5b_A(35), 1r5o_A(35), 1r5n_A(35), 1etu_A(35), 1ef…
Protozoa	Trypanosoma cruzi	EKF38338.1	4c0s_A(77), 4c0s_B(77), 2b7b_A(75), 1ijf_A(75), 1f60_A(75), 1g7c_A(75), 1ije_A(75), 2b7c_A(75), 3wxm_G(56), 3agj_G(56), 3wxm_E(56), 3agj_E(56), 3wxm_A(56), 3agj_A(56), 4cxh_A(56), 4cxg_A(56), 3vmf_A(56), 3wxm_C(56), 3agj_C(56), 1jny_A(54), 1skq_B(54), 1skq_A(54), 1jny_B(54), 3wy9_B(53), 3wy9_A(53), 3wya_A(49), 4d61_i(40), 3j5y_B(40), 4crn_P(41), 1r5b_A(38), 1r5o_A(38), 1r5n_A(38), 1efm_A(40), 3iz…
Protozoa	Trypanosoma cruzi	AFC75715.1	4c0s_A(77), 4c0s_B(77), 2b7b_A(75), 1ijf_A(75), 1f60_A(75), 1g7c_A(75), 1ije_A(75), 2b7c_A(75), 3wxm_E(56), 3agj_E(56), 3wxm_G(56), 3agj_G(56), 3wxm_A(56), 3agj_A(56), 3wxm_C(56), 3agj_C(56), 4cxh_A(56), 4cxg_A(56), 3vmf_A(56), 1skq_B(54), 1skq_A(54), 1jny_A(54), 1jny_B(54), 3wy9_B(53), 3wy9_A(53), 3wya_A(49), 4d61_i(40), 3j5y_B(40), 4crn_P(41), 1r5b_A(38), 1r5o_A(38), 1r5n_A(38), 1efm_A(40), 3iz…
Protozoa	Trypanosoma cruzi	AAC01751.1	4c0s_A(77), 4c0s_B(77), 2b7b_A(75), 1ijf_A(75), 1f60_A(75), 1ije_A(75), 1g7c_A(74), 2b7c_A(75), 3wxm_E(56), 3agj_E(56), 3wxm_G(56), 3agj_G(56), 4cxh_A(56), 4cxg_A(56), 3vmf_A(56), 3wxm_C(56), 3agj_C(56), 3wxm_A(56), 3agj_A(56), 1skq_B(54), 1skq_A(54), 1jny_A(54), 1jny_B(53), 3wy9_B(52), 3wy9_A(52), 3wya_A(49), 4d61_i(40), 3j5y_B(40), 4crn_P(41), 1r5b_A(37), 1r5o_A(37), 1r5n_A(38), 1efm_A(40)
Protozoa	Trypanosoma cruzi	EAN84978.1	4c0s_A(77), 4c0s_B(77), 2b7b_A(75), 1ijf_A(75), 1f60_A(75), 1g7c_A(75), 1ije_A(75), 2b7c_A(75), 3wxm_E(56), 3agj_E(56), 3wxm_G(56), 3agj_G(56), 3wxm_A(56), 3agj_A(56), 3wxm_C(56), 3agj_C(56), 4cxh_A(56), 4cxg_A(56), 3vmf_A(56), 1skq_B(54), 1skq_A(54), 1jny_A(54), 1jny_B(54), 3wy9_B(53), 3wy9_A(53), 3wya_A(49), 4d61_i(40), 3j5y_B(40), 4crn_P(41), 1r5b_A(38), 1r5o_A(38), 1r5n_A(38), 1efm_A(40), 4kb…
Protozoa	Trypanosoma cruzi	AFC75716.1	4c0s_A(77), 4c0s_B(77), 2b7b_A(75), 1ijf_A(75), 1f60_A(75), 1g7c_A(75), 1ije_A(75), 2b7c_A(75), 3wxm_E(56), 3agj_E(56), 3wxm_G(56), 3agj_G(56), 4cxh_A(56), 4cxg_A(56), 3vmf_A(56), 3wxm_A(56), 3agj_A(56), 3wxm_C(56), 3agj_C(56), 1skq_B(54), 1skq_A(54), 1jny_A(54), 1jny_B(54), 3wy9_B(53), 3wy9_A(53), 3wya_A(49), 4d61_i(40), 3j5y_B(40), 4crn_P(41), 1r5b_A(38), 1r5o_A(38), 1r5n_A(38), 1efm_A(40), 4kb…
Protozoa	Trypanosoma cruzi	EKF27061.1	4c0s_A(80), 4c0s_B(80), 1g7c_A(75), 2b7c_A(75), 1ije_A(75), 2b7b_A(75), 1ijf_A(75), 1f60_A(75), 1skq_B(53), 1skq_A(53), 1jny_B(53), 1jny_A(53), 3wy9_B(48), 3wy9_A(48), 3wya_A(48), 3wxm_E(47), 3agj_E(47), 3wxm_A(47), 3agj_A(47), 3wxm_G(47), 3agj_G(47), 3wxm_C(47), 3agj_C(47), 4cxh_A(47), 4cxg_A(47), 3vmf_A(47), 4ac9_B(36), 4aca_B(36), 4acb_B(36), 4ac9_A(36), 4aca_A(36), 4acb_A(36), 1wb1_A(36), 4ac…
Protozoa	Trypanosoma cruzi	EKG06689.1	4c0s_A(77), 4c0s_B(77), 2b7b_A(75), 1ijf_A(75), 1f60_A(75), 1ije_A(75), 1g7c_A(75), 2b7c_A(75), 3wxm_E(56), 3agj_E(56), 3wxm_G(56), 3agj_G(56), 4cxh_A(56), 4cxg_A(56), 3vmf_A(56), 3wxm_C(56), 3agj_C(56), 3wxm_A(56), 3agj_A(56), 1skq_B(54), 1skq_A(54), 1jny_A(54), 1jny_B(54), 3wy9_B(53), 3wy9_A(53), 3wya_A(49), 4d61_i(40), 3j5y_B(40), 4crn_P(41), 1r5b_A(38), 1r5o_A(38), 1r5n_A(38), 1efm_A(40), 3iz…
Protozoa	Trypanosoma cruzi	EAN82857.1	4c0s_A(77), 4c0s_B(77), 1g7c_A(75), 2b7b_A(75), 1ijf_A(75), 1f60_A(75), 1ije_A(75), 2b7c_A(75), 3wxm_E(56), 3agj_E(56), 3wxm_C(56), 3agj_C(56), 3wxm_A(56), 3agj_A(56), 3wxm_G(56), 3agj_G(56), 4cxh_A(56), 4cxg_A(56), 3vmf_A(56), 1jny_A(54), 1skq_B(54), 1skq_A(54), 1jny_B(53), 3wy9_B(53), 3wy9_A(53), 3wya_A(49), 4d61_i(40), 3j5y_B(40), 4crn_P(41), 1r5b_A(37), 1r5o_A(37), 1r5n_A(37), 1etu_A(40), 1ef…
Protozoa	Trypanosoma cruzi	XP_819439.1	4c0s_A(77), 4c0s_B(77), 2b7b_A(75), 1ijf_A(75), 1f60_A(75), 1g7c_A(75), 1ije_A(75), 2b7c_A(75), 3wxm_E(56), 3agj_E(56), 3wxm_G(56), 3agj_G(56), 3wxm_A(56), 3agj_A(56), 3wxm_C(56), 3agj_C(56), 4cxh_A(56), 4cxg_A(56), 3vmf_A(56), 1skq_B(54), 1skq_A(54), 1jny_A(54), 1jny_B(54), 3wy9_B(53), 3wy9_A(53), 3wya_A(49), 4d61_i(40), 3j5y_B(40), 4crn_P(41), 1r5b_A(38), 1r5o_A(38), 1r5n_A(38), 1efm_A(40), 4kb…
Protozoa	Trypanosoma cruzi	EKG07919.1	4c0s_A(80), 4c0s_B(80), 1g7c_A(75), 2b7c_A(75), 1ije_A(75), 2b7b_A(75), 1ijf_A(75), 1f60_A(75), 1skq_B(53), 1skq_A(53), 1jny_A(53), 1jny_B(53), 3wy9_B(48), 3wy9_A(48), 3wya_A(48), 4cxh_A(47), 4cxg_A(47), 3vmf_A(47), 3wxm_A(47), 3agj_A(47), 3wxm_E(47), 3wxm_G(47), 3agj_E(47), 3agj_G(47), 3wxm_C(47), 3agj_C(47), 4ac9_B(36), 4aca_B(36), 4acb_B(36), 4acb_A(36), 4ac9_A(36), 4aca_A(36), 4ac9_D(36), 4ac…
Protozoa	Trypanosoma cruzi	XP_819440.1	4c0s_A(77), 4c0s_B(77), 2b7b_A(75), 1ijf_A(75), 1f60_A(75), 1g7c_A(75), 1ije_A(75), 2b7c_A(75), 3wxm_E(56), 3agj_E(56), 3wxm_G(56), 3agj_G(56), 4cxh_A(56), 4cxg_A(56), 3vmf_A(56), 3wxm_C(56), 3agj_C(56), 3wxm_A(56), 3agj_A(56), 1skq_B(54), 1skq_A(54), 1jny_A(54), 1jny_B(54), 3wy9_B(53), 3wy9_A(53), 3wya_A(49), 4d61_i(40), 3j5y_B(40), 4crn_P(41), 1r5b_A(38), 1r5o_A(38), 1r5n_A(38), 1efm_A(40), 4kb…
Protozoa	Trypanosoma cruzi	ESS66681.1	4c0s_B(77), 4c0s_A(77), 2b7b_A(75), 1ijf_A(75), 1f60_A(75), 1g7c_A(75), 1ije_A(75), 2b7c_A(75), 3wxm_E(56), 3agj_E(56), 3wxm_G(56), 3agj_G(56), 4cxh_A(56), 4cxg_A(56), 3vmf_A(56), 3wxm_C(56), 3agj_C(56), 3wxm_A(56), 3agj_A(56), 1skq_B(54), 1skq_A(54), 1jny_A(54), 1jny_B(54), 3wy9_B(53), 3wy9_A(53), 3wya_A(49), 4d61_i(40), 3j5y_B(40), 4crn_P(41), 1r5b_A(38), 1r5o_A(38), 1r5n_A(38), 1efm_A(40), 3iz…
Protozoa	Dictyostelium fasciculatum	XP_004360206.1	4c0s_B(76), 4c0s_A(76), 2b7b_A(75), 1ijf_A(75), 1f60_A(75), 1g7c_A(74), 1ije_A(75), 2b7c_A(75), 3wxm_G(56), 3agj_G(56), 3wxm_E(56), 3agj_E(56), 3wxm_A(55), 3agj_A(55), 4cxh_A(55), 4cxg_A(55), 3vmf_A(55), 3wxm_C(55), 3agj_C(55), 1skq_B(51), 1skq_A(51), 1jny_A(51), 1jny_B(50), 3wy9_B(54), 3wy9_A(54), 3wya_A(51), 4d61_i(40), 3j5y_B(40), 4crn_P(40), 1r5b_A(38), 1r5o_A(38), 1r5n_A(38), 1jqm_B(37), 4kb…
Vertebrate_mammalian	Bos taurus	DAA27648.1	4c0s_A(87), 4c0s_B(88), 2b7b_A(77), 1ijf_A(77), 1f60_A(77), 1g7c_A(77), 1ije_A(77), 2b7c_A(77), 3wxm_E(52), 3agj_E(52), 3wxm_G(52), 3agj_G(52), 4cxh_A(52), 4cxg_A(52), 3vmf_A(52), 3wxm_A(52), 3agj_A(52), 3wxm_C(52), 3agj_C(52), 1skq_B(51), 1skq_A(51), 1jny_A(51), 1jny_B(50), 3wy9_B(51), 3wy9_A(51), 3wya_A(47), 4d61_i(36), 3j5y_B(36), 4crn_P(37), 3j36_1(35), 1efm_A(40)
Vertebrate_mammalian	Bos taurus	DAA31746.1	4c0s_A(79), 4c0s_B(78), 1g7c_A(70), 2b7b_A(70), 1ije_A(70), 1ijf_A(70), 1f60_A(70), 2b7c_A(70), 3wy9_B(44), 3wy9_A(44), 3wya_A(44), 1skq_B(44), 1skq_A(44), 1jny_B(44), 1jny_A(44), 3wxm_E(42), 3agj_E(42), 3wxm_A(42), 3agj_A(42), 3wxm_G(42), 3agj_G(42), 3wxm_C(42), 3agj_C(42), 4cxh_A(42), 4cxg_A(42), 3vmf_A(42), 3e20_D(35), 3e20_A(35), 3e20_E(35), 3e20_J(35), 3c5j_C(100)
Vertebrate_mammalian	Bos taurus	AAI08111.1	4c0s_A(99), 4c0s_B(100), 2b7b_A(81), 1ijf_A(81), 1f60_A(81), 1g7c_A(81), 1ije_A(81), 2b7c_A(81), 3wxm_E(54), 3agj_E(54), 3wxm_G(54), 3agj_G(54), 3wxm_C(54), 3agj_C(54), 3wxm_A(54), 3agj_A(54), 4cxh_A(54), 4cxg_A(54), 3vmf_A(54), 1skq_B(51), 1skq_A(51), 1jny_A(51), 1jny_B(51), 3wy9_B(51), 3wy9_A(51), 3wya_A(48), 4d61_i(38), 3j5y_B(37), 4crn_P(38), 1r5b_A(36), 1r5o_A(36), 1r5n_A(36), 1etu_A(36), 4r…
Vertebrate_mammalian	Bos taurus	DAA16480.1	4c0s_A(88), 4c0s_B(88), 2b7b_A(77), 1ijf_A(77), 1f60_A(77), 1g7c_A(77), 1ije_A(77), 2b7c_A(77), 3wxm_E(52), 3agj_E(52), 3wxm_G(52), 3agj_G(52), 3wxm_A(52), 3agj_A(52), 3wxm_C(52), 3agj_C(52), 4cxh_A(52), 4cxg_A(52), 3vmf_A(52), 1skq_B(50), 1skq_A(50), 1jny_A(50), 1jny_B(50), 3wy9_B(49), 3wy9_A(49), 3wya_A(46), 4d61_i(36), 3j5y_B(36), 4crn_P(37), 1r5b_A(35), 1r5o_A(35), 1r5n_A(35), 3j25_A(36), 1ef…
Vertebrate_mammalian	Bos taurus	DAA27703.1	4c0s_A(90), 4c0s_B(91), 2b7b_A(80), 1ijf_A(80), 1f60_A(80), 1ije_A(80), 1g7c_A(80), 2b7c_A(80), 3wxm_E(53), 3agj_E(53), 3wxm_G(53), 3agj_G(53), 3wxm_A(53), 3agj_A(53), 3wxm_C(53), 3agj_C(53), 4cxh_A(53), 4cxg_A(53), 3vmf_A(53), 1skq_B(53), 1skq_A(53), 1jny_A(53), 1jny_B(52), 3wy9_B(51), 3wy9_A(51), 3wya_A(48), 4d61_i(38), 3j5y_B(38), 4crn_P(39), 1r5b_A(36), 1r5o_A(36), 1r5n_A(36), 1etu_A(36)
Vertebrate_mammalian	Bos taurus	CAB88863.1	4c0s_A(93), 4c0s_B(93), 2b7b_A(82), 1ijf_A(82), 1f60_A(82), 1g7c_A(82), 1ije_A(82), 2b7c_A(82), 3wxm_E(55), 3agj_E(55), 3wxm_G(55), 3agj_G(55), 3wxm_A(55), 3agj_A(55), 3wxm_C(55), 3agj_C(55), 4cxh_A(55), 4cxg_A(55), 3vmf_A(55), 1skq_B(53), 1skq_A(53), 1jny_A(53), 1jny_B(52), 3wy9_B(52), 3wy9_A(52), 3wya_A(49), 4d61_i(39), 3j5y_B(39), 4crn_P(39), 1r5b_A(36), 1r5o_A(36), 1r5n_A(36), 3e20_D(35), 3e2…
Vertebrate_mammalian	Bos taurus	DAA16240.1	4c0s_A(91), 4c0s_B(91), 2b7b_A(80), 1ijf_A(80), 1f60_A(80), 1g7c_A(80), 1ije_A(80), 2b7c_A(80), 3wxm_E(54), 3agj_E(54), 3wxm_G(54), 3agj_G(54), 3wxm_A(54), 3agj_A(54), 3wxm_C(54), 3agj_C(54), 4cxh_A(54), 4cxg_A(54), 3vmf_A(54), 1skq_B(52), 1skq_A(52), 1jny_A(52), 1jny_B(51), 3wy9_B(51), 3wy9_A(51), 3wya_A(48), 4d61_i(38), 3j5y_B(38), 4crn_P(39), 1r5b_A(36), 1r5o_A(36), 1r5n_A(36), 1etu_A(36)
Vertebrate_mammalian	Nannospalax galili	XP_008841497.1	4c0s_A(99), 4c0s_B(100), 2b7b_A(81), 1ijf_A(81), 1f60_A(81), 1g7c_A(81), 1ije_A(81), 2b7c_A(81), 3wxm_E(54), 3agj_E(54), 3wxm_G(54), 3agj_G(54), 3wxm_C(54), 3agj_C(54), 3wxm_A(54), 3agj_A(54), 4cxh_A(54), 4cxg_A(54), 3vmf_A(54), 1skq_B(51), 1skq_A(51), 1jny_A(51), 1jny_B(51), 3wy9_B(51), 3wy9_A(51), 3wya_A(48), 4d61_i(38), 3j5y_B(37), 4crn_P(38), 1r5b_A(36), 1r5o_A(36), 1r5n_A(36), 1etu_A(36), 4r…
Vertebrate_mammalian	Nannospalax galili	XP_008844329.1	4c0s_A(93), 4c0s_B(93), 2b7b_A(82), 1ijf_A(82), 1f60_A(82), 1g7c_A(82), 1ije_A(82), 2b7c_A(82), 3wxm_E(55), 3agj_E(55), 3wxm_G(55), 3agj_G(55), 3wxm_A(55), 3agj_A(55), 4cxh_A(55), 4cxg_A(55), 3vmf_A(55), 3wxm_C(55), 3agj_C(55), 1skq_B(53), 1skq_A(53), 1jny_A(53), 1jny_B(52), 3wy9_B(52), 3wy9_A(52), 3wya_A(49), 4d61_i(39), 3j5y_B(39), 4crn_P(39), 1r5b_A(36), 1r5o_A(36), 1r5n_A(36), 3e20_D(35), 3e2…
Vertebrate_mammalian	Balaenoptera acutorostrata	XP_007198672.1	4c0s_A(91), 4c0s_B(91), 2b7b_A(80), 1ijf_A(80), 1f60_A(80), 1g7c_A(80), 1ije_A(80), 2b7c_A(80), 3wxm_E(53), 3agj_E(53), 3wxm_G(53), 3agj_G(53), 3wxm_A(53), 3agj_A(53), 4cxh_A(53), 4cxg_A(53), 3vmf_A(53), 3wxm_C(53), 3agj_C(53), 1skq_B(51), 1skq_A(51), 1jny_A(51), 1jny_B(50), 3wy9_B(50), 3wy9_A(50), 3wya_A(47), 4d61_i(38), 3j5y_B(37), 4crn_P(38), 1r5n_A(35), 3e20_D(35), 3e20_A(35), 3e20_E(35), 3e2…
Vertebrate_mammalian	Balaenoptera acutorostrata	XP_007185479.1	4c0s_B(100), 4c0s_A(99), 2b7b_A(80), 1ijf_A(80), 1f60_A(80), 1g7c_A(80), 1ije_A(80), 2b7c_A(80), 3wxm_G(54), 3agj_G(54), 3wxm_E(54), 3agj_E(54), 3wxm_A(54), 3agj_A(54), 4cxh_A(54), 4cxg_A(54), 3vmf_A(54), 3wxm_C(54), 3agj_C(54), 1skq_B(51), 1skq_A(51), 1jny_A(51), 1jny_B(50), 3wy9_B(51), 3wy9_A(51), 3wya_A(48), 4d61_i(37), 3j5y_B(37), 4crn_P(38), 1r5b_A(35), 1r5o_A(35), 1r5n_A(35), 1tui_A(35), 1t…
Vertebrate_mammalian	Mesocricetus auratus	XP_005073762.1	4c0s_A(93), 4c0s_B(93), 2b7b_A(82), 1ijf_A(82), 1f60_A(82), 1g7c_A(82), 1ije_A(82), 2b7c_A(82), 3wxm_E(55), 3agj_E(55), 3wxm_G(55), 3agj_G(55), 3wxm_A(55), 3agj_A(55), 4cxh_A(55), 4cxg_A(55), 3vmf_A(55), 3wxm_C(55), 3agj_C(55), 1skq_B(53), 1skq_A(53), 1jny_A(53), 1jny_B(52), 3wy9_B(52), 3wy9_A(52), 3wya_A(49), 4d61_i(39), 3j5y_B(39), 4crn_P(39), 1r5b_A(36), 1r5o_A(36), 1r5n_A(37), 3e20_D(35), 3e2…
Vertebrate_mammalian	Mesocricetus auratus	XP_012972153.1	4c0s_A(99), 4c0s_B(100), 2b7b_A(81), 1ijf_A(81), 1f60_A(81), 1ije_A(81), 1g7c_A(81), 2b7c_A(81), 3wxm_E(54), 3agj_E(54), 3wxm_G(54), 3agj_G(54), 3wxm_A(54), 3agj_A(54), 3wxm_C(54), 3agj_C(54), 4cxh_A(54), 4cxg_A(54), 3vmf_A(54), 1skq_B(51), 1skq_A(51), 1jny_A(51), 1jny_B(51), 3wy9_B(51), 3wy9_A(51), 3wya_A(48), 4d61_i(38), 3j5y_B(37), 4crn_P(38), 1r5b_A(36), 1r5o_A(36), 1r5n_A(36), 1etu_A(36), 4r…
Vertebrate_mammalian	Pteropus alecto	ELK02149.1	4c0s_A(45), 4c0s_B(69), 1r5n_A(37), 1r5b_A(38), 1r5o_A(38), 2b7b_A(60), 1ijf_A(60), 1f60_A(60), 1ije_A(60), 1g7c_A(60), 2b7c_A(60), 4cxh_A(43), 4cxg_A(43), 3vmf_A(43), 3wxm_C(43), 3agj_C(43), 3wxm_A(43), 3wxm_E(43), 3agj_E(43), 3agj_A(43), 3wxm_G(43), 3agj_G(43), 3mca_A(37), 3izq_1(42), 4d61_i(43), 3j5y_B(43), 4crn_P(47), 1zun_B(43), 1efm_A(37), 1d2e_B(47), 1d2e_A(47), 1d2e_C(47), 1d2e_D(47), 2hc…
Vertebrate_mammalian	Pteropus alecto	ELK08869.1	4c0s_B(74), 4c0s_A(73), 2b7b_A(64), 1ijf_A(64), 1f60_A(64), 1ije_A(64), 1g7c_A(64), 2b7c_A(64), 3wxm_E(45), 3agj_E(45), 3wxm_G(45), 3agj_G(45), 4cxh_A(44), 4cxg_A(44), 3vmf_A(44), 3wxm_A(44), 3agj_A(44), 3wxm_C(44), 3agj_C(44), 1jny_A(42), 1skq_B(42), 1skq_A(42), 1jny_B(41), 3wy9_B(42), 3wy9_A(42), 4d61_i(38), 3j5y_B(37), 3wya_A(39), 3izq_1(36)
Vertebrate_mammalian	Pteropus alecto	ELK04492.1	4c0s_B(83), 4c0s_A(83), 2b7b_A(71), 1ijf_A(71), 1f60_A(71), 1g7c_A(71), 1ije_A(71), 2b7c_A(71), 3wxm_E(51), 3agj_E(51), 3wxm_G(51), 3agj_G(51), 4cxh_A(51), 4cxg_A(51), 3vmf_A(51), 3wxm_A(51), 3agj_A(51), 3wxm_C(51), 3agj_C(51), 1jny_A(46), 1skq_B(46), 1skq_A(46), 1jny_B(45), 4d61_i(47), 3j5y_B(46), 3wy9_B(46), 3wy9_A(46), 3izq_1(44), 4crn_P(42), 3wya_A(41), 3p27_B(39), 1r5b_A(36), 1r5o_A(36), 1r5…
Vertebrate_mammalian	Pteropus alecto	ELK11625.1	4c0s_A(71), 4c0s_B(70), 2b7c_A(63), 1ije_A(63), 1g7c_A(63), 2b7b_A(63), 1ijf_A(63), 1f60_A(63), 1jny_A(48), 1skq_B(48), 1skq_A(48), 1jny_B(48), 4cxh_A(42), 4cxg_A(42), 3vmf_A(42), 3wxm_E(42), 3agj_E(42), 3wxm_C(42), 3agj_C(42), 3wxm_G(42), 3agj_G(42), 3wxm_A(42), 3agj_A(42), 3wy9_B(40), 3wy9_A(40), 3wya_A(40), 3e20_D(39), 3e20_A(39), 3e20_E(39), 3e20_J(39), 1r5n_A(39), 1r5b_A(39), 1r5o_A(39), 4cr…
Vertebrate_mammalian	Pteropus alecto	XP_006927119.1	4c0s_A(90), 4c0s_B(90), 2b7b_A(79), 1ijf_A(79), 1f60_A(79), 1g7c_A(79), 1ije_A(79), 2b7c_A(79), 3wxm_E(53), 3agj_E(53), 3wxm_G(53), 3agj_G(53), 3wxm_A(53), 3agj_A(53), 4cxh_A(53), 4cxg_A(53), 3vmf_A(53), 3wxm_C(53), 3agj_C(53), 1skq_B(51), 1skq_A(51), 1jny_A(51), 1jny_B(50), 3wy9_B(51), 3wy9_A(51), 3wya_A(47), 4d61_i(38), 3j5y_B(38), 4crn_P(38), 1r5b_A(36), 1r5o_A(36), 1r5n_A(36), 3e20_D(35), 3e2…
Vertebrate_mammalian	Pteropus alecto	ELK10617.1	4c0s_B(73), 4c0s_A(73), 2b7b_A(62), 1ijf_A(62), 1g7c_A(62), 1f60_A(62), 2b7c_A(62), 1ije_A(62), 3wxm_G(52), 3agj_G(52), 3wxm_C(52), 3agj_C(52), 3wxm_E(52), 3agj_E(52), 3wxm_A(52), 3agj_A(52), 4cxh_A(52), 4cxg_A(52), 3vmf_A(52), 1jny_A(52), 1skq_B(52), 1skq_A(52), 1jny_B(52), 4d61_i(44), 3j5y_B(43), 3wy9_B(45), 3wy9_A(45), 3izq_1(36), 4crn_P(41), 3wya_A(45), 1r5b_A(36), 1r5o_A(36), 1r5n_A(36), 3mc…
Vertebrate_mammalian	Pteropus alecto	ELK00147.1	4c0s_B(95), 4c0s_A(95), 2b7b_A(84), 1ijf_A(84), 1f60_A(84), 1g7c_A(83), 1ije_A(83), 2b7c_A(83), 3wxm_E(60), 3agj_E(60), 3wxm_G(60), 3agj_G(60), 3wxm_C(59), 3agj_C(59), 4cxh_A(59), 4cxg_A(59), 3wxm_A(59), 3vmf_A(59), 3agj_A(59), 1skq_B(55), 1skq_A(55), 1jny_A(55), 1jny_B(53), 4d61_i(52), 3j5y_B(51), 3izq_1(46), 3wy9_B(56), 3wy9_A(56), 4crn_P(49), 3p27_B(41), 3wya_A(49), 1r5b_A(40), 1r5o_A(40), 1r5…
Vertebrate_mammalian	Pteropus alecto	ELK04411.1	4c0s_A(90), 4c0s_B(90), 2b7b_A(74), 1ijf_A(74), 1f60_A(74), 1ije_A(74), 1g7c_A(74), 2b7c_A(74), 3wxm_E(51), 3agj_E(51), 3wxm_G(51), 3agj_G(51), 3wxm_C(50), 3agj_C(50), 3wxm_A(50), 3agj_A(50), 4cxh_A(50), 4cxg_A(50), 3vmf_A(50), 1skq_B(49), 1skq_A(49), 1jny_A(49), 1jny_B(48), 3wy9_B(49), 3wy9_A(49), 3wya_A(45), 4d61_i(36), 3j5y_B(36), 4crn_P(37), 1etu_A(36), 5jbh_7(36), 5jb3_7(36), 4nbs_A(36), 3v1…
Vertebrate_mammalian	Pteropus alecto	ELK10608.1	4c0s_A(65), 4c0s_B(68), 2b7c_A(59), 2b7b_A(59), 1ijf_A(59), 1g7c_A(59), 1f60_A(59), 1ije_A(59), 1skq_B(41), 1skq_A(41), 1jny_A(41), 1jny_B(41), 4cxh_A(39), 4cxg_A(39), 3vmf_A(39), 3wxm_G(39), 3agj_G(39), 3wxm_C(39), 3agj_C(39), 3wxm_A(39), 3agj_A(39), 3wxm_E(39), 3agj_E(39), 3wy9_B(39), 3wy9_A(39), 3wya_A(39)
Vertebrate_mammalian	Pteropus alecto	XP_015452447.1	4c0s_A(99), 4c0s_B(99), 2b7b_A(81), 1ijf_A(81), 1f60_A(81), 1g7c_A(80), 1ije_A(80), 2b7c_A(80), 3wxm_G(54), 3agj_G(54), 3wxm_E(54), 3agj_E(54), 3wxm_C(53), 3agj_C(53), 3wxm_A(53), 3agj_A(53), 4cxh_A(53), 4cxg_A(53), 3vmf_A(53), 1skq_B(51), 1skq_A(51), 1jny_A(51), 1jny_B(50), 3wy9_B(51), 3wy9_A(51), 3wya_A(48), 4d61_i(37), 3j5y_B(37), 4crn_P(38), 1r5b_A(36), 1r5o_A(36), 1r5n_A(36), 1etu_A(36), 4rc…
Vertebrate_mammalian	Pteropus alecto	XP_015446424.1	4c0s_B(76), 4c0s_A(75), 2b7b_A(64), 1ijf_A(64), 1f60_A(64), 1ije_A(65), 1g7c_A(65), 2b7c_A(65), 3wxm_E(44), 3wxm_G(44), 3agj_E(44), 3agj_G(44), 3wxm_C(44), 3agj_C(44), 3wxm_A(44), 3agj_A(44), 4cxh_A(44), 4cxg_A(44), 3vmf_A(44), 1skq_B(42), 1skq_A(42), 1jny_A(42), 1jny_B(41), 3j5y_B(41), 4d61_i(41), 3wy9_B(42), 3wy9_A(42), 3izq_1(36), 4crn_P(39), 3wya_A(39), 3mca_A(35), 1ha3_A(35), 1aip_F(37), 1ai…
Vertebrate_mammalian	Pteropus alecto	ELK00148.1	4c0s_A(86), 4c0s_B(85), 2b7c_A(76), 1ije_A(76), 1g7c_A(76), 2b7b_A(76), 1ijf_A(76), 1f60_A(76), 1skq_B(50), 1skq_A(50), 1jny_B(50), 1jny_A(50), 3wy9_B(49), 3wy9_A(49), 3wya_A(49), 3wxm_A(49), 3agj_A(49), 3wxm_C(49), 3agj_C(49), 3wxm_E(49), 3agj_E(49), 3wxm_G(49), 3agj_G(49), 4cxh_A(49), 4cxg_A(49), 3vmf_A(49), 1r5b_A(35), 1r5o_A(35), 1r5n_A(35), 3e20_D(35), 3e20_A(35), 3e20_E(35), 3e20_J(35), 4ac…
Vertebrate_mammalian	Pteropus alecto	ELK00188.1	4c0s_A(65), 4c0s_B(65), 2b7c_A(58), 1g7c_A(58), 1ije_A(58), 2b7b_A(58), 1ijf_A(58), 1f60_A(58), 1jny_B(43), 1jny_A(43), 1skq_B(43), 1skq_A(43), 3wxm_C(43), 3agj_C(43), 3wxm_G(43), 3agj_G(43), 3wxm_A(43), 3agj_A(43), 3wxm_E(43), 3agj_E(43), 4cxh_A(43), 4cxg_A(43), 3vmf_A(43), 3wy9_B(42), 3wy9_A(42), 3wya_A(42), 4r71_C(35), 4r71_A(35), 3mmp_C(35), 3mmp_A(35), 4fwt_A(35), 3vnv_A(35), 3vnu_A(35), 3av…
Vertebrate_mammalian	Cavia porcellus	XP_003462848.1	4c0s_A(99), 4c0s_B(100), 2b7b_A(81), 1ijf_A(81), 1f60_A(81), 1g7c_A(81), 1ije_A(81), 2b7c_A(81), 3wxm_E(54), 3agj_E(54), 3wxm_G(54), 3agj_G(54), 3wxm_C(54), 3agj_C(54), 3wxm_A(54), 3agj_A(54), 4cxh_A(54), 4cxg_A(54), 3vmf_A(54), 1skq_B(51), 1skq_A(51), 1jny_A(51), 1jny_B(51), 3wy9_B(51), 3wy9_A(51), 3wya_A(48), 4d61_i(38), 3j5y_B(37), 4crn_P(38), 1r5b_A(36), 1r5o_A(36), 1r5n_A(36), 1etu_A(36), 4r…
Vertebrate_mammalian	Cavia porcellus	XP_003477948.1	4c0s_A(93), 4c0s_B(93), 2b7b_A(82), 1ijf_A(82), 1f60_A(82), 1g7c_A(82), 1ije_A(82), 2b7c_A(82), 3wxm_E(55), 3agj_E(55), 3wxm_G(55), 3agj_G(55), 3wxm_A(55), 3agj_A(55), 3wxm_C(55), 3agj_C(55), 4cxh_A(55), 4cxg_A(55), 3vmf_A(55), 1skq_B(53), 1skq_A(53), 1jny_A(53), 1jny_B(52), 3wy9_B(52), 3wy9_A(52), 3wya_A(49), 4d61_i(39), 3j5y_B(39), 4crn_P(39), 1r5b_A(36), 1r5o_A(36), 1r5n_A(36), 3e20_D(35), 3e2…
Vertebrate_mammalian	Otolemur garnettii	XP_003787824.1	4c0s_A(99), 4c0s_B(100), 2b7b_A(81), 1ijf_A(81), 1f60_A(81), 1g7c_A(81), 1ije_A(81), 2b7c_A(81), 3wxm_E(54), 3agj_E(54), 3wxm_G(54), 3agj_G(54), 3wxm_C(54), 3agj_C(54), 3wxm_A(54), 3agj_A(54), 4cxh_A(54), 4cxg_A(54), 3vmf_A(54), 1skq_B(51), 1skq_A(51), 1jny_A(51), 1jny_B(51), 3wy9_B(51), 3wy9_A(51), 3wya_A(48), 4d61_i(38), 3j5y_B(37), 4crn_P(38), 1r5b_A(36), 1r5o_A(36), 1r5n_A(36), 1etu_A(36), 4r…
Vertebrate_mammalian	Otolemur garnettii	XP_012660525.1	4c0s_A(90), 4c0s_B(90), 1g7c_A(77), 1ije_A(77), 2b7b_A(77), 1ijf_A(77), 1f60_A(77), 2b7c_A(77), 1skq_B(51), 1skq_A(51), 1jny_B(51), 1jny_A(51), 3wxm_E(49), 3agj_E(49), 3wxm_A(49), 3agj_A(49), 3wxm_G(49), 3agj_G(49), 3wxm_C(49), 3agj_C(49), 4cxh_A(49), 4cxg_A(49), 3vmf_A(49), 3wy9_B(48), 3wy9_A(48), 3wya_A(48), 3e20_D(35), 3e20_A(35), 3e20_E(35), 3e20_J(35)
Vertebrate_mammalian	Otolemur garnettii	XP_012664186.1	4c0s_B(92), 4c0s_A(92), 2b7b_A(78), 1ijf_A(78), 1f60_A(78), 1g7c_A(78), 1ije_A(78), 2b7c_A(78), 3wxm_G(55), 3agj_G(55), 3wxm_E(55), 3agj_E(55), 3wxm_A(55), 3agj_A(55), 3wxm_C(55), 3agj_C(55), 4cxh_A(55), 4cxg_A(55), 3vmf_A(55), 1skq_B(50), 1skq_A(50), 1jny_A(50), 1jny_B(49), 3wy9_B(51), 3wy9_A(51), 4d61_i(44), 3j5y_B(44), 4crn_P(44), 3izq_1(45), 3wya_A(45), 3p27_B(40), 1r5b_A(36), 1r5o_A(36), 1r5…
Vertebrate_mammalian	Physeter catodon	XP_007116560.1	4c0s_A(93), 4c0s_B(93), 2b7b_A(82), 1ijf_A(82), 1f60_A(82), 1g7c_A(82), 1ije_A(82), 2b7c_A(82), 3wxm_E(55), 3agj_E(55), 3wxm_G(55), 3agj_G(55), 3wxm_A(55), 3agj_A(55), 3wxm_C(55), 3agj_C(55), 4cxh_A(55), 4cxg_A(55), 3vmf_A(55), 1skq_B(53), 1skq_A(53), 1jny_A(53), 1jny_B(52), 3wy9_B(52), 3wy9_A(52), 3wya_A(49), 4d61_i(39), 3j5y_B(39), 4crn_P(39), 1r5b_A(36), 1r5o_A(36), 1r5n_A(36), 3e20_D(35), 3e2…
Vertebrate_mammalian	Physeter catodon	XP_007115398.1	4c0s_A(90), 4c0s_B(91), 2b7b_A(80), 1ijf_A(80), 1f60_A(80), 1ije_A(80), 1g7c_A(80), 2b7c_A(80), 3wxm_E(53), 3agj_E(53), 3wxm_G(53), 3agj_G(53), 4cxh_A(53), 4cxg_A(53), 3vmf_A(53), 3wxm_C(53), 3agj_C(53), 3wxm_A(53), 3agj_A(53), 1skq_B(52), 1skq_A(52), 1jny_A(52), 1jny_B(51), 3wy9_B(51), 3wy9_A(51), 3wya_A(47), 4d61_i(38), 3j5y_B(38), 4crn_P(38), 1r5b_A(36), 1r5o_A(36), 1r5n_A(36), 3e20_D(35), 3e2…
Vertebrate_mammalian	Physeter catodon	XP_007116201.1	4c0s_A(91), 4c0s_B(91), 2b7b_A(81), 1ijf_A(81), 1f60_A(81), 1g7c_A(80), 1ije_A(80), 2b7c_A(80), 3wxm_E(53), 3agj_E(53), 3wxm_G(53), 3agj_G(53), 4cxh_A(53), 4cxg_A(53), 3vmf_A(53), 3wxm_C(53), 3agj_C(53), 3wxm_A(53), 3agj_A(53), 1skq_B(52), 1skq_A(52), 1jny_A(52), 1jny_B(51), 3wy9_B(51), 3wy9_A(51), 3wya_A(48), 4d61_i(39), 3j5y_B(38), 4crn_P(38), 1r5b_A(35), 1r5o_A(35), 1r5n_A(36), 3e20_D(35), 3e2…
Vertebrate_mammalian	Physeter catodon	XP_007104009.1	4c0s_B(99), 4c0s_A(98), 2b7b_A(79), 1ijf_A(79), 1f60_A(79), 1ije_A(79), 1g7c_A(79), 2b7c_A(79), 3wxm_E(54), 3agj_E(54), 3wxm_G(54), 3agj_G(54), 4cxh_A(54), 4cxg_A(54), 3vmf_A(54), 3wxm_C(54), 3agj_C(54), 3wxm_A(54), 3agj_A(54), 1skq_B(51), 1skq_A(51), 1jny_A(51), 1jny_B(50), 3wy9_B(51), 3wy9_A(51), 3wya_A(48), 4d61_i(37), 3j5y_B(37), 4crn_P(38), 1r5b_A(35), 1r5o_A(35), 1r5n_A(35), 1etu_A(36), 4nb…
Vertebrate_mammalian	Physeter catodon	XP_007117791.1	4c0s_A(89), 4c0s_B(89), 2b7b_A(79), 1ijf_A(79), 1f60_A(79), 1g7c_A(79), 1ije_A(79), 2b7c_A(79), 3wxm_E(53), 3agj_E(53), 3wxm_G(53), 3agj_G(53), 4cxh_A(53), 4cxg_A(53), 3vmf_A(53), 3wxm_A(53), 3agj_A(53), 3wxm_C(53), 3agj_C(53), 1jny_A(51), 1skq_B(51), 1skq_A(51), 1jny_B(51), 3wy9_B(51), 3wy9_A(51), 3wya_A(48), 4d61_i(38), 3j5y_B(38), 4crn_P(39), 1r5b_A(35), 1r5o_A(35), 1r5n_A(35), 1etu_A(36)
Vertebrate_mammalian	Macaca fascicularis	XP_015304294.1	4c0s_A(93), 4c0s_B(93), 2b7b_A(82), 1ijf_A(82), 1f60_A(82), 1g7c_A(82), 1ije_A(82), 2b7c_A(82), 3wxm_E(55), 3agj_E(55), 3wxm_G(55), 3agj_G(55), 3wxm_A(55), 3agj_A(55), 3wxm_C(55), 3agj_C(55), 4cxh_A(55), 4cxg_A(55), 3vmf_A(55), 1skq_B(53), 1skq_A(53), 1jny_A(53), 1jny_B(52), 3wy9_B(52), 3wy9_A(52), 3wya_A(49), 4d61_i(39), 3j5y_B(39), 4crn_P(39), 1r5b_A(36), 1r5o_A(36), 1r5n_A(36), 3e20_D(35), 3e2…
Vertebrate_mammalian	Macaca fascicularis	XP_005594125.2	4c0s_A(77), 4c0s_B(77), 1g7c_A(67), 2b7b_A(67), 1ijf_A(67), 1f60_A(67), 1ije_A(67), 2b7c_A(67), 1jny_B(44), 1jny_A(44), 1skq_B(44), 1skq_A(44), 3wxm_E(43), 3agj_E(43), 3wxm_A(43), 3wxm_C(43), 3agj_C(43), 3agj_A(43), 3wxm_G(43), 3agj_G(43), 4cxh_A(43), 4cxg_A(43), 3vmf_A(43), 3wy9_B(40), 3wy9_A(40), 3wya_A(40), 1etu_A(39), 1efm_A(39), 2q01_B(35), 2q01_C(35), 2q01_A(35)
Vertebrate_mammalian	Macaca fascicularis	XP_005569638.1	4c0s_A(99), 4c0s_B(100), 2b7b_A(81), 1ijf_A(81), 1f60_A(81), 1g7c_A(81), 1ije_A(81), 2b7c_A(81), 3wxm_E(54), 3agj_E(54), 3wxm_G(54), 3agj_G(54), 3wxm_C(54), 3agj_C(54), 3wxm_A(54), 3agj_A(54), 4cxh_A(54), 4cxg_A(54), 3vmf_A(54), 1skq_B(51), 1skq_A(51), 1jny_A(51), 1jny_B(51), 3wy9_B(51), 3wy9_A(51), 3wya_A(48), 4d61_i(38), 3j5y_B(37), 4crn_P(38), 1r5b_A(36), 1r5o_A(36), 1r5n_A(36), 1etu_A(36), 4r…
Vertebrate_mammalian	Macaca fascicularis	XP_015290811.1	4c0s_A(84), 4c0s_B(84), 1g7c_A(71), 2b7b_A(71), 1ije_A(71), 1ijf_A(71), 1f60_A(71), 2b7c_A(71), 1skq_B(46), 1skq_A(46), 1jny_B(46), 1jny_A(46), 4cxh_A(45), 4cxg_A(45), 3vmf_A(45), 3wxm_E(45), 3agj_E(45), 3wxm_G(45), 3agj_G(45), 3wxm_C(45), 3agj_C(45), 3wxm_A(45), 3agj_A(45), 3wy9_B(45), 3wy9_A(45), 3wya_A(45), 4ac9_B(35), 4aca_B(35), 4acb_B(35), 4acb_A(35), 2pzs_B(42)
Vertebrate_mammalian	Leptonychotes weddellii	XP_006737647.1	4c0s_A(84), 4c0s_B(85), 2b7b_A(77), 1ijf_A(77), 1f60_A(77), 1g7c_A(77), 1ije_A(77), 2b7c_A(77), 3wxm_G(52), 3agj_G(52), 3wxm_E(52), 3agj_E(52), 3wxm_A(52), 3agj_A(52), 3wxm_C(52), 3agj_C(52), 4cxh_A(52), 4cxg_A(52), 3vmf_A(52), 1skq_B(50), 1skq_A(50), 1jny_A(50), 1jny_B(50), 3wy9_B(52), 3wy9_A(52), 3wya_A(49), 4d61_i(37), 3j5y_B(37), 4crn_P(36), 1etu_A(35), 4kbv_Y(35), 4kcy_Y(35), 4kd0_Y(35), 4kb…
Vertebrate_mammalian	Leptonychotes weddellii	XP_006729120.1	4c0s_A(91), 4c0s_B(91), 2b7b_A(80), 1ijf_A(80), 1f60_A(80), 1g7c_A(80), 1ije_A(80), 2b7c_A(80), 3wxm_G(53), 3agj_G(53), 3wxm_E(53), 3agj_E(53), 3wxm_C(52), 3agj_C(52), 4cxh_A(52), 4cxg_A(52), 3vmf_A(52), 3wxm_A(52), 3agj_A(52), 1skq_B(51), 1skq_A(51), 1jny_A(51), 1jny_B(50), 3wy9_B(51), 3wy9_A(51), 3wya_A(47), 4d61_i(38), 3j5y_B(38), 4crn_P(38), 1r5b_A(35), 1r5o_A(35), 1r5n_A(35), 1etu_A(35), 3j2…
Vertebrate_mammalian	Leptonychotes weddellii	XP_006737953.1	4c0s_A(99), 4c0s_B(99), 2b7b_A(81), 1ijf_A(81), 1f60_A(81), 1g7c_A(81), 1ije_A(81), 2b7c_A(81), 3wxm_G(54), 3agj_G(54), 3wxm_E(54), 3agj_E(54), 3wxm_C(54), 3agj_C(54), 3wxm_A(54), 3agj_A(54), 4cxh_A(54), 4cxg_A(54), 3vmf_A(54), 1skq_B(51), 1skq_A(51), 1jny_A(51), 1jny_B(51), 3wy9_B(51), 3wy9_A(51), 3wya_A(48), 4d61_i(38), 3j5y_B(37), 4crn_P(38), 1r5b_A(36), 1r5o_A(36), 1r5n_A(36), 1etu_A(36), 4rc…
Vertebrate_mammalian	Leptonychotes weddellii	XP_006745012.1	4c0s_A(89), 4c0s_B(89), 1g7c_A(78), 2b7c_A(78), 2b7b_A(78), 1ijf_A(78), 1f60_A(78), 1ije_A(78), 3wxm_E(53), 3agj_E(53), 4cxh_A(53), 4cxg_A(53), 3vmf_A(53), 3wxm_G(53), 3agj_G(53), 3wxm_C(53), 3agj_C(53), 3wxm_A(53), 3agj_A(53), 1skq_B(52), 1skq_A(52), 1jny_B(50), 1jny_A(52), 3wy9_B(52), 3wy9_A(52), 3wya_A(50), 4d61_i(37), 3j5y_B(36), 4crn_P(36), 1r5n_A(35), 1r5b_A(35), 1r5o_A(35), 1etu_A(39), 1ef…
Vertebrate_mammalian	Leptonychotes weddellii	XP_006728725.1	4c0s_A(93), 4c0s_B(93), 2b7b_A(82), 1ijf_A(82), 1f60_A(82), 1g7c_A(82), 1ije_A(82), 2b7c_A(82), 3wxm_E(55), 3agj_E(55), 3wxm_G(55), 3agj_G(55), 3wxm_A(55), 3agj_A(55), 3wxm_C(55), 3agj_C(55), 4cxh_A(55), 4cxg_A(55), 3vmf_A(55), 1skq_B(53), 1skq_A(53), 1jny_A(53), 1jny_B(52), 3wy9_B(52), 3wy9_A(52), 3wya_A(49), 4d61_i(39), 3j5y_B(39), 4crn_P(39), 1r5b_A(36), 1r5o_A(36), 1r5n_A(36), 3e20_D(35), 3e2…
Vertebrate_mammalian	Tursiops truncatus	XP_019784672.1	4c0s_A(82), 4c0s_B(82), 2b7b_A(73), 1ijf_A(73), 1f60_A(73), 1ije_A(73), 1g7c_A(73), 2b7c_A(73), 3wxm_E(49), 3agj_E(49), 3wxm_G(49), 3agj_G(49), 3wxm_C(49), 3agj_C(49), 3wxm_A(49), 3agj_A(49), 4cxh_A(49), 4cxg_A(49), 3vmf_A(49), 1skq_B(47), 1skq_A(47), 1jny_A(47), 1jny_B(47), 3wy9_B(47), 3wy9_A(47), 3wya_A(44), 4d61_i(36), 3j5y_B(36), 4crn_P(35), 3izq_1(35), 1zc8_Y(37), 1ttt_C(37), 1ttt_A(37), 1tt…
Vertebrate_mammalian	Orcinus orca	XP_004282402.1	4c0s_A(99), 4c0s_B(100), 2b7b_A(81), 1ijf_A(81), 1f60_A(81), 1ije_A(81), 1g7c_A(81), 2b7c_A(81), 3wxm_E(54), 3agj_E(54), 3wxm_G(54), 3agj_G(54), 3wxm_C(54), 3agj_C(54), 4cxh_A(54), 4cxg_A(54), 3vmf_A(54), 3wxm_A(54), 3agj_A(54), 1skq_B(51), 1skq_A(51), 1jny_A(51), 1jny_B(51), 3wy9_B(51), 3wy9_A(51), 3wya_A(48), 4d61_i(38), 3j5y_B(37), 4crn_P(38), 1r5b_A(36), 1r5o_A(36), 1r5n_A(36), 1etu_A(36), 4r…
Vertebrate_mammalian	Orcinus orca	XP_004270159.1	4c0s_A(93), 4c0s_B(93), 2b7b_A(82), 1ijf_A(82), 1f60_A(82), 1g7c_A(82), 1ije_A(82), 2b7c_A(82), 3wxm_E(55), 3agj_E(55), 3wxm_G(55), 3agj_G(55), 3wxm_C(55), 3agj_C(55), 3wxm_A(55), 3agj_A(55), 4cxh_A(55), 4cxg_A(55), 3vmf_A(55), 1skq_B(53), 1skq_A(53), 1jny_A(53), 1jny_B(52), 3wy9_B(52), 3wy9_A(52), 3wya_A(49), 4d61_i(39), 3j5y_B(39), 4crn_P(39), 1r5b_A(36), 1r5o_A(36), 1r5n_A(36), 3e20_D(35), 3e2…
Vertebrate_mammalian	Orcinus orca	XP_012393082.1	4c0s_A(99), 4c0s_B(100), 2b7b_A(81), 1ijf_A(81), 1f60_A(81), 1g7c_A(81), 1ije_A(81), 2b7c_A(81), 3wxm_E(54), 3agj_E(54), 3wxm_G(54), 3agj_G(54), 3wxm_C(54), 3agj_C(54), 3wxm_A(54), 3agj_A(54), 4cxh_A(54), 4cxg_A(54), 3vmf_A(54), 1skq_B(51), 1skq_A(51), 1jny_A(51), 1jny_B(51), 3wy9_B(51), 3wy9_A(51), 3wya_A(48), 4d61_i(38), 3j5y_B(37), 4crn_P(38), 1r5b_A(36), 1r5o_A(36), 1r5n_A(36), 1etu_A(36), 4r…
Vertebrate_mammalian	Pantholops hodgsonii	XP_005971075.1	4c0s_A(99), 4c0s_B(100), 2b7b_A(81), 1ijf_A(81), 1f60_A(81), 1ije_A(81), 1g7c_A(81), 2b7c_A(81), 3wxm_E(54), 3agj_E(54), 3wxm_G(54), 3agj_G(54), 3wxm_C(54), 3agj_C(54), 4cxh_A(54), 4cxg_A(54), 3vmf_A(54), 3wxm_A(54), 3agj_A(54), 1skq_B(51), 1skq_A(51), 1jny_A(51), 1jny_B(51), 3wy9_B(51), 3wy9_A(51), 3wya_A(48), 4d61_i(38), 3j5y_B(37), 4crn_P(38), 1r5b_A(36), 1r5o_A(36), 1r5n_A(36), 1etu_A(36), 4r…
Vertebrate_mammalian	Pantholops hodgsonii	XP_005965574.1	4c0s_B(92), 4c0s_A(92), 2b7b_A(79), 1ijf_A(79), 1f60_A(79), 1ije_A(79), 1g7c_A(79), 2b7c_A(79), 3wxm_E(55), 3agj_E(55), 3wxm_G(55), 3agj_G(55), 3wxm_A(55), 3wxm_C(55), 3agj_C(55), 3agj_A(55), 4cxh_A(55), 4cxg_A(55), 3vmf_A(55), 1skq_B(51), 1skq_A(51), 1jny_A(51), 1jny_B(50), 3wy9_B(51), 3wy9_A(51), 4d61_i(45), 3j5y_B(45), 3wya_A(47), 4crn_P(44), 3izq_1(45), 1r5b_A(36), 1r5o_A(36), 1r5n_A(36), 3p2…
Vertebrate_mammalian	Pantholops hodgsonii	XP_005980684.1	4c0s_A(92), 4c0s_B(92), 2b7b_A(81), 1ijf_A(81), 1f60_A(81), 1g7c_A(81), 1ije_A(81), 2b7c_A(81), 3wxm_E(54), 3agj_E(54), 3wxm_G(54), 3agj_G(54), 3wxm_A(54), 3agj_A(54), 3wxm_C(54), 3agj_C(54), 4cxh_A(54), 4cxg_A(54), 3vmf_A(54), 1skq_B(52), 1skq_A(52), 1jny_A(52), 1jny_B(52), 3wy9_B(52), 3wy9_A(52), 3wya_A(49), 4d61_i(39), 3j5y_B(38), 4crn_P(38), 1r5b_A(36), 1r5o_A(36), 1r5n_A(36), 1etu_A(36)
Vertebrate_mammalian	Pantholops hodgsonii	XP_005965035.1	4c0s_A(79), 4c0s_B(79), 2b7b_A(70), 1ijf_A(70), 1f60_A(70), 1ije_A(70), 1g7c_A(70), 2b7c_A(70), 3wxm_E(48), 3agj_E(48), 3wxm_G(48), 3agj_G(48), 4cxh_A(48), 4cxg_A(48), 3vmf_A(48), 3wxm_C(48), 3agj_C(48), 3wxm_A(48), 3agj_A(48), 1skq_B(44), 1skq_A(44), 1jny_A(44), 1jny_B(43), 3wy9_B(53), 3wy9_A(53), 4d61_i(37), 3j5y_B(36), 4crn_P(36), 3wya_A(48), 3izq_1(36), 4lby_A(36), 1zc8_Y(36), 1ttt_C(36), 1tt…
Vertebrate_mammalian	Pantholops hodgsonii	XP_005974090.1	4c0s_B(92), 4c0s_A(92), 1ije_A(76), 2b7b_A(76), 1ijf_A(76), 1f60_A(76), 1g7c_A(76), 2b7c_A(76), 3wxm_A(59), 3agj_A(59), 3wxm_G(59), 3agj_G(59), 3wxm_E(59), 3agj_E(59), 3wxm_C(59), 3agj_C(59), 4cxh_A(59), 4cxg_A(59), 3vmf_A(59), 1skq_B(52), 1skq_A(52), 1jny_A(52), 1jny_B(50), 3wy9_B(52), 3wy9_A(52), 4d61_i(50), 3izq_1(49), 3j5y_B(49), 4crn_P(42), 3wya_A(47), 3p27_B(44), 3p26_B(44), 3p26_A(43), 1r5…
Vertebrate_mammalian	Pantholops hodgsonii	XP_005963050.1	4c0s_B(94), 4c0s_A(93), 2b7b_A(80), 1ijf_A(80), 1f60_A(80), 1ije_A(80), 1g7c_A(80), 2b7c_A(79), 3wxm_E(56), 3agj_E(56), 3wxm_G(56), 3agj_G(56), 3wxm_A(56), 3agj_A(56), 3wxm_C(56), 3agj_C(56), 4cxh_A(56), 4cxg_A(56), 3vmf_A(56), 1skq_B(51), 1skq_A(51), 1jny_A(51), 1jny_B(50), 3wy9_B(52), 3wy9_A(52), 4d61_i(45), 3j5y_B(45), 3izq_1(46), 4crn_P(44), 3wya_A(46), 3p27_B(41), 1r5b_A(36), 1r5o_A(36), 1r5…
Vertebrate_mammalian	Pantholops hodgsonii	XP_005978307.1	4c0s_B(94), 4c0s_A(93), 2b7b_A(79), 1ijf_A(79), 1f60_A(79), 1ije_A(79), 1g7c_A(79), 2b7c_A(79), 3wxm_G(57), 3agj_G(57), 3wxm_E(57), 3agj_E(57), 3wxm_C(56), 3agj_C(56), 3wxm_A(56), 3agj_A(56), 4cxh_A(56), 4cxg_A(56), 3vmf_A(56), 1jny_A(52), 1skq_B(52), 1skq_A(52), 1jny_B(51), 4d61_i(50), 3j5y_B(49), 3wy9_B(51), 3wy9_A(51), 3izq_1(46), 4crn_P(45), 3wya_A(46), 3p27_B(41), 1r5b_A(38), 1r5o_A(38), 1r5…
Vertebrate_mammalian	Pantholops hodgsonii	XP_005971076.1	4c0s_A(99), 4c0s_B(100), 2b7b_A(81), 1ijf_A(81), 1f60_A(81), 1g7c_A(81), 1ije_A(81), 2b7c_A(81), 3wxm_E(54), 3agj_E(54), 3wxm_G(54), 3agj_G(54), 3wxm_C(54), 3agj_C(54), 3wxm_A(54), 3agj_A(54), 4cxh_A(54), 4cxg_A(54), 3vmf_A(54), 1skq_B(51), 1skq_A(51), 1jny_A(51), 1jny_B(51), 3wy9_B(51), 3wy9_A(51), 3wya_A(48), 4d61_i(38), 3j5y_B(37), 4crn_P(38), 1r5b_A(36), 1r5o_A(36), 1r5n_A(36), 1etu_A(36), 4r…
Vertebrate_mammalian	Pantholops hodgsonii	XP_005983523.1	4c0s_A(90), 4c0s_B(91), 2b7b_A(80), 1ijf_A(80), 1f60_A(80), 1g7c_A(80), 1ije_A(80), 2b7c_A(80), 3wxm_G(53), 3agj_G(53), 3wxm_E(53), 3agj_E(53), 3wxm_C(53), 3agj_C(53), 3wxm_A(53), 3agj_A(53), 4cxh_A(53), 4cxg_A(53), 3vmf_A(53), 1skq_B(52), 1skq_A(52), 1jny_A(52), 1jny_B(51), 3wy9_B(51), 3wy9_A(51), 3wya_A(48), 4d61_i(38), 3j5y_B(38), 4crn_P(38), 1r5b_A(36), 1r5o_A(36), 1r5n_A(36), 3e20_D(35), 3e2…
Vertebrate_mammalian	Pantholops hodgsonii	XP_005980082.1	4c0s_B(93), 4c0s_A(93), 2b7b_A(79), 1ijf_A(79), 1f60_A(79), 1g7c_A(79), 1ije_A(79), 2b7c_A(78), 3wxm_G(53), 3agj_G(53), 3wxm_E(53), 3agj_E(53), 3wxm_A(53), 3agj_A(53), 3wxm_C(53), 3agj_C(53), 4cxh_A(53), 4cxg_A(53), 3vmf_A(53), 1skq_B(48), 1skq_A(48), 1jny_A(48), 1jny_B(47), 4d61_i(49), 3wy9_B(51), 3wy9_A(51), 3j5y_B(48), 3izq_1(46), 4crn_P(45), 3wya_A(45), 3p27_B(41), 1r5b_A(38), 1r5o_A(38), 1r5…
Vertebrate_mammalian	Pantholops hodgsonii	XP_005967408.1	4c0s_A(91), 4c0s_B(91), 2b7b_A(80), 1ijf_A(80), 1f60_A(80), 1g7c_A(80), 1ije_A(80), 2b7c_A(80), 3wxm_E(53), 3agj_E(53), 3wxm_G(53), 3agj_G(53), 4cxh_A(53), 4cxg_A(53), 3vmf_A(53), 3wxm_C(53), 3agj_C(53), 3wxm_A(53), 3agj_A(53), 1skq_B(52), 1skq_A(52), 1jny_A(52), 1jny_B(51), 3wy9_B(51), 3wy9_A(51), 3wya_A(49), 4d61_i(38), 3j5y_B(38), 4crn_P(38), 1r5b_A(35), 1r5o_A(35), 1r5n_A(36), 3e20_D(35), 3e2…
Vertebrate_mammalian	Echinops telfairi	XP_004716094.1	4c0s_A(99), 4c0s_B(99), 2b7b_A(80), 1ijf_A(80), 1f60_A(80), 1g7c_A(80), 1ije_A(80), 2b7c_A(80), 3wxm_E(54), 3agj_E(54), 3wxm_G(54), 3agj_G(54), 4cxh_A(54), 4cxg_A(54), 3vmf_A(54), 3wxm_C(54), 3agj_C(54), 3wxm_A(54), 3agj_A(54), 1skq_B(52), 1skq_A(52), 1jny_A(52), 1jny_B(51), 3wy9_B(51), 3wy9_A(51), 3wya_A(48), 4d61_i(38), 3j5y_B(37), 4crn_P(38), 1r5b_A(36), 1r5o_A(36), 1r5n_A(36), 1etu_A(36)
Vertebrate_mammalian	Echinops telfairi	XP_012861152.1	4c0s_A(91), 4c0s_B(91), 2b7b_A(80), 1ijf_A(80), 1f60_A(80), 1g7c_A(80), 1ije_A(80), 2b7c_A(80), 3wxm_E(54), 3agj_E(54), 3wxm_G(54), 3agj_G(54), 3wxm_A(54), 3agj_A(54), 3wxm_C(54), 3agj_C(54), 4cxh_A(54), 4cxg_A(54), 3vmf_A(54), 1skq_B(52), 1skq_A(52), 1jny_A(52), 1jny_B(51), 3wy9_B(51), 3wy9_A(51), 3wya_A(48), 4d61_i(38), 3j5y_B(38), 4crn_P(38), 1r5b_A(35), 1r5o_A(35), 1r5n_A(35), 1etu_A(35), 3j2…
Vertebrate_mammalian	Echinops telfairi	XP_004716095.1	4c0s_A(99), 4c0s_B(99), 2b7b_A(80), 1ijf_A(80), 1f60_A(80), 1ije_A(80), 1g7c_A(80), 2b7c_A(80), 3wxm_G(54), 3agj_G(54), 3wxm_E(54), 3agj_E(54), 3wxm_C(54), 3agj_C(54), 3wxm_A(54), 3agj_A(54), 4cxh_A(54), 4cxg_A(54), 3vmf_A(54), 1jny_A(52), 1skq_B(52), 1skq_A(52), 1jny_B(51), 3wy9_B(51), 3wy9_A(51), 3wya_A(48), 4d61_i(38), 3j5y_B(37), 4crn_P(38), 1r5b_A(36), 1r5o_A(36), 1r5n_A(36), 1etu_A(36)
Vertebrate_mammalian	Erinaceus europaeus	XP_007515831.1	4c0s_A(92), 4c0s_B(93), 2b7b_A(82), 1ijf_A(82), 1f60_A(82), 1g7c_A(82), 1ije_A(82), 2b7c_A(82), 3wxm_E(55), 3agj_E(55), 3wxm_G(55), 3agj_G(55), 3wxm_A(55), 3agj_A(55), 3wxm_C(55), 3agj_C(55), 4cxh_A(55), 4cxg_A(55), 3vmf_A(55), 1skq_B(53), 1skq_A(53), 1jny_A(53), 1jny_B(52), 3wy9_B(52), 3wy9_A(52), 3wya_A(49), 4d61_i(39), 3j5y_B(39), 4crn_P(39), 1r5b_A(36), 1r5o_A(36), 1r5n_A(36), 3e20_D(35), 3e2…
Vertebrate_mammalian	Myotis lucifugus	XP_014302093.1	4c0s_B(97), 4c0s_A(97), 2b7b_A(78), 1ijf_A(78), 1f60_A(78), 1g7c_A(78), 1ije_A(78), 2b7c_A(77), 3wxm_E(55), 3agj_E(55), 3wxm_G(55), 3agj_G(55), 3wxm_A(55), 3agj_A(55), 3wxm_C(55), 3agj_C(55), 4cxh_A(55), 4cxg_A(55), 3vmf_A(55), 1skq_B(51), 1skq_A(51), 1jny_A(51), 1jny_B(50), 3wy9_B(54), 3wy9_A(54), 3wya_A(49), 4d61_i(40), 3j5y_B(40), 4crn_P(39), 1r5n_A(35), 1zc8_Y(35), 1ttt_C(35), 1ttt_A(35), 1tt…
Vertebrate_mammalian	Myotis lucifugus	XP_006089394.1	4c0s_A(93), 4c0s_B(93), 2b7b_A(82), 1ijf_A(82), 1f60_A(82), 1g7c_A(82), 1ije_A(82), 2b7c_A(82), 3wxm_E(55), 3agj_E(55), 3wxm_G(55), 3agj_G(55), 3wxm_A(55), 3agj_A(55), 3wxm_C(55), 3agj_C(55), 4cxh_A(55), 4cxg_A(55), 3vmf_A(55), 1skq_B(53), 1skq_A(53), 1jny_A(53), 1jny_B(52), 3wy9_B(52), 3wy9_A(52), 3wya_A(49), 4d61_i(39), 3j5y_B(39), 4crn_P(39), 1r5b_A(36), 1r5o_A(36), 1r5n_A(36), 3e20_D(35), 3e2…
Vertebrate_mammalian	Ochotona princeps	XP_004599948.1	4c0s_A(93), 4c0s_B(93), 2b7b_A(82), 1ijf_A(82), 1f60_A(82), 1g7c_A(82), 1ije_A(82), 2b7c_A(82), 3wxm_E(55), 3agj_E(55), 3wxm_G(55), 3agj_G(55), 3wxm_A(55), 3agj_A(55), 3wxm_C(55), 3agj_C(55), 4cxh_A(55), 4cxg_A(55), 3vmf_A(55), 1skq_B(53), 1skq_A(53), 1jny_A(53), 1jny_B(52), 3wy9_B(52), 3wy9_A(52), 3wya_A(49), 4d61_i(39), 3j5y_B(39), 4crn_P(39), 1r5b_A(36), 1r5o_A(36), 1r5n_A(36), 3e20_D(35), 3e2…
Vertebrate_mammalian	Ochotona princeps	XP_004586009.1	4c0s_A(99), 4c0s_B(99), 2b7b_A(81), 1ijf_A(81), 1f60_A(81), 1g7c_A(81), 1ije_A(81), 2b7c_A(81), 3wxm_E(54), 3wxm_G(54), 3agj_E(54), 3agj_G(54), 4cxh_A(54), 4cxg_A(54), 3vmf_A(54), 3wxm_C(54), 3agj_C(54), 3wxm_A(54), 3agj_A(54), 1skq_B(52), 1skq_A(52), 1jny_A(52), 1jny_B(51), 3wy9_B(51), 3wy9_A(51), 3wya_A(48), 4d61_i(38), 3j5y_B(37), 4crn_P(38), 1r5b_A(36), 1r5o_A(36), 1r5n_A(36), 1etu_A(36), 4rc…
Vertebrate_mammalian	Trichechus manatus	XP_004370230.1	4c0s_A(99), 4c0s_B(99), 2b7b_A(81), 1ijf_A(81), 1f60_A(81), 1ije_A(80), 1g7c_A(80), 2b7c_A(80), 3wxm_G(54), 3agj_G(54), 3wxm_E(54), 3agj_E(54), 3wxm_A(53), 3agj_A(53), 3wxm_C(53), 3agj_C(53), 4cxh_A(53), 4cxg_A(53), 3vmf_A(53), 1skq_B(51), 1skq_A(51), 1jny_A(51), 1jny_B(51), 3wy9_B(52), 3wy9_A(52), 3wya_A(48), 4d61_i(38), 3j5y_B(38), 4crn_P(38), 1r5b_A(36), 1r5o_A(36), 1r5n_A(36), 1etu_A(36)
Vertebrate_mammalian	Trichechus manatus	XP_004377187.1	4c0s_A(86), 4c0s_B(87), 2b7b_A(78), 1ijf_A(78), 1f60_A(78), 1g7c_A(78), 1ije_A(78), 2b7c_A(78), 3wxm_E(51), 3agj_E(51), 3wxm_G(51), 3agj_G(51), 4cxh_A(51), 4cxg_A(51), 3vmf_A(51), 3wxm_A(51), 3agj_A(51), 3wxm_C(51), 3agj_C(51), 1skq_B(50), 1skq_A(50), 1jny_A(50), 1jny_B(50), 3wy9_B(52), 3wy9_A(52), 3wya_A(48), 4d61_i(37), 3j5y_B(37), 4crn_P(38), 1r5b_A(35), 1r5o_A(35), 1r5n_A(35)
Vertebrate_mammalian	Trichechus manatus	XP_004370231.1	4c0s_A(99), 4c0s_B(99), 2b7b_A(81), 1ijf_A(81), 1f60_A(81), 1ije_A(80), 1g7c_A(80), 2b7c_A(80), 3wxm_G(54), 3agj_G(54), 3wxm_E(54), 3agj_E(54), 3wxm_A(53), 3agj_A(53), 3wxm_C(53), 3agj_C(53), 4cxh_A(53), 4cxg_A(53), 3vmf_A(53), 1skq_B(51), 1skq_A(51), 1jny_A(51), 1jny_B(51), 3wy9_B(52), 3wy9_A(52), 3wya_A(48), 4d61_i(38), 3j5y_B(38), 4crn_P(38), 1r5b_A(36), 1r5o_A(36), 1r5n_A(36), 1etu_A(36)
Vertebrate_mammalian	Trichechus manatus	XP_004385613.1	4c0s_A(85), 4c0s_B(85), 2b7c_A(75), 2b7b_A(75), 1ijf_A(75), 1f60_A(75), 1g7c_A(75), 1ije_A(75), 3wxm_A(49), 3agj_A(49), 3wxm_G(49), 3agj_G(49), 3wxm_E(49), 3agj_E(49), 3wxm_C(49), 3agj_C(49), 4cxh_A(49), 4cxg_A(49), 3vmf_A(49), 1jny_A(49), 1skq_B(49), 1skq_A(49), 1jny_B(48), 3wy9_B(49), 3wy9_A(49), 3wya_A(47), 1zc8_Y(35), 1ttt_C(35), 1ttt_A(35), 1ttt_B(35), 1b23_P(35), 1eft_A(35), 1ob5_A(35), 1tu…
Vertebrate_mammalian	Trichechus manatus	XP_004381436.1	4c0s_A(93), 4c0s_B(93), 2b7b_A(82), 1ijf_A(82), 1f60_A(82), 1g7c_A(82), 1ije_A(82), 2b7c_A(82), 3wxm_E(55), 3agj_E(55), 3wxm_G(55), 3agj_G(55), 3wxm_A(55), 3agj_A(55), 4cxh_A(55), 4cxg_A(55), 3vmf_A(55), 3wxm_C(55), 3agj_C(55), 1skq_B(53), 1skq_A(53), 1jny_A(53), 1jny_B(52), 3wy9_B(52), 3wy9_A(52), 3wya_A(49), 4d61_i(39), 3j5y_B(38), 4crn_P(39), 1r5b_A(36), 1r5o_A(36), 1r5n_A(37), 3e20_D(35), 3e2…
Vertebrate_mammalian	Saimiri boliviensis	XP_010341576.1	4c0s_B(99), 4c0s_A(99), 2b7b_A(80), 1ijf_A(80), 1f60_A(80), 1g7c_A(80), 1ije_A(80), 2b7c_A(80), 3wxm_E(54), 3agj_E(54), 3wxm_G(54), 3agj_G(54), 3wxm_C(53), 3agj_C(53), 4cxh_A(53), 4cxg_A(53), 3vmf_A(53), 3wxm_A(53), 3agj_A(53), 1skq_B(50), 1skq_A(50), 1jny_A(50), 1jny_B(50), 3wy9_B(51), 3wy9_A(51), 3wya_A(48), 4d61_i(37), 3j5y_B(37), 4crn_P(38), 1r5n_A(35), 2c78_A(35), 1tui_A(35), 1tui_B(35), 1tu…
Vertebrate_mammalian	Saimiri boliviensis	XP_003926376.1	4c0s_A(92), 4c0s_B(92), 2b7b_A(81), 1ijf_A(81), 1f60_A(81), 1g7c_A(81), 1ije_A(81), 2b7c_A(81), 3wxm_E(54), 3agj_E(54), 3wxm_G(54), 3agj_G(54), 3wxm_A(54), 3agj_A(54), 3wxm_C(54), 3agj_C(54), 4cxh_A(54), 4cxg_A(54), 3vmf_A(54), 1skq_B(52), 1skq_A(52), 1jny_A(52), 1jny_B(52), 3wy9_B(52), 3wy9_A(52), 3wya_A(49), 4d61_i(39), 3j5y_B(38), 4crn_P(38), 1r5b_A(35), 1r5o_A(35), 1r5n_A(36), 3e20_D(35), 3e2…
Vertebrate_mammalian	Saimiri boliviensis	XP_010345028.1	4c0s_B(86), 4c0s_A(85), 2b7b_A(78), 1ijf_A(78), 1f60_A(78), 1ije_A(78), 1g7c_A(78), 2b7c_A(78), 3wxm_G(52), 3agj_G(52), 3wxm_E(52), 3agj_E(52), 3wxm_C(52), 3agj_C(52), 3wxm_A(52), 3agj_A(52), 4cxh_A(52), 4cxg_A(52), 3vmf_A(52), 1skq_B(50), 1skq_A(50), 1jny_A(50), 1jny_B(49), 3wy9_B(50), 3wy9_A(50), 3wya_A(48), 4d61_i(37), 3j5y_B(36), 4crn_P(37), 3deg_C(35)
Vertebrate_mammalian	Saimiri boliviensis	XP_010347515.1	4c0s_A(93), 4c0s_B(93), 2b7b_A(82), 1ijf_A(82), 1f60_A(82), 1g7c_A(82), 1ije_A(82), 2b7c_A(82), 3wxm_E(54), 3agj_E(54), 3wxm_G(54), 3agj_G(54), 3wxm_A(54), 3agj_A(54), 3wxm_C(54), 3agj_C(54), 4cxh_A(54), 4cxg_A(54), 3vmf_A(54), 1skq_B(53), 1skq_A(53), 1jny_A(53), 1jny_B(52), 3wy9_B(52), 3wy9_A(52), 3wya_A(49), 4d61_i(39), 3j5y_B(39), 4crn_P(39), 1r5b_A(36), 1r5o_A(36), 1r5n_A(36), 3e20_D(35), 3e2…
Vertebrate_mammalian	Ovis aries	XP_014953624.1	4c0s_A(93), 4c0s_B(93), 2b7b_A(82), 1ijf_A(82), 1f60_A(82), 1g7c_A(82), 1ije_A(82), 2b7c_A(82), 3wxm_G(55), 3agj_G(55), 3wxm_E(55), 3agj_E(55), 3wxm_C(55), 3agj_C(55), 3wxm_A(55), 3agj_A(55), 4cxh_A(55), 4cxg_A(55), 3vmf_A(55), 1skq_B(53), 1skq_A(53), 1jny_A(53), 1jny_B(52), 3wy9_B(52), 3wy9_A(52), 3wya_A(49), 4d61_i(39), 3j5y_B(39), 4crn_P(39), 1r5b_A(36), 1r5o_A(36), 1r5n_A(36), 3e20_D(35), 3e2…
Vertebrate_mammalian	Ovis aries	XP_004008202.1	4c0s_A(93), 4c0s_B(93), 2b7b_A(82), 1ijf_A(82), 1f60_A(82), 1g7c_A(82), 1ije_A(82), 2b7c_A(82), 3wxm_E(55), 3agj_E(55), 3wxm_G(55), 3agj_G(55), 3wxm_A(55), 3agj_A(55), 3wxm_C(55), 3agj_C(55), 4cxh_A(55), 4cxg_A(55), 3vmf_A(55), 1skq_B(53), 1skq_A(53), 1jny_A(53), 1jny_B(52), 3wy9_B(52), 3wy9_A(52), 3wya_A(49), 4d61_i(39), 3j5y_B(39), 4crn_P(39), 1r5b_A(36), 1r5o_A(36), 1r5n_A(36), 3e20_D(35), 3e2…
Vertebrate_mammalian	Ovis aries	XP_012027733.1	4c0s_A(92), 4c0s_B(92), 2b7b_A(81), 1ijf_A(81), 1f60_A(81), 1g7c_A(81), 1ije_A(81), 2b7c_A(81), 3wxm_E(54), 3agj_E(54), 3wxm_G(54), 3agj_G(54), 3wxm_A(54), 3agj_A(54), 3wxm_C(54), 3agj_C(54), 4cxh_A(54), 4cxg_A(54), 3vmf_A(54), 1skq_B(52), 1skq_A(52), 1jny_A(52), 1jny_B(51), 3wy9_B(52), 3wy9_A(52), 3wya_A(49), 4d61_i(39), 3j5y_B(38), 4crn_P(38), 1r5b_A(36), 1r5o_A(36), 1r5n_A(36), 3e20_D(35), 3e2…
Vertebrate_mammalian	Ovis aries	XP_012021221.1	4c0s_A(90), 4c0s_B(91), 2b7b_A(81), 1ijf_A(81), 1f60_A(81), 1ije_A(81), 1g7c_A(81), 2b7c_A(81), 3wxm_E(53), 3agj_E(53), 3wxm_G(53), 3agj_G(53), 3wxm_C(53), 3agj_C(53), 3wxm_A(53), 3agj_A(53), 4cxh_A(53), 4cxg_A(53), 3vmf_A(53), 1jny_A(52), 1skq_B(52), 1skq_A(52), 1jny_B(51), 3wy9_B(52), 3wy9_A(52), 3wya_A(49), 4d61_i(38), 3j5y_B(38), 4crn_P(39), 1r5b_A(35), 1r5o_A(35), 1r5n_A(35), 1etu_A(35)
Vertebrate_mammalian	Ovis aries	XP_014954960.1	4c0s_A(99), 4c0s_B(100), 2b7b_A(81), 1ijf_A(81), 1f60_A(81), 1ije_A(81), 1g7c_A(81), 2b7c_A(81), 3wxm_E(54), 3agj_E(54), 3wxm_G(54), 3agj_G(54), 3wxm_A(54), 3agj_A(54), 3wxm_C(54), 3agj_C(54), 4cxh_A(54), 4cxg_A(54), 3vmf_A(54), 1skq_B(51), 1skq_A(51), 1jny_A(51), 1jny_B(51), 3wy9_B(51), 3wy9_A(51), 3wya_A(48), 4d61_i(38), 3j5y_B(37), 4crn_P(38), 1r5b_A(36), 1r5o_A(36), 1r5n_A(36), 1etu_A(36), 4r…
Vertebrate_mammalian	Ovis aries	XP_011964454.1	4c0s_A(99), 4c0s_B(100), 2b7b_A(81), 1ijf_A(81), 1f60_A(81), 1g7c_A(81), 1ije_A(81), 2b7c_A(81), 3wxm_E(54), 3agj_E(54), 3wxm_G(54), 3agj_G(54), 3wxm_C(54), 3agj_C(54), 3wxm_A(54), 3agj_A(54), 4cxh_A(54), 4cxg_A(54), 3vmf_A(54), 1skq_B(51), 1skq_A(51), 1jny_A(51), 1jny_B(51), 3wy9_B(51), 3wy9_A(51), 3wya_A(48), 4d61_i(38), 3j5y_B(37), 4crn_P(38), 1r5b_A(36), 1r5o_A(36), 1r5n_A(36), 1etu_A(36), 4r…
Vertebrate_mammalian	Ovis aries	XP_012040812.1	4c0s_A(93), 4c0s_B(93), 2b7b_A(82), 1ijf_A(82), 1f60_A(82), 1ije_A(82), 1g7c_A(82), 2b7c_A(82), 3wxm_E(55), 3agj_E(55), 3wxm_G(55), 3agj_G(55), 4cxh_A(55), 4cxg_A(55), 3vmf_A(55), 3wxm_C(55), 3agj_C(55), 3wxm_A(55), 3agj_A(55), 1skq_B(53), 1skq_A(53), 1jny_A(53), 1jny_B(52), 3wy9_B(52), 3wy9_A(52), 3wya_A(49), 4d61_i(39), 3j5y_B(39), 4crn_P(39), 1r5b_A(36), 1r5o_A(36), 1r5n_A(36), 3e20_D(35), 3e2…
Vertebrate_mammalian	Ovis aries	XP_011956972.1	4c0s_A(89), 4c0s_B(90), 2b7b_A(81), 1ijf_A(81), 1f60_A(81), 1g7c_A(80), 1ije_A(80), 2b7c_A(80), 3wxm_E(53), 3agj_E(53), 3wxm_G(53), 3agj_G(53), 3wxm_C(53), 3agj_C(53), 3wxm_A(53), 3agj_A(53), 4cxh_A(53), 4cxg_A(53), 3vmf_A(53), 1skq_B(52), 1skq_A(52), 1jny_A(52), 1jny_B(51), 3wy9_B(52), 3wy9_A(52), 3wya_A(48), 4d61_i(38), 3j5y_B(38), 4crn_P(38), 1r5b_A(35), 1r5o_A(35), 1r5n_A(35), 1etu_A(35)
Vertebrate_mammalian	Ovis aries	XP_011977736.1	4c0s_A(87), 4c0s_B(87), 2b7b_A(76), 1ijf_A(76), 1f60_A(76), 1g7c_A(76), 1ije_A(76), 2b7c_A(76), 3wxm_E(51), 3agj_E(51), 3wxm_G(51), 3agj_G(51), 4cxh_A(51), 4cxg_A(51), 3vmf_A(51), 3wxm_C(51), 3agj_C(51), 3wxm_A(51), 3agj_A(51), 1skq_B(50), 1skq_A(50), 1jny_A(50), 1jny_B(49), 3wy9_B(48), 3wy9_A(48), 3wya_A(46), 3j5y_B(37), 4d61_i(37), 4crn_P(37), 1r5b_A(35), 1r5o_A(35), 1r5n_A(35), 1efm_A(43)
Vertebrate_mammalian	Ovis aries	XP_004004140.1	4c0s_A(93), 4c0s_B(93), 2b7b_A(82), 1ijf_A(82), 1f60_A(82), 1g7c_A(82), 1ije_A(82), 2b7c_A(82), 3wxm_E(55), 3agj_E(55), 3wxm_G(55), 3agj_G(55), 3wxm_A(55), 3agj_A(55), 3wxm_C(55), 3agj_C(55), 4cxh_A(55), 4cxg_A(55), 3vmf_A(55), 1skq_B(53), 1skq_A(53), 1jny_A(53), 1jny_B(52), 3wy9_B(52), 3wy9_A(52), 3wya_A(49), 4d61_i(39), 3j5y_B(39), 4crn_P(39), 1r5b_A(36), 1r5o_A(36), 1r5n_A(36), 3e20_D(35), 3e2…
Vertebrate_mammalian	Ovis aries	XP_012025307.1	4c0s_A(91), 4c0s_B(91), 2b7b_A(80), 1ijf_A(80), 1f60_A(80), 1g7c_A(80), 1ije_A(80), 2b7c_A(80), 3wxm_E(53), 3agj_E(53), 3wxm_G(53), 3agj_G(53), 3wxm_C(53), 3agj_C(53), 4cxh_A(53), 4cxg_A(53), 3vmf_A(53), 3wxm_A(53), 3agj_A(53), 1skq_B(52), 1skq_A(52), 1jny_A(52), 1jny_B(51), 3wy9_B(51), 3wy9_A(51), 3wya_A(48), 4d61_i(39), 3j5y_B(38), 4crn_P(38), 1r5b_A(36), 1r5o_A(36), 1r5n_A(36), 3e20_D(35), 3e2…
Vertebrate_mammalian	Ovis aries	XP_012003836.1	4c0s_A(89), 4c0s_B(90), 2b7b_A(80), 1ijf_A(80), 1f60_A(80), 1g7c_A(80), 1ije_A(80), 2b7c_A(80), 3wxm_G(53), 3agj_G(53), 3wxm_E(53), 3agj_E(53), 3wxm_A(53), 3agj_A(53), 3wxm_C(53), 3agj_C(53), 4cxh_A(53), 4cxg_A(53), 3vmf_A(53), 1skq_B(51), 1skq_A(51), 1jny_A(51), 1jny_B(50), 3wy9_B(50), 3wy9_A(50), 3wya_A(47), 4d61_i(37), 3j5y_B(37), 4crn_P(37), 3e20_D(35), 3e20_A(35), 3e20_E(35), 3e20_J(35), 1et…
Vertebrate_mammalian	Chinchilla lanigera	XP_013372195.1	4c0s_A(73), 4c0s_B(73), 1g7c_A(65), 2b7b_A(65), 1ijf_A(65), 1f60_A(65), 2b7c_A(65), 1ije_A(65), 3wxm_E(41), 3agj_E(41), 3wxm_C(41), 3agj_C(41), 4cxh_A(41), 4cxg_A(41), 3vmf_A(41), 3wxm_A(41), 3wxm_G(41), 3agj_G(41), 3agj_A(41), 1skq_B(42), 1skq_A(42), 1jny_B(42), 1jny_A(41), 3wy9_B(40), 3wy9_A(40), 3wya_A(40), 1zc8_Y(36), 1ttt_C(36), 1ttt_A(36), 1ttt_B(36), 1b23_P(36), 1tui_A(36), 1tui_B(36), 1tu…
Vertebrate_mammalian	Chinchilla lanigera	XP_005405386.2	4c0s_A(93), 4c0s_B(93), 2b7b_A(82), 1ijf_A(82), 1f60_A(82), 1g7c_A(82), 1ije_A(82), 2b7c_A(82), 3wxm_E(55), 3agj_E(55), 3wxm_G(55), 3agj_G(55), 3wxm_A(55), 3agj_A(55), 3wxm_C(55), 3agj_C(55), 4cxh_A(55), 4cxg_A(55), 3vmf_A(55), 1skq_B(53), 1skq_A(53), 1jny_A(53), 1jny_B(52), 3wy9_B(52), 3wy9_A(52), 3wya_A(49), 4d61_i(39), 3j5y_B(39), 4crn_P(39), 1r5b_A(36), 1r5o_A(36), 1r5n_A(36), 3e20_D(35), 3e2…
Vertebrate_mammalian	Chinchilla lanigera	XP_005410021.1	4c0s_A(99), 4c0s_B(100), 2b7b_A(81), 1ijf_A(81), 1f60_A(81), 1g7c_A(81), 1ije_A(81), 2b7c_A(81), 3wxm_E(54), 3agj_E(54), 3wxm_G(54), 3agj_G(54), 3wxm_C(54), 3agj_C(54), 3wxm_A(54), 3agj_A(54), 4cxh_A(54), 4cxg_A(54), 3vmf_A(54), 1skq_B(51), 1skq_A(51), 1jny_A(51), 1jny_B(51), 3wy9_B(51), 3wy9_A(51), 3wya_A(48), 4d61_i(38), 3j5y_B(37), 4crn_P(38), 1r5b_A(36), 1r5o_A(36), 1r5n_A(36), 1etu_A(36), 4r…
Vertebrate_mammalian	Chrysochloris asiatica	XP_006867745.1	4c0s_A(91), 4c0s_B(91), 2b7b_A(81), 1ijf_A(81), 1f60_A(81), 1g7c_A(81), 1ije_A(81), 2b7c_A(81), 3wxm_E(54), 3agj_E(54), 3wxm_G(54), 3agj_G(54), 3wxm_A(54), 3agj_A(54), 4cxh_A(54), 4cxg_A(54), 3vmf_A(54), 3wxm_C(54), 3agj_C(54), 1skq_B(52), 1skq_A(52), 1jny_A(52), 1jny_B(52), 3wy9_B(52), 3wy9_A(52), 3wya_A(49), 4d61_i(38), 3j5y_B(38), 4crn_P(38), 1r5b_A(35), 1r5o_A(35), 1r5n_A(36), 3e20_D(35), 3e2…
Vertebrate_mammalian	Chrysochloris asiatica	XP_006873404.1	4c0s_A(99), 4c0s_B(99), 2b7b_A(81), 1ijf_A(81), 1f60_A(81), 1g7c_A(80), 1ije_A(80), 2b7c_A(80), 3wxm_E(54), 3agj_E(54), 3wxm_G(54), 3agj_G(54), 3wxm_A(54), 3agj_A(54), 3wxm_C(54), 3agj_C(54), 4cxh_A(54), 4cxg_A(54), 3vmf_A(54), 1skq_B(51), 1skq_A(51), 1jny_A(51), 1jny_B(51), 3wy9_B(52), 3wy9_A(52), 3wya_A(49), 4d61_i(38), 3j5y_B(38), 4crn_P(38), 1r5b_A(36), 1r5o_A(36), 1r5n_A(36), 1etu_A(36)
Vertebrate_mammalian	Chrysochloris asiatica	XP_006862603.1	4c0s_A(91), 4c0s_B(91), 2b7b_A(80), 1ijf_A(80), 1f60_A(80), 1ije_A(80), 1g7c_A(80), 2b7c_A(80), 3wxm_E(54), 3agj_E(54), 3wxm_G(54), 3agj_G(54), 3wxm_A(54), 3agj_A(54), 3wxm_C(54), 3agj_C(54), 4cxh_A(54), 4cxg_A(54), 3vmf_A(54), 1skq_B(52), 1skq_A(52), 1jny_A(52), 1jny_B(51), 3wy9_B(51), 3wy9_A(51), 3wya_A(48), 4d61_i(38), 3j5y_B(38), 4crn_P(38), 1r5b_A(35), 1r5o_A(35), 1r5n_A(35), 1etu_A(35), 1ef…
Vertebrate_mammalian	Chrysochloris asiatica	XP_006878226.1	4c0s_A(88), 4c0s_B(88), 1ije_A(77), 1g7c_A(77), 2b7b_A(77), 1ijf_A(77), 1f60_A(77), 2b7c_A(77), 1jny_B(49), 1skq_B(49), 1skq_A(49), 1jny_A(49), 3wy9_B(48), 3wy9_A(48), 3wya_A(48), 3wxm_E(47), 3agj_E(47), 4cxh_A(47), 4cxg_A(47), 3vmf_A(47), 3wxm_A(47), 3agj_A(47), 3wxm_G(47), 3agj_G(47), 3wxm_C(47), 3agj_C(47), 1mj1_A(38), 4r71_C(36), 4r71_A(36), 3mmp_C(36), 3mmp_A(36), 4zv4_B(38), 1wb1_C(36), 1wb…
Vertebrate_mammalian	Eptesicus fuscus	XP_008151141.1	4c0s_A(77), 4c0s_B(77), 2b7b_A(68), 1ijf_A(68), 1f60_A(68), 1g7c_A(68), 1ije_A(68), 2b7c_A(68), 3wxm_E(47), 3agj_E(47), 4cxh_A(47), 4cxg_A(47), 3vmf_A(47), 3wxm_G(47), 3agj_G(47), 3wxm_A(47), 3agj_A(47), 3wxm_C(47), 3agj_C(47), 1skq_B(44), 1skq_A(44), 1jny_A(44), 1jny_B(44), 3wy9_B(44), 3wy9_A(44), 3wya_A(41), 1efm_A(38)
Vertebrate_mammalian	Eptesicus fuscus	XP_008139741.1	4c0s_A(93), 4c0s_B(93), 2b7b_A(82), 1ijf_A(82), 1f60_A(82), 1g7c_A(82), 1ije_A(82), 2b7c_A(82), 3wxm_E(55), 3agj_E(55), 3wxm_G(55), 3agj_G(55), 3wxm_A(55), 3agj_A(55), 3wxm_C(55), 3agj_C(55), 4cxh_A(55), 4cxg_A(55), 3vmf_A(55), 1skq_B(53), 1skq_A(53), 1jny_A(53), 1jny_B(52), 3wy9_B(52), 3wy9_A(52), 3wya_A(49), 4d61_i(39), 3j5y_B(39), 4crn_P(39), 1r5b_A(36), 1r5o_A(36), 1r5n_A(36), 3e20_D(35), 3e2…
Vertebrate_mammalian	Eptesicus fuscus	XP_008155341.1	4c0s_A(99), 4c0s_B(99), 2b7b_A(81), 1ijf_A(81), 1f60_A(81), 1g7c_A(81), 1ije_A(81), 2b7c_A(81), 3wxm_E(54), 3agj_E(54), 3wxm_G(54), 3agj_G(54), 3wxm_A(54), 3agj_A(54), 4cxh_A(54), 4cxg_A(54), 3vmf_A(54), 3wxm_C(54), 3agj_C(54), 1skq_B(51), 1skq_A(51), 1jny_A(51), 1jny_B(51), 3wy9_B(51), 3wy9_A(51), 3wya_A(48), 4d61_i(38), 3j5y_B(37), 4crn_P(38), 1r5b_A(36), 1r5o_A(36), 1r5n_A(36), 1etu_A(36), 4rc…
Vertebrate_mammalian	Oryctolagus cuniculus	NP_001075500.1	4c0s_A(99), 4c0s_B(100), 2b7b_A(81), 1ijf_A(81), 1f60_A(81), 1g7c_A(81), 1ije_A(81), 2b7c_A(81), 3wxm_E(54), 3agj_E(54), 3wxm_G(54), 3agj_G(54), 3wxm_C(54), 3agj_C(54), 3wxm_A(54), 3agj_A(54), 4cxh_A(54), 4cxg_A(54), 3vmf_A(54), 1skq_B(51), 1skq_A(51), 1jny_A(51), 1jny_B(51), 3wy9_B(51), 3wy9_A(51), 3wya_A(48), 4d61_i(38), 3j5y_B(37), 4crn_P(38), 1r5b_A(36), 1r5o_A(36), 1r5n_A(36), 1etu_A(36), 4r…
Vertebrate_mammalian	Oryctolagus cuniculus	AAA18502.1	4c0s_A(93), 4c0s_B(93), 2b7b_A(82), 1ijf_A(82), 1f60_A(82), 1g7c_A(82), 1ije_A(82), 2b7c_A(82), 3wxm_E(55), 3agj_E(55), 3wxm_G(55), 3agj_G(55), 3wxm_A(55), 3agj_A(55), 3wxm_C(55), 3agj_C(55), 4cxh_A(55), 4cxg_A(55), 3vmf_A(55), 1skq_B(53), 1skq_A(53), 1jny_A(53), 1jny_B(52), 3wy9_B(52), 3wy9_A(52), 3wya_A(49), 4d61_i(39), 3j5y_B(39), 4crn_P(39), 1r5b_A(36), 1r5o_A(36), 1r5n_A(36), 3e20_D(35), 3e2…
Vertebrate_mammalian	Tupaia chinensis	ELW72863.1	4c0s_B(80), 4c0s_A(80), 2b7b_A(75), 1ijf_A(75), 1f60_A(75), 1g7c_A(76), 2b7c_A(76), 1ije_A(76), 3wxm_A(56), 3agj_A(56), 3wxm_E(56), 3wxm_C(56), 3agj_E(56), 3agj_C(56), 3wxm_G(56), 3agj_G(56), 4cxh_A(56), 4cxg_A(56), 3vmf_A(56), 3izq_1(45), 1skq_B(48), 1skq_A(48), 1jny_A(48), 3j5y_B(42), 4d61_i(42), 1jny_B(45), 4crn_P(43), 3wy9_B(52), 3wy9_A(52), 3p27_B(37), 3wya_A(42), 1r5b_A(35), 1r5o_A(35), 1mj…
Vertebrate_mammalian	Tupaia chinensis	ELW69891.1	4c0s_B(76), 4c0s_A(76), 2b7c_A(68), 1g7c_A(68), 1ije_A(68), 2b7b_A(68), 1ijf_A(68), 1f60_A(68), 3wxm_A(46), 3agj_A(46), 3wxm_C(46), 3agj_C(46), 3wxm_E(46), 3agj_E(46), 3wxm_G(46), 3agj_G(46), 4cxh_A(46), 4cxg_A(46), 3vmf_A(46), 1skq_B(44), 1skq_A(44), 1jny_A(44), 1jny_B(43), 3wy9_B(43), 3wy9_A(43), 3wya_A(41), 1etu_A(44), 3j36_1(35), 3j25_A(36), 1efm_A(43)
Vertebrate_mammalian	Tupaia chinensis	XP_006143728.1	4c0s_B(91), 4c0s_A(91), 2b7b_A(78), 1ijf_A(78), 1f60_A(78), 1g7c_A(78), 1ije_A(78), 2b7c_A(78), 3wxm_E(57), 3agj_E(57), 3wxm_G(57), 3agj_G(57), 4cxh_A(57), 4cxg_A(57), 3vmf_A(57), 3wxm_C(57), 3agj_C(57), 3wxm_A(57), 3agj_A(57), 1skq_B(52), 1skq_A(52), 1jny_A(52), 1jny_B(51), 4d61_i(49), 3j5y_B(48), 3wy9_B(54), 3wy9_A(54), 3izq_1(45), 4crn_P(46), 3wya_A(47), 3p27_B(40), 1r5b_A(38), 1r5o_A(38), 1r5…
Vertebrate_mammalian	Tupaia chinensis	ELV10609.1	4c0s_A(80), 4c0s_B(80), 1g7c_A(69), 2b7b_A(69), 1ijf_A(69), 1f60_A(69), 1ije_A(69), 2b7c_A(69), 3wxm_A(43), 3agj_A(43), 3wxm_E(43), 3agj_E(43), 3wxm_G(43), 3wxm_C(43), 3agj_G(43), 3agj_C(43), 4cxh_A(43), 4cxg_A(43), 3vmf_A(43), 1jny_B(45), 1skq_B(45), 1skq_A(45), 1jny_A(45), 3wy9_B(44), 3wy9_A(44), 3wya_A(44), 2xqd_Z(35), 4lby_A(35), 2y16_Z(38), 2y12_Z(38), 2y0y_Z(38), 2y18_Z(38), 2y10_Z(38), 2y1…
Vertebrate_mammalian	Tupaia chinensis	ELW61434.1	4c0s_B(83), 4c0s_A(82), 2b7b_A(73), 1ijf_A(73), 1f60_A(73), 1ije_A(73), 1g7c_A(73), 2b7c_A(73), 3wxm_A(53), 3agj_A(53), 3wxm_G(53), 3agj_G(53), 3wxm_E(53), 3agj_E(53), 4cxh_A(53), 4cxg_A(53), 3vmf_A(53), 3wxm_C(53), 3agj_C(53), 1skq_B(50), 1skq_A(50), 1jny_A(50), 1jny_B(48), 4d61_i(45), 3j5y_B(45), 3izq_1(44), 3wy9_B(52), 3wy9_A(52), 4crn_P(42), 3p27_B(38), 3wya_A(47), 3p26_B(36), 1r5b_A(35), 1r5…
Vertebrate_mammalian	Tupaia chinensis	XP_014446456.1	1g7c_A(55), 2b7c_A(55), 2b7b_A(55), 1ijf_A(55), 1f60_A(55), 1ije_A(55), 1skq_B(42), 1skq_A(42), 1jny_A(42), 1jny_B(42), 4c0s_A(72), 4c0s_B(72), 4cxh_A(39), 4cxg_A(39), 3vmf_A(39), 3wxm_E(39), 3agj_E(39), 3wxm_A(39), 3agj_A(39), 3wxm_C(39), 3agj_C(39), 3wxm_G(39), 3agj_G(39), 3wy9_B(38), 3wy9_A(38), 3wya_A(38), 3izq_1(39), 3p26_B(41), 3p27_B(38), 3p26_A(38), 3p27_A(37), 3mca_A(38), 5flx_f(67), 4uq…
Vertebrate_mammalian	Tupaia chinensis	ELW50126.1	4c0s_A(74), 4c0s_B(73), 1ije_A(68), 2b7b_A(68), 1ijf_A(68), 1f60_A(68), 2b7c_A(68), 1g7c_A(68), 1skq_B(45), 1skq_A(45), 1jny_B(45), 1jny_A(45), 4cxh_A(42), 4cxg_A(42), 3wxm_A(42), 3wxm_E(42), 3vmf_A(42), 3agj_E(42), 3agj_A(42), 3wxm_G(42), 3agj_G(42), 3wxm_C(42), 3agj_C(42), 3wya_A(43), 3wy9_B(43), 3wy9_A(43), 3c5j_C(100)
Vertebrate_mammalian	Tupaia chinensis	ELW67662.1	4c0s_B(80), 4c0s_A(80), 2b7b_A(70), 1ijf_A(70), 1f60_A(70), 1g7c_A(69), 1ije_A(69), 2b7c_A(69), 3wxm_E(52), 3agj_E(52), 3wxm_G(52), 3agj_G(52), 3wxm_A(52), 3agj_A(52), 3wxm_C(52), 3agj_C(52), 4cxh_A(52), 4cxg_A(52), 3vmf_A(52), 1skq_B(49), 1skq_A(49), 1jny_A(49), 1jny_B(47), 3izq_1(42), 4d61_i(41), 3j5y_B(41), 3wy9_B(47), 3wy9_A(47), 4crn_P(40), 3p27_B(37), 3wya_A(42), 1r5b_A(35), 1r5o_A(35), 2hc…
Vertebrate_mammalian	Tupaia chinensis	ELW58289.1	4c0s_A(77), 4c0s_B(77), 2b7b_A(66), 1ijf_A(66), 1f60_A(66), 1ije_A(66), 1g7c_A(66), 2b7c_A(66), 3wxm_E(45), 3agj_E(45), 3wxm_C(45), 3agj_C(45), 3wxm_A(45), 3agj_A(45), 4cxh_A(45), 4cxg_A(45), 3vmf_A(45), 3wxm_G(45), 3agj_G(45), 1jny_B(45), 1skq_B(45), 1skq_A(45), 1jny_A(45), 3wy9_B(43), 3wy9_A(43), 3wya_A(43), 1eft_A(37), 1zc8_Y(37), 1ttt_C(37), 1ttt_A(37), 1ttt_B(37), 1b23_P(37), 1ob5_A(37), 1tu…
Vertebrate_mammalian	Tupaia chinensis	ELW64170.1	4c0s_A(80), 4c0s_B(80), 1g7c_A(62), 2b7b_A(62), 1ijf_A(62), 1f60_A(62), 2b7c_A(62), 1ije_A(62), 3wxm_A(47), 3wxm_E(47), 3wxm_G(47), 3agj_E(47), 3agj_G(47), 3agj_A(47), 3wxm_C(47), 3agj_C(47), 4cxh_A(47), 4cxg_A(47), 3vmf_A(47), 1jny_A(45), 1skq_B(45), 1skq_A(45), 1jny_B(45), 4d61_i(47), 3j5y_B(46), 1r5b_A(40), 1r5o_A(40), 1r5n_A(40), 3wy9_B(41), 3wy9_A(41), 3wya_A(41), 3mca_A(36), 4crn_P(43), 3iz…
Vertebrate_mammalian	Tupaia chinensis	ELW61798.1	4c0s_A(84), 4c0s_B(84), 1g7c_A(74), 2b7b_A(74), 1ijf_A(74), 1f60_A(74), 1ije_A(74), 2b7c_A(74), 1jny_A(48), 1skq_B(48), 1skq_A(48), 1jny_B(48), 3wy9_B(45), 3wy9_A(45), 3wya_A(45), 3wxm_A(44), 3agj_A(44), 3wxm_G(44), 3agj_G(44), 3wxm_C(44), 3agj_C(44), 4cxh_A(44), 4cxg_A(44), 3vmf_A(44), 3wxm_E(44), 3agj_E(44), 1r5n_A(36), 3e20_D(36), 3e20_A(36), 3e20_E(36), 3e20_J(36), 1r5b_A(36), 1r5o_A(36), 3c5…
Vertebrate_mammalian	Tupaia chinensis	ELV10818.1	4c0s_A(93), 4c0s_B(93), 2b7b_A(82), 1ijf_A(82), 1f60_A(82), 1g7c_A(82), 1ije_A(82), 2b7c_A(82), 3wxm_E(55), 3agj_E(55), 3wxm_G(55), 3agj_G(55), 4cxh_A(55), 4cxg_A(55), 3wxm_A(55), 3vmf_A(55), 3agj_A(55), 3wxm_C(55), 3agj_C(55), 1skq_B(53), 1skq_A(53), 1jny_A(53), 1jny_B(52), 3wy9_B(52), 3wy9_A(52), 3wya_A(49), 4d61_i(39), 3j5y_B(39), 4crn_P(39), 1r5b_A(36), 1r5o_A(36), 1r5n_A(36), 3e20_D(35), 3e2…
Vertebrate_mammalian	Tupaia chinensis	ELW48333.1	4c0s_B(83), 4c0s_A(83), 1ije_A(68), 2b7c_A(68), 1g7c_A(68), 2b7b_A(68), 1ijf_A(68), 1f60_A(68), 3wxm_C(49), 3agj_C(49), 4cxh_A(49), 4cxg_A(49), 3wxm_E(49), 3vmf_A(49), 3agj_E(49), 3wxm_A(49), 3agj_A(49), 3wxm_G(49), 3agj_G(49), 1skq_B(47), 1skq_A(47), 1jny_A(47), 1jny_B(46), 4d61_i(45), 3j5y_B(44), 3izq_1(41), 4crn_P(45), 3wy9_B(48), 3wy9_A(48), 3p27_B(36), 3p26_B(35), 1r5b_A(35), 1r5o_A(35), 3wy…
Vertebrate_mammalian	Tupaia chinensis	ELW56013.1	4c0s_B(87), 4c0s_A(87), 2b7b_A(82), 1ijf_A(82), 1f60_A(82), 1ije_A(82), 1g7c_A(82), 2b7c_A(82), 3wxm_E(56), 3agj_E(56), 3wxm_G(56), 3agj_G(56), 3wxm_C(56), 3agj_C(56), 4cxh_A(56), 4cxg_A(56), 3vmf_A(56), 3wxm_A(56), 3agj_A(56), 3j5y_B(47), 4d61_i(47), 3izq_1(45), 1skq_B(47), 1skq_A(47), 1jny_A(47), 4crn_P(45), 1jny_B(47), 3wy9_B(54), 3wy9_A(54), 3p27_B(39), 3wya_A(45), 3p26_B(35), 1r5b_A(36), 1r5…
Vertebrate_mammalian	Tupaia chinensis	ELW67109.1	4c0s_A(85), 4c0s_B(85), 1g7c_A(79), 1ije_A(80), 2b7c_A(80), 2b7b_A(80), 1ijf_A(80), 1f60_A(80), 1jny_A(50), 1skq_B(50), 1skq_A(50), 1jny_B(50), 3wxm_E(46), 3agj_E(46), 3wxm_G(46), 3agj_G(46), 3wxm_C(46), 3agj_C(46), 3wxm_A(46), 3agj_A(46), 4cxh_A(46), 4cxg_A(46), 3vmf_A(46), 3wy9_B(45), 3wy9_A(45), 3wya_A(44), 3e20_D(38), 3e20_A(38), 3e20_E(38), 3e20_J(38), 1r5n_A(38), 1r5b_A(38), 1r5o_A(38), 4cr…
Vertebrate_mammalian	Tupaia chinensis	ELW49217.1	4c0s_B(79), 4c0s_A(79), 2b7b_A(68), 1ijf_A(68), 1f60_A(68), 1g7c_A(68), 1ije_A(68), 2b7c_A(68), 3wxm_G(47), 3agj_G(47), 3wxm_E(47), 3agj_E(47), 3wxm_A(47), 3agj_A(47), 3wxm_C(47), 3agj_C(47), 4cxh_A(47), 4cxg_A(47), 3vmf_A(47), 1skq_B(45), 1skq_A(45), 1jny_A(45), 1jny_B(44), 3wy9_B(47), 3wy9_A(47), 4d61_i(40), 3j5y_B(40), 3izq_1(38), 3wya_A(42), 4crn_P(40), 3p27_B(36), 1mj1_A(38), 4lbv_A(36), 4lc…
Vertebrate_mammalian	Tupaia chinensis	ELW69021.1	4c0s_B(84), 4c0s_A(84), 1g7c_A(71), 2b7b_A(71), 1ijf_A(71), 1f60_A(71), 1ije_A(71), 2b7c_A(71), 3wxm_E(54), 3agj_E(54), 3wxm_A(54), 3agj_A(54), 3wxm_C(54), 3agj_C(54), 3wxm_G(54), 3agj_G(54), 4cxh_A(54), 4cxg_A(54), 3vmf_A(54), 1skq_B(50), 1skq_A(50), 1jny_A(50), 1jny_B(49), 3wy9_B(52), 3wy9_A(52), 3wya_A(50), 4d61_i(39), 3j5y_B(38), 4crn_P(36), 3mca_A(41), 1etu_A(42), 1efm_A(41), 4kjz_B(36), 4m0…
Vertebrate_mammalian	Tupaia chinensis	ELW48485.1	4c0s_A(85), 4c0s_B(85), 2b7b_A(61), 1ijf_A(61), 1f60_A(61), 2b7c_A(61), 1g7c_A(61), 1ije_A(61), 3wxm_G(53), 3agj_G(53), 3wxm_C(53), 3agj_C(53), 4cxh_A(53), 4cxg_A(53), 3wxm_A(53), 3vmf_A(53), 3agj_A(53), 3wxm_E(53), 3agj_E(53), 1skq_B(55), 1skq_A(55), 1jny_A(55), 1jny_B(55), 4d61_i(47), 3j5y_B(47), 1r5n_A(41), 1r5b_A(41), 1r5o_A(41), 3izq_1(43), 4crn_P(44), 3p26_B(42), 3wya_A(44), 3wy9_B(44), 3wy…
Vertebrate_mammalian	Tupaia chinensis	ELW57346.1	4c0s_A(79), 4c0s_B(79), 1g7c_A(73), 2b7b_A(73), 1ijf_A(73), 1f60_A(73), 2b7c_A(73), 1ije_A(73), 1jny_B(47), 1skq_B(47), 1skq_A(47), 1jny_A(46), 3wy9_B(43), 3wy9_A(43), 3wya_A(43), 3wxm_E(43), 3agj_E(43), 3wxm_A(43), 3agj_A(43), 3wxm_G(43), 3agj_G(43), 3wxm_C(43), 3agj_C(43), 4cxh_A(43), 4cxg_A(43), 3vmf_A(43), 3c5j_C(100)
Vertebrate_mammalian	Tupaia chinensis	ELW58288.1	4c0s_B(84), 4c0s_A(84), 2b7b_A(78), 1ijf_A(78), 1f60_A(78), 1ije_A(78), 1g7c_A(78), 2b7c_A(77), 3wxm_E(54), 3agj_E(54), 3wxm_G(54), 3agj_G(54), 4cxh_A(54), 4cxg_A(54), 3vmf_A(54), 3wxm_C(54), 3agj_C(54), 3wxm_A(54), 3agj_A(54), 3j5y_B(45), 4d61_i(48), 1jny_A(46), 1skq_B(46), 1skq_A(46), 1jny_B(44), 4crn_P(43), 3izq_1(40), 3wy9_B(53), 3wy9_A(53), 3wya_A(46), 4lbv_A(36), 4lc0_A(36), 4lbw_A(36), 4lb…
Vertebrate_mammalian	Tupaia chinensis	ELW67286.1	4c0s_A(62), 4c0s_B(62), 2b7c_A(58), 1g7c_A(58), 1ije_A(58), 2b7b_A(58), 1ijf_A(58), 1f60_A(58), 1jny_B(41), 1jny_A(41), 1skq_B(41), 1skq_A(41), 3wy9_B(41), 3wy9_A(41), 3wya_A(41), 3wxm_G(39), 3agj_G(39), 3wxm_A(39), 3agj_A(39), 3wxm_C(39), 3agj_C(39), 3wxm_E(40), 3agj_E(40), 4cxh_A(40), 4cxg_A(40), 3vmf_A(40), 1eft_A(42), 1zc8_Y(42), 1ttt_C(42), 1ttt_A(42), 1ttt_B(42), 1b23_P(42), 1ob5_A(42), 1tu…
Vertebrate_mammalian	Tupaia chinensis	ELW48924.1	4c0s_A(78), 4c0s_B(78), 1g7c_A(64), 2b7c_A(64), 1ije_A(64), 2b7b_A(64), 1ijf_A(64), 1f60_A(64), 3wya_A(46), 3wy9_B(46), 3wy9_A(46), 3wxm_C(44), 3agj_C(44), 3wxm_A(44), 3agj_A(44), 3wxm_G(44), 3agj_G(44), 3wxm_E(44), 3agj_E(44), 4cxh_A(44), 4cxg_A(44), 3vmf_A(44), 1jny_B(44), 1skq_B(44), 1skq_A(44), 1jny_A(44), 1eft_A(35), 1zc8_Y(35), 1ttt_C(35), 1ttt_A(35), 1ttt_B(35), 1b23_P(35), 1ob5_A(35), 1tu…
Vertebrate_mammalian	Tupaia chinensis	ELW53465.1	4c0s_A(80), 4c0s_B(80), 1g7c_A(68), 2b7b_A(68), 1ijf_A(68), 1f60_A(68), 1ije_A(68), 2b7c_A(68), 3wxm_A(49), 3agj_A(49), 4cxh_A(49), 4cxg_A(49), 3vmf_A(49), 3wxm_G(49), 3agj_G(49), 3wxm_E(49), 3wxm_C(49), 3agj_E(49), 3agj_C(49), 1jny_B(48), 1jny_A(48), 1skq_B(48), 1skq_A(48), 3wy9_B(48), 3wy9_A(48), 3wya_A(48), 4d61_i(41), 3j5y_B(40), 1eft_A(35), 1zc8_Y(35), 1ttt_C(35), 1ttt_A(35), 1ttt_B(35), 1b2…
Vertebrate_mammalian	Tupaia chinensis	ELW50063.1	4c0s_B(94), 4c0s_A(93), 2b7b_A(80), 1ijf_A(80), 1f60_A(80), 1g7c_A(79), 1ije_A(79), 2b7c_A(79), 3wxm_G(56), 3agj_G(56), 3wxm_E(56), 3agj_E(56), 3wxm_C(56), 3agj_C(56), 3wxm_A(56), 3agj_A(56), 4cxh_A(56), 4cxg_A(56), 3vmf_A(56), 1skq_B(51), 1skq_A(51), 1jny_A(51), 1jny_B(50), 4d61_i(45), 3wy9_B(51), 3wy9_A(51), 3j5y_B(45), 3izq_1(47), 4crn_P(44), 3wya_A(46), 3p27_B(41), 1r5b_A(36), 1r5o_A(36), 1r5…
Vertebrate_mammalian	Tupaia chinensis	ELW52795.1	4c0s_B(70), 4c0s_A(70), 1ije_A(62), 2b7b_A(62), 1ijf_A(62), 1f60_A(62), 1g7c_A(62), 2b7c_A(62), 3wy9_B(48), 3wy9_A(48), 3wya_A(48), 1jny_B(42), 1skq_B(42), 1skq_A(42), 1jny_A(42), 3wxm_C(44), 3agj_C(44), 3wxm_E(44), 3wxm_G(44), 3agj_E(44), 3agj_G(44), 3wxm_A(44), 3agj_A(44), 4cxh_A(44), 4cxg_A(44), 3vmf_A(44)
Vertebrate_mammalian	Tupaia chinensis	ELW48722.1	4c0s_A(85), 4c0s_B(85), 2b7b_A(69), 1ijf_A(69), 1f60_A(69), 1g7c_A(69), 1ije_A(69), 2b7c_A(69), 3wxm_A(50), 3agj_A(50), 3wxm_E(50), 3agj_E(50), 3wxm_C(50), 3agj_C(50), 3wxm_G(50), 3agj_G(50), 4cxh_A(50), 4cxg_A(50), 3vmf_A(50), 1jny_B(50), 1skq_B(50), 1skq_A(50), 1jny_A(50), 3wy9_B(47), 3wy9_A(47), 3wya_A(47), 4d61_i(42), 3j5y_B(42), 1r5n_A(36), 1r5b_A(36), 1r5o_A(36), 3mca_A(40), 4crn_P(39), 3iz…
Vertebrate_mammalian	Tupaia chinensis	ELW67285.1	4c0s_B(83), 4c0s_A(83), 2b7b_A(75), 1ijf_A(75), 1f60_A(75), 1g7c_A(76), 1ije_A(76), 2b7c_A(76), 3wxm_A(54), 3agj_A(54), 3wxm_C(54), 3agj_C(54), 3wxm_G(54), 3agj_G(54), 3wxm_E(54), 3agj_E(54), 4cxh_A(54), 4cxg_A(54), 3vmf_A(54), 1skq_B(49), 1skq_A(49), 1jny_A(49), 1jny_B(47), 3j5y_B(46), 4d61_i(46), 3izq_1(41), 3wy9_B(54), 3wy9_A(54), 4crn_P(44), 3p27_B(36), 3wya_A(47), 3p26_B(35), 1r5b_A(36), 1r5…
Vertebrate_mammalian	Tupaia chinensis	XP_014437706.1	4c0s_B(87), 4c0s_A(87), 2b7b_A(71), 1ijf_A(71), 1f60_A(71), 1g7c_A(80), 1ije_A(80), 2b7c_A(80), 3wxm_E(60), 3agj_E(60), 3wxm_G(60), 3agj_G(60), 4cxh_A(60), 4cxg_A(60), 3vmf_A(60), 3wxm_A(60), 3agj_A(60), 3wxm_C(60), 3agj_C(60), 1jny_A(54), 1skq_B(54), 1skq_A(54), 1jny_B(53), 4d61_i(50), 3j5y_B(49), 3wy9_B(48), 3wy9_A(48), 3izq_1(46), 4crn_P(47), 3wya_A(42), 3p27_B(41), 1r5b_A(38), 1r5o_A(38), 1r5…
Vertebrate_mammalian	Tupaia chinensis	ELW63183.1	4c0s_B(89), 4c0s_A(89), 2b7b_A(76), 1ijf_A(76), 1f60_A(76), 1ije_A(76), 1g7c_A(76), 2b7c_A(76), 3wxm_E(56), 3agj_E(56), 3wxm_G(56), 3agj_G(56), 4cxh_A(56), 4cxg_A(56), 3vmf_A(56), 3wxm_A(56), 3agj_A(56), 3wxm_C(56), 3agj_C(56), 1skq_B(50), 1skq_A(50), 1jny_A(50), 1jny_B(49), 4d61_i(49), 3wy9_B(51), 3wy9_A(51), 3j5y_B(48), 3izq_1(47), 4crn_P(43), 3wya_A(45), 3p27_B(41), 1r5b_A(36), 1r5o_A(36), 1r5…
Vertebrate_mammalian	Mus musculus	AAH18235.1	4c0s_A(99), 4c0s_B(99), 2b7b_A(81), 1ijf_A(81), 1f60_A(81), 1g7c_A(81), 1ije_A(81), 2b7c_A(81), 3wxm_G(54), 3agj_G(54), 3wxm_E(54), 3agj_E(54), 3wxm_C(54), 3agj_C(54), 3wxm_A(54), 3agj_A(54), 4cxh_A(54), 4cxg_A(54), 3vmf_A(54), 1skq_B(51), 1skq_A(51), 1jny_A(51), 1jny_B(51), 3wy9_B(51), 3wy9_A(51), 3wya_A(48), 4d61_i(38), 3j5y_B(37), 4crn_P(38), 1r5b_A(36), 1r5o_A(36), 1r5n_A(36), 1etu_A(36), 4rc…
Vertebrate_mammalian	Mus musculus	NP_079738.2	2pxx_A(86)
Vertebrate_mammalian	Mus musculus	AAH04005.1	4c0s_A(92), 4c0s_B(93), 2b7b_A(82), 1ijf_A(82), 1f60_A(82), 1g7c_A(82), 1ije_A(82), 2b7c_A(82), 3wxm_E(55), 3agj_E(55), 3wxm_G(55), 3agj_G(55), 3wxm_A(55), 3agj_A(55), 4cxh_A(55), 4cxg_A(55), 3vmf_A(55), 3wxm_C(55), 3agj_C(55), 1skq_B(53), 1skq_A(53), 1jny_A(53), 1jny_B(52), 3wy9_B(52), 3wy9_A(52), 3wya_A(49), 4d61_i(39), 3j5y_B(39), 4crn_P(39), 1r5b_A(36), 1r5o_A(36), 1r5n_A(36), 3e20_D(35), 3e2…
Vertebrate_mammalian	Mus musculus	AAH18223.1	4c0s_A(93), 4c0s_B(93), 2b7b_A(82), 1ijf_A(82), 1f60_A(82), 1g7c_A(82), 1ije_A(82), 2b7c_A(82), 3wxm_E(55), 3agj_E(55), 3wxm_G(55), 3agj_G(55), 3wxm_A(55), 3agj_A(55), 4cxh_A(55), 4cxg_A(55), 3vmf_A(55), 3wxm_C(55), 3agj_C(55), 1skq_B(53), 1skq_A(53), 1jny_A(53), 1jny_B(52), 3wy9_B(52), 3wy9_A(52), 3wya_A(49), 4d61_i(39), 3j5y_B(39), 4crn_P(39), 1r5b_A(36), 1r5o_A(36), 1r5n_A(36), 3e20_D(35), 3e2…
Vertebrate_mammalian	Heterocephalus glaber	EHB16428.1	4c0s_A(79), 4c0s_B(80), 2b7b_A(70), 1ijf_A(70), 1f60_A(70), 1ije_A(70), 1g7c_A(70), 2b7c_A(70), 3wxm_E(48), 3agj_E(48), 3wxm_G(48), 3agj_G(48), 4cxh_A(48), 4cxg_A(48), 3vmf_A(48), 3wxm_A(48), 3agj_A(48), 3wxm_C(48), 3agj_C(48), 1skq_B(46), 1skq_A(46), 1jny_A(46), 1jny_B(46), 3wy9_B(46), 3wy9_A(46), 3wya_A(43), 3deg_C(36), 3j36_1(35), 1efm_A(41)
Vertebrate_mammalian	Heterocephalus glaber	XP_004841131.1	4c0s_A(99), 4c0s_B(100), 2b7b_A(81), 1ijf_A(81), 1f60_A(81), 1g7c_A(81), 1ije_A(81), 2b7c_A(81), 3wxm_E(54), 3agj_E(54), 3wxm_G(54), 3agj_G(54), 3wxm_C(54), 3agj_C(54), 3wxm_A(54), 3agj_A(54), 4cxh_A(54), 4cxg_A(54), 3vmf_A(54), 1skq_B(51), 1skq_A(51), 1jny_A(51), 1jny_B(51), 3wy9_B(51), 3wy9_A(51), 3wya_A(48), 4d61_i(38), 3j5y_B(37), 4crn_P(38), 1r5b_A(36), 1r5o_A(36), 1r5n_A(36), 1etu_A(36), 4r…
Vertebrate_mammalian	Heterocephalus glaber	EHA98145.1	4c0s_A(69), 4c0s_B(69), 2b7b_A(60), 1ijf_A(60), 1f60_A(60), 1ije_A(60), 1g7c_A(60), 2b7c_A(60), 3wxm_E(41), 3agj_E(41), 3wxm_G(41), 3agj_G(41), 3wxm_A(41), 3agj_A(41), 4cxh_A(41), 4cxg_A(41), 3vmf_A(41), 3wxm_C(41), 3agj_C(41), 1skq_B(39), 1skq_A(39), 1jny_A(39), 1jny_B(39), 3wy9_B(38), 3wy9_A(38), 3wya_A(35), 3izq_1(36), 1etu_A(37), 1efm_A(38)
Vertebrate_mammalian	Heterocephalus glaber	EHB17064.1	4c0s_A(81), 4c0s_B(81), 2b7c_A(74), 1g7c_A(74), 1ije_A(74), 2b7b_A(74), 1ijf_A(74), 1f60_A(74), 1skq_B(47), 1skq_A(47), 1jny_B(47), 1jny_A(47), 3wy9_B(46), 3wy9_A(46), 3wya_A(46), 3wxm_E(46), 3agj_E(46), 3wxm_C(46), 3agj_C(46), 3wxm_A(46), 3agj_A(46), 4cxh_A(46), 4cxg_A(46), 3vmf_A(46), 3wxm_G(46), 3agj_G(46), 1r5n_A(35), 3e20_D(35), 3e20_A(35), 3e20_E(35), 3e20_J(35), 1r5b_A(35), 1r5o_A(35), 1mj…
Vertebrate_mammalian	Heterocephalus glaber	EHB06043.1	4c0s_A(85), 4c0s_B(86), 2b7b_A(76), 1ijf_A(76), 1f60_A(76), 1ije_A(76), 1g7c_A(76), 2b7c_A(76), 3wxm_E(51), 3agj_E(51), 3wxm_G(51), 3agj_G(51), 4cxh_A(51), 4cxg_A(51), 3wxm_A(51), 3vmf_A(51), 3agj_A(51), 3wxm_C(51), 3agj_C(51), 1skq_B(49), 1skq_A(49), 1jny_A(49), 1jny_B(48), 3wy9_B(49), 3wy9_A(49), 3wya_A(46), 4d61_i(37), 3j5y_B(37), 4crn_P(36)
Vertebrate_mammalian	Heterocephalus glaber	EHA97917.1	4c0s_A(89), 4c0s_B(89), 2b7b_A(78), 1ijf_A(78), 1f60_A(78), 1ije_A(78), 1g7c_A(78), 2b7c_A(78), 3wxm_G(52), 3agj_G(52), 3wxm_E(52), 3agj_E(52), 3wxm_A(52), 3agj_A(52), 3wxm_C(52), 3agj_C(52), 4cxh_A(52), 4cxg_A(52), 3vmf_A(52), 1skq_B(51), 1skq_A(51), 1jny_A(51), 1jny_B(50), 3wy9_B(48), 3wy9_A(48), 3wya_A(45), 4d61_i(37), 3j5y_B(37), 4crn_P(37), 1r5b_A(35), 1r5o_A(35), 1r5n_A(35), 3e20_D(35), 3e2…
Vertebrate_mammalian	Heterocephalus glaber	EHB03441.1	4c0s_A(56), 4c0s_B(55), 2b7b_A(48), 1ijf_A(48), 1f60_A(48), 1ije_A(48), 1g7c_A(48), 2b7c_A(48), 3wxm_G(35), 3wxm_C(35), 3agj_G(35), 3agj_C(35), 3wxm_E(35), 3agj_E(35), 4cxh_A(35), 4cxg_A(35), 3vmf_A(35), 3wxm_A(35), 3agj_A(35), 3wya_A(35)
Vertebrate_mammalian	Heterocephalus glaber	XP_004854493.1	4c0s_A(87), 4c0s_B(87), 2b7b_A(76), 1ijf_A(76), 1f60_A(76), 1g7c_A(76), 1ije_A(76), 2b7c_A(76), 3wxm_E(51), 3agj_E(51), 3wxm_G(51), 3agj_G(51), 3wxm_A(51), 3agj_A(51), 3wxm_C(51), 3agj_C(51), 4cxh_A(51), 4cxg_A(51), 3vmf_A(51), 1jny_A(49), 1skq_B(49), 1skq_A(49), 1jny_B(48), 3wy9_B(49), 3wy9_A(49), 3wya_A(46), 4d61_i(37), 3j5y_B(36), 4crn_P(37), 1efm_A(43)
Vertebrate_mammalian	Heterocephalus glaber	EHA97801.1	4c0s_B(91), 4c0s_A(90), 2b7c_A(84), 1ije_A(84), 1g7c_A(84), 2b7b_A(83), 1ijf_A(83), 1f60_A(83), 4cxh_A(45), 4cxg_A(45), 3vmf_A(45), 3wxm_E(45), 3wxm_G(45), 3agj_E(45), 3agj_G(45), 3wxm_C(45), 3agj_C(45), 3wxm_A(45), 3agj_A(45), 1skq_B(38), 1skq_A(38), 1jny_A(38), 1jny_B(40), 3wy9_B(45), 3wy9_A(45), 3j5y_B(47), 4d61_i(49), 3izq_1(45), 4crn_P(48), 3wya_A(41), 3p27_B(38), 1r5b_A(39), 1r5o_A(39), 1r5…
Vertebrate_mammalian	Heterocephalus glaber	EHB10082.1	4c0s_B(88), 4c0s_A(88), 2b7b_A(80), 1ijf_A(80), 1f60_A(80), 1ije_A(80), 1g7c_A(80), 2b7c_A(80), 3wxm_G(55), 3agj_G(55), 3wxm_E(55), 3agj_E(55), 3wxm_C(55), 3agj_C(55), 3wxm_A(55), 3agj_A(55), 4cxh_A(55), 4cxg_A(55), 3vmf_A(55), 1jny_A(52), 1skq_B(52), 1skq_A(52), 1jny_B(50), 4d61_i(48), 3j5y_B(47), 3izq_1(46), 3wy9_B(49), 3wy9_A(49), 4crn_P(45), 3p27_B(41), 3wya_A(45), 3p26_B(39), 1r5n_A(38), 1r5…
Vertebrate_mammalian	Heterocephalus glaber	EHB02487.1	4c0s_A(62), 4c0s_B(62), 2b7b_A(51), 1ijf_A(51), 1f60_A(51), 1g7c_A(51), 1ije_A(51), 2b7c_A(51), 1skq_B(43), 1skq_A(43), 1jny_A(43), 1jny_B(43), 3wxm_C(42), 3agj_C(42), 3wxm_G(42), 3agj_G(42), 4cxh_A(42), 4cxg_A(42), 3vmf_A(42), 3wxm_A(42), 3wxm_E(42), 3agj_E(42), 3agj_A(42), 4d61_i(37), 3j5y_B(37), 3wy9_B(37), 3wy9_A(37), 3wya_A(37), 2hcj_B(37), 2hdn_B(37), 2hdn_F(37), 2hdn_D(37), 2hdn_H(37), 2hd…
Vertebrate_mammalian	Heterocephalus glaber	EHA97884.1	4c0s_B(78), 4c0s_A(77), 2b7b_A(67), 1ijf_A(67), 1f60_A(67), 1g7c_A(67), 1ije_A(67), 2b7c_A(67), 3wxm_E(44), 3agj_E(44), 3wxm_G(44), 3agj_G(44), 3wxm_C(44), 3agj_C(44), 4cxh_A(44), 4cxg_A(44), 3vmf_A(44), 3wxm_A(44), 3agj_A(44), 1skq_B(44), 1skq_A(44), 1jny_A(44), 1jny_B(43), 3wy9_B(43), 3wy9_A(43), 3wya_A(41), 3izq_1(37), 1efm_A(46), 2qn6_A(36), 4m0l_E(36), 4m0l_D(36), 2aho_A(36), 4m53_A(36), 3sj…
Vertebrate_mammalian	Heterocephalus glaber	EHB12426.1	4c0s_A(86), 4c0s_B(86), 1ije_A(73), 1g7c_A(73), 2b7c_A(73), 2b7b_A(73), 1ijf_A(73), 1f60_A(73), 3wxm_A(49), 3agj_A(49), 4cxh_A(49), 4cxg_A(49), 3vmf_A(49), 3wxm_G(49), 3agj_G(49), 3wxm_E(49), 3wxm_C(49), 3agj_E(49), 3agj_C(49), 1skq_B(50), 1skq_A(50), 1jny_A(50), 1jny_B(50), 3wy9_B(48), 3wy9_A(48), 3wya_A(48), 1r5n_A(35), 1r5b_A(35), 1r5o_A(35), 1etu_A(46), 1efm_A(46)
Vertebrate_mammalian	Heterocephalus glaber	EHB17393.1	4c0s_B(86), 4c0s_A(86), 2b7b_A(76), 1ijf_A(76), 1f60_A(76), 1ije_A(76), 1g7c_A(76), 2b7c_A(75), 3wxm_G(54), 3agj_G(54), 3wxm_E(54), 3agj_E(54), 4cxh_A(54), 4cxg_A(54), 3vmf_A(54), 3wxm_C(54), 3agj_C(54), 3wxm_A(54), 3agj_A(54), 1jny_A(52), 1skq_B(52), 1skq_A(52), 1jny_B(50), 4d61_i(47), 3j5y_B(47), 3izq_1(40), 3wy9_B(49), 3wy9_A(49), 4crn_P(44), 3p27_B(36), 3wya_A(44), 1r5b_A(37), 1r5o_A(37), 1r5…
Vertebrate_mammalian	Heterocephalus glaber	EHB13399.1	4c0s_A(70), 4c0s_B(70), 2b7b_A(61), 1ijf_A(61), 1f60_A(61), 1g7c_A(61), 1ije_A(61), 2b7c_A(61), 1skq_B(41), 1skq_A(41), 1jny_B(41), 1jny_A(41), 3wxm_E(40), 3wxm_G(40), 3agj_E(40), 3agj_G(40), 4cxh_A(40), 4cxg_A(40), 3vmf_A(40), 3wxm_C(40), 3agj_C(40), 3wxm_A(40), 3agj_A(40), 3wy9_B(37), 3wy9_A(37), 3wya_A(36), 4kiy_V(38), 3zz0_A(47), 3zz0_B(47), 3zzu_A(47), 3zzu_B(47), 3zzt_A(44), 3zzt_B(44), 4kj…
Vertebrate_mammalian	Heterocephalus glaber	EHB13749.1	4c0s_B(74), 4c0s_A(74), 2b7b_A(65), 1ijf_A(65), 1f60_A(65), 1g7c_A(64), 1ije_A(64), 2b7c_A(64), 3wxm_E(57), 3agj_E(57), 3wxm_G(57), 3agj_G(57), 4cxh_A(57), 4cxg_A(57), 3vmf_A(57), 3wxm_A(57), 3agj_A(57), 3wxm_C(57), 3agj_C(57), 1skq_B(52), 1skq_A(52), 1jny_A(52), 1jny_B(50), 4d61_i(48), 3j5y_B(47), 3wy9_B(51), 3wy9_A(51), 3izq_1(44), 4crn_P(46), 3p27_B(39), 3wya_A(44), 1r5b_A(38), 1r5o_A(38), 1r5…
Vertebrate_mammalian	Heterocephalus glaber	EHB03641.1	4c0s_A(71), 4c0s_B(73), 2b7c_A(68), 1g7c_A(68), 1ije_A(68), 2b7b_A(68), 1ijf_A(68), 1f60_A(68), 1jny_B(44), 1skq_B(44), 1skq_A(44), 1jny_A(43), 3wxm_E(41), 3agj_E(41), 3wxm_C(41), 3agj_C(41), 3wxm_G(41), 3agj_G(41), 4cxh_A(41), 4cxg_A(41), 3vmf_A(41), 3wxm_A(41), 3agj_A(41), 3wya_A(41), 3wy9_B(41), 3wy9_A(41), 4crn_P(38)
Vertebrate_mammalian	Heterocephalus glaber	EHB10916.1	4c0s_A(75), 4c0s_B(75), 2b7b_A(67), 1ijf_A(67), 1f60_A(67), 1ije_A(66), 1g7c_A(66), 2b7c_A(66), 3wxm_G(44), 3agj_G(44), 1skq_B(46), 1skq_A(46), 3wxm_E(44), 3agj_E(44), 1jny_A(46), 1jny_B(45), 3wxm_A(44), 3agj_A(44), 3wxm_C(44), 3agj_C(44), 4cxh_A(44), 4cxg_A(44), 3vmf_A(44), 3wy9_B(43), 3wy9_A(43), 3wya_A(43), 1efm_A(47), 2bv3_A(40)
Vertebrate_mammalian	Heterocephalus glaber	XP_004864007.1	4c0s_A(93), 4c0s_B(93), 2b7b_A(82), 1ijf_A(82), 1f60_A(82), 1g7c_A(82), 1ije_A(82), 2b7c_A(82), 3wxm_E(55), 3agj_E(55), 3wxm_G(55), 3agj_G(55), 3wxm_A(55), 3agj_A(55), 3wxm_C(55), 3agj_C(55), 4cxh_A(55), 4cxg_A(55), 3vmf_A(55), 1skq_B(53), 1skq_A(53), 1jny_A(53), 1jny_B(52), 3wy9_B(52), 3wy9_A(52), 3wya_A(49), 4d61_i(39), 3j5y_B(39), 4crn_P(39), 1r5b_A(36), 1r5o_A(36), 1r5n_A(36), 3e20_D(35), 3e2…
Vertebrate_mammalian	Heterocephalus glaber	EHB01991.1	4c0s_B(75), 4c0s_A(75), 2b7c_A(63), 1ije_A(63), 1g7c_A(63), 2b7b_A(63), 1ijf_A(63), 1f60_A(63), 3wy9_B(52), 3wy9_A(52), 3wya_A(52), 1skq_B(49), 1skq_A(49), 1jny_A(49), 1jny_B(49), 4cxh_A(50), 4cxg_A(50), 3wxm_A(50), 3wxm_G(50), 3wxm_C(50), 3vmf_A(50), 3agj_G(50), 3agj_C(50), 3agj_A(50), 3wxm_E(50), 3agj_E(50), 3agq_A(35), 3agp_A(35), 4fwt_A(35), 3vnv_A(35), 3vnu_A(35), 3avy_A(35), 3avv_A(35), 3av…
Vertebrate_mammalian	Galeopterus variegatus	XP_008578068.1	4c0s_A(99), 4c0s_B(100), 2b7b_A(81), 1ijf_A(81), 1f60_A(81), 1g7c_A(81), 1ije_A(81), 2b7c_A(81), 3wxm_E(54), 3agj_E(54), 3wxm_G(54), 3agj_G(54), 3wxm_C(54), 3agj_C(54), 3wxm_A(54), 3agj_A(54), 4cxh_A(54), 4cxg_A(54), 3vmf_A(54), 1skq_B(51), 1skq_A(51), 1jny_A(51), 1jny_B(51), 3wy9_B(51), 3wy9_A(51), 3wya_A(48), 4d61_i(38), 3j5y_B(37), 4crn_P(38), 1r5b_A(36), 1r5o_A(36), 1r5n_A(36), 1etu_A(36), 4r…
Vertebrate_mammalian	Galeopterus variegatus	XP_008566387.1	4c0s_A(86), 4c0s_B(86), 2b7b_A(75), 1ijf_A(75), 1f60_A(75), 1ije_A(75), 1g7c_A(75), 2b7c_A(75), 3wxm_E(51), 3agj_E(51), 3wxm_G(51), 3agj_G(51), 3wxm_A(51), 3agj_A(51), 4cxh_A(51), 4cxg_A(51), 3vmf_A(51), 3wxm_C(51), 3agj_C(51), 1skq_B(49), 1skq_A(49), 1jny_A(49), 1jny_B(49), 3wy9_B(49), 3wy9_A(49), 3wya_A(46), 4d61_i(37), 3j5y_B(36), 4crn_P(37), 1r5b_A(35), 1r5o_A(35), 1r5n_A(35), 3e20_D(35), 3e2…
Vertebrate_mammalian	Galeopterus variegatus	XP_008572833.1	4c0s_A(81), 4c0s_B(81), 2b7b_A(72), 1ijf_A(72), 1f60_A(72), 1ije_A(72), 2b7c_A(72), 1g7c_A(72), 3wxm_E(47), 3agj_E(47), 3wxm_C(47), 3agj_C(47), 3wxm_G(47), 3agj_G(47), 4cxh_A(47), 4cxg_A(47), 3vmf_A(47), 3wxm_A(47), 3agj_A(47), 1skq_B(47), 1skq_A(47), 1jny_A(47), 1jny_B(46), 3wy9_B(45), 3wy9_A(45), 3wya_A(43), 4crn_P(35)
Vertebrate_mammalian	Galeopterus variegatus	XP_008572262.1	4c0s_A(81), 4c0s_B(81), 2b7b_A(71), 1ijf_A(71), 1f60_A(71), 1g7c_A(71), 2b7c_A(71), 1ije_A(71), 3wxm_C(47), 3agj_C(47), 3wxm_G(47), 3agj_G(47), 3wxm_A(47), 3agj_A(47), 3wxm_E(47), 3agj_E(47), 4cxh_A(47), 4cxg_A(47), 3vmf_A(47), 1skq_B(47), 1skq_A(47), 1jny_A(47), 1jny_B(46), 3wy9_B(47), 3wy9_A(47), 3wya_A(45), 4d61_i(35), 3j5y_B(35), 4crn_P(36), 3e20_D(35), 3e20_A(35), 3e20_E(35), 3e20_J(35), 1et…
Vertebrate_mammalian	Galeopterus variegatus	XP_008577117.1	4c0s_A(93), 4c0s_B(93), 2b7b_A(81), 1ijf_A(81), 1f60_A(81), 1g7c_A(81), 1ije_A(81), 2b7c_A(81), 3wxm_E(54), 3agj_E(54), 3wxm_G(54), 3agj_G(54), 3wxm_A(54), 3agj_A(54), 4cxh_A(54), 4cxg_A(54), 3vmf_A(54), 3wxm_C(54), 3agj_C(54), 1skq_B(52), 1skq_A(52), 1jny_A(52), 1jny_B(52), 3wy9_B(52), 3wy9_A(52), 3wya_A(49), 4d61_i(39), 3j5y_B(38), 4crn_P(38), 1r5b_A(36), 1r5o_A(36), 1r5n_A(36), 3e20_D(35), 3e2…
Vertebrate_mammalian	Ceratotherium simum	XP_014639966.1	4c0s_A(89), 4c0s_B(90), 2b7b_A(80), 1ijf_A(80), 1f60_A(80), 1g7c_A(80), 1ije_A(80), 2b7c_A(80), 3wxm_G(52), 3agj_G(52), 3wxm_E(52), 3agj_E(52), 3wxm_A(52), 3agj_A(52), 4cxh_A(52), 4cxg_A(52), 3vmf_A(52), 3wxm_C(52), 3agj_C(52), 1skq_B(51), 1skq_A(51), 1jny_A(51), 1jny_B(50), 3wy9_B(52), 3wy9_A(52), 3wya_A(48), 4d61_i(38), 3j5y_B(37), 4crn_P(38), 1r5n_A(35), 1etu_A(35)
Vertebrate_mammalian	Ceratotherium simum	XP_004430251.1	4c0s_A(99), 4c0s_B(100), 2b7b_A(81), 1ijf_A(81), 1f60_A(81), 1g7c_A(81), 1ije_A(81), 2b7c_A(81), 3wxm_E(54), 3agj_E(54), 3wxm_G(54), 3agj_G(54), 3wxm_C(54), 3agj_C(54), 3wxm_A(54), 3agj_A(54), 4cxh_A(54), 4cxg_A(54), 3vmf_A(54), 1skq_B(51), 1skq_A(51), 1jny_A(51), 1jny_B(51), 3wy9_B(51), 3wy9_A(51), 3wya_A(48), 4d61_i(38), 3j5y_B(37), 4crn_P(38), 1r5b_A(36), 1r5o_A(36), 1r5n_A(36), 1etu_A(36), 4r…
Vertebrate_mammalian	Ceratotherium simum	XP_004422093.1	4c0s_A(93), 4c0s_B(93), 2b7b_A(82), 1ijf_A(82), 1f60_A(82), 1g7c_A(82), 1ije_A(82), 2b7c_A(82), 3wxm_E(55), 3agj_E(55), 3wxm_G(55), 3agj_G(55), 3wxm_A(55), 3agj_A(55), 3wxm_C(55), 3agj_C(55), 4cxh_A(55), 4cxg_A(55), 3vmf_A(55), 1skq_B(53), 1skq_A(53), 1jny_A(53), 1jny_B(52), 3wy9_B(52), 3wy9_A(52), 3wya_A(49), 4d61_i(39), 3j5y_B(39), 4crn_P(39), 1r5b_A(36), 1r5o_A(36), 1r5n_A(36), 3e20_D(35), 3e2…
Vertebrate_mammalian	Ceratotherium simum	XP_004427506.1	4c0s_A(90), 4c0s_B(91), 2b7b_A(81), 1ijf_A(81), 1f60_A(81), 1g7c_A(81), 1ije_A(81), 2b7c_A(81), 3wxm_E(53), 3agj_E(53), 3wxm_G(53), 3agj_G(53), 3wxm_C(53), 3agj_C(53), 3wxm_A(53), 3agj_A(53), 4cxh_A(53), 4cxg_A(53), 3vmf_A(53), 1skq_B(52), 1skq_A(52), 1jny_A(52), 1jny_B(51), 3wy9_B(52), 3wy9_A(52), 3wya_A(49), 4d61_i(38), 3j5y_B(38), 4crn_P(38), 1r5b_A(35), 1r5o_A(35), 1r5n_A(35)
Vertebrate_mammalian	Ceratotherium simum	XP_004425774.1	4c0s_A(87), 4c0s_B(88), 2b7b_A(78), 1ijf_A(78), 1f60_A(78), 1ije_A(78), 1g7c_A(78), 2b7c_A(78), 3wxm_E(53), 3agj_E(53), 3wxm_G(53), 3agj_G(53), 3wxm_C(53), 3agj_C(53), 4cxh_A(53), 4cxg_A(53), 3vmf_A(53), 3wxm_A(53), 3agj_A(53), 1jny_A(52), 1skq_B(52), 1skq_A(52), 1jny_B(51), 3wy9_B(52), 3wy9_A(52), 3wya_A(49), 4d61_i(38), 3j5y_B(37), 4crn_P(37), 1etu_A(35), 3j25_A(36), 3izp_E(35), 4kbv_Y(35), 4kc…
Vertebrate_mammalian	Peromyscus maniculatus	XP_006995148.1	4c0s_A(93), 4c0s_B(93), 2b7b_A(82), 1ijf_A(82), 1f60_A(82), 1g7c_A(82), 1ije_A(82), 2b7c_A(82), 3wxm_E(55), 3agj_E(55), 3wxm_G(55), 3agj_G(55), 3wxm_A(55), 3agj_A(55), 4cxh_A(55), 4cxg_A(55), 3vmf_A(55), 3wxm_C(55), 3agj_C(55), 1skq_B(53), 1skq_A(53), 1jny_A(53), 1jny_B(52), 3wy9_B(52), 3wy9_A(52), 3wya_A(49), 4d61_i(39), 3j5y_B(39), 4crn_P(39), 1r5b_A(36), 1r5o_A(36), 1r5n_A(36), 3e20_D(35), 3e2…
Vertebrate_mammalian	Peromyscus maniculatus	XP_006994680.1	4c0s_A(99), 4c0s_B(99), 2b7b_A(81), 1ijf_A(81), 1f60_A(81), 1g7c_A(80), 1ije_A(80), 2b7c_A(80), 3wxm_G(54), 3agj_G(54), 3wxm_E(54), 3agj_E(54), 3wxm_C(54), 3agj_C(54), 3wxm_A(54), 3agj_A(54), 4cxh_A(54), 4cxg_A(54), 3vmf_A(54), 1skq_B(51), 1skq_A(51), 1jny_A(51), 1jny_B(51), 3wy9_B(51), 3wy9_A(51), 3wya_A(48), 4d61_i(38), 3j5y_B(37), 4crn_P(38), 1r5b_A(35), 1r5o_A(35), 1r5n_A(36), 1etu_A(36), 4rc…
Vertebrate_mammalian	Sus scrofa	XP_005656114.2	4c0s_A(85), 4c0s_B(86), 2b7b_A(78), 1ijf_A(78), 1f60_A(78), 1ije_A(78), 1g7c_A(78), 2b7c_A(77), 3wxm_E(53), 3agj_E(53), 3wxm_G(53), 3agj_G(53), 4cxh_A(53), 4cxg_A(53), 3vmf_A(53), 3wxm_A(53), 3agj_A(53), 3wxm_C(53), 3agj_C(53), 1jny_A(51), 1skq_B(51), 1skq_A(51), 1jny_B(50), 3wy9_B(52), 3wy9_A(52), 3wya_A(49), 4d61_i(37), 3j5y_B(37), 4crn_P(38), 3izq_1(36), 4h9g_A(35), 4lbv_A(35), 4lc0_A(35), 4lb…
Vertebrate_mammalian	Sus scrofa	NP_001090887.1	4c0s_A(93), 4c0s_B(93), 2b7b_A(82), 1ijf_A(82), 1f60_A(82), 1g7c_A(82), 1ije_A(82), 2b7c_A(82), 3wxm_E(55), 3agj_E(55), 3wxm_G(55), 3agj_G(55), 3wxm_A(55), 3agj_A(55), 3wxm_C(55), 3agj_C(55), 4cxh_A(55), 4cxg_A(55), 3vmf_A(55), 1skq_B(53), 1skq_A(53), 1jny_A(53), 1jny_B(52), 3wy9_B(52), 3wy9_A(52), 3wya_A(49), 4d61_i(39), 3j5y_B(39), 4crn_P(39), 1r5b_A(36), 1r5o_A(36), 1r5n_A(36), 3e20_D(35), 3e2…
Vertebrate_mammalian	Sus scrofa	XP_020933437.1	4c0s_A(99), 4c0s_B(100), 2b7b_A(81), 1ijf_A(81), 1f60_A(81), 1g7c_A(81), 1ije_A(81), 2b7c_A(81), 3wxm_E(54), 3agj_E(54), 3wxm_G(54), 3agj_G(54), 3wxm_C(54), 3agj_C(54), 3wxm_A(54), 3agj_A(54), 4cxh_A(54), 4cxg_A(54), 3vmf_A(54), 1skq_B(51), 1skq_A(51), 1jny_A(51), 1jny_B(51), 3wy9_B(51), 3wy9_A(51), 3wya_A(48), 4d61_i(38), 3j5y_B(37), 4crn_P(38), 1r5b_A(36), 1r5o_A(36), 1r5n_A(36), 1etu_A(36), 4r…
Vertebrate_mammalian	Sus scrofa	XP_003129826.2	4c0s_A(89), 4c0s_B(90), 2b7b_A(81), 1ijf_A(81), 1f60_A(81), 1g7c_A(81), 1ije_A(81), 2b7c_A(81), 3wxm_G(53), 3agj_G(53), 3wxm_E(53), 3agj_E(53), 3wxm_A(53), 3agj_A(53), 3wxm_C(53), 3agj_C(53), 4cxh_A(53), 4cxg_A(53), 3vmf_A(53), 1skq_B(51), 1skq_A(51), 1jny_A(51), 1jny_B(50), 3wy9_B(52), 3wy9_A(52), 3wya_A(48), 4d61_i(38), 3j5y_B(38), 4crn_P(39), 1r5b_A(35), 1r5o_A(35), 1r5n_A(35), 1etu_A(36), 4rc…
Vertebrate_mammalian	Odobenus rosmarus	XP_012415853.1	4c0s_A(86), 4c0s_B(87), 2b7b_A(78), 1ijf_A(78), 1f60_A(78), 1g7c_A(78), 1ije_A(78), 2b7c_A(77), 3wxm_E(52), 3agj_E(52), 3wxm_G(52), 3agj_G(52), 4cxh_A(52), 4cxg_A(52), 3vmf_A(52), 3wxm_C(52), 3agj_C(52), 3wxm_A(52), 3agj_A(52), 1skq_B(51), 1skq_A(51), 1jny_A(51), 1jny_B(50), 3wy9_B(52), 3wy9_A(52), 3wya_A(49), 4d61_i(37), 3j5y_B(37), 4crn_P(37), 1etu_A(35), 3j25_A(36), 3izp_E(36), 1jqm_B(36), 4kb…
Vertebrate_mammalian	Odobenus rosmarus	XP_004405705.1	4c0s_A(59), 4c0s_B(59), 2b7c_A(51), 1ije_A(51), 2b7b_A(51), 1ijf_A(51), 1f60_A(51), 1g7c_A(51), 3wxm_A(36), 3wxm_C(36), 3agj_C(36), 3agj_A(36), 3wxm_E(36), 3agj_E(36), 3wxm_G(36), 3agj_G(36), 4cxh_A(36), 4cxg_A(36), 3vmf_A(36), 1jny_A(35), 1skq_B(35), 1skq_A(35), 3izq_1(40), 3p27_B(36), 3u6b_B(36), 2bvn_A(36), 2bvn_B(36), 4pc2_B(36), 4pc3_B(36), 3u6b_A(36), 2hcj_B(36), 2hdn_B(36), 2hdn_F(36), 2hd…
Vertebrate_mammalian	Odobenus rosmarus	XP_004410176.1	4c0s_A(99), 4c0s_B(99), 2b7b_A(81), 1ijf_A(81), 1f60_A(81), 1ije_A(81), 1g7c_A(81), 2b7c_A(81), 3wxm_E(54), 3agj_E(54), 3wxm_G(54), 3agj_G(54), 3wxm_A(54), 3agj_A(54), 4cxh_A(54), 4cxg_A(54), 3wxm_C(54), 3vmf_A(54), 3agj_C(54), 1jny_A(51), 1skq_B(51), 1skq_A(51), 1jny_B(51), 3wy9_B(51), 3wy9_A(51), 3wya_A(48), 4d61_i(38), 3j5y_B(37), 4crn_P(38), 1r5b_A(36), 1r5o_A(36), 1r5n_A(36), 1etu_A(36), 4rc…
Vertebrate_mammalian	Odobenus rosmarus	XP_012418944.1	4c0s_A(88), 4c0s_B(89), 2b7b_A(78), 1ijf_A(78), 1f60_A(78), 1g7c_A(78), 1ije_A(78), 2b7c_A(77), 3wxm_G(52), 3agj_G(52), 3wxm_E(52), 3agj_E(52), 3wxm_A(52), 3agj_A(52), 3wxm_C(52), 3agj_C(52), 4cxh_A(52), 4cxg_A(52), 3vmf_A(52), 1skq_B(50), 1skq_A(50), 1jny_A(50), 1jny_B(50), 3wy9_B(50), 3wy9_A(50), 3wya_A(47), 4d61_i(37), 3j5y_B(37), 4crn_P(37), 1r5b_A(36), 1r5o_A(36), 1r5n_A(36), 3e20_D(35), 3e2…
Vertebrate_mammalian	Odobenus rosmarus	XP_004417721.1	4c0s_A(86), 4c0s_B(86), 1ije_A(79), 1g7c_A(79), 2b7b_A(79), 1ijf_A(79), 1f60_A(79), 2b7c_A(79), 1skq_B(52), 1skq_A(52), 1jny_B(52), 1jny_A(52), 3wxm_E(46), 3agj_E(46), 4cxh_A(46), 4cxg_A(46), 3vmf_A(46), 3wxm_G(46), 3agj_G(46), 3wxm_C(46), 3agj_C(46), 3wxm_A(46), 3agj_A(46), 3wy9_B(47), 3wy9_A(47), 3wya_A(47), 3e20_D(37), 3e20_A(37), 3e20_E(37), 3e20_J(37), 1r5b_A(37), 1r5o_A(37), 1r5n_A(37), 3c5…
Vertebrate_mammalian	Odobenus rosmarus	XP_012422175.1	4c0s_A(90), 4c0s_B(90), 2b7b_A(79), 1ijf_A(79), 1f60_A(79), 1g7c_A(79), 1ije_A(79), 2b7c_A(79), 3wxm_E(53), 3agj_E(53), 3wxm_G(53), 3agj_G(53), 3wxm_C(53), 3agj_C(53), 3wxm_A(53), 3agj_A(53), 4cxh_A(53), 4cxg_A(53), 3vmf_A(53), 1skq_B(51), 1skq_A(51), 1jny_A(51), 1jny_B(51), 3wy9_B(50), 3wy9_A(50), 3wya_A(47), 4d61_i(38), 3j5y_B(38), 4crn_P(38), 1r5b_A(36), 1r5o_A(36), 1r5n_A(36), 3e20_D(35), 3e2…
Vertebrate_mammalian	Odobenus rosmarus	XP_004410177.1	4c0s_A(99), 4c0s_B(99), 2b7b_A(81), 1ijf_A(81), 1f60_A(81), 1g7c_A(81), 1ije_A(81), 2b7c_A(81), 3wxm_G(54), 3agj_G(54), 3wxm_E(54), 3agj_E(54), 3wxm_C(54), 3agj_C(54), 3wxm_A(54), 3agj_A(54), 4cxh_A(54), 4cxg_A(54), 3vmf_A(54), 1skq_B(51), 1skq_A(51), 1jny_A(51), 1jny_B(51), 3wy9_B(51), 3wy9_A(51), 3wya_A(48), 4d61_i(38), 3j5y_B(37), 4crn_P(38), 1r5b_A(36), 1r5o_A(36), 1r5n_A(36), 1etu_A(36), 4rc…
Vertebrate_mammalian	Cricetulus griseus	EGW00211.1	4c0s_A(86), 4c0s_B(86), 2b7b_A(76), 1ijf_A(76), 1f60_A(76), 1ije_A(76), 1g7c_A(76), 2b7c_A(76), 3wxm_E(51), 3wxm_G(51), 3agj_E(51), 3agj_G(51), 4cxh_A(51), 4cxg_A(51), 3vmf_A(51), 3wxm_A(51), 3agj_A(51), 3wxm_C(51), 3agj_C(51), 1skq_B(50), 1skq_A(50), 1jny_A(50), 1jny_B(49), 3wy9_B(49), 3wy9_A(49), 3wya_A(47), 4d61_i(36), 3j5y_B(36), 4crn_P(37), 3e20_D(35), 3e20_A(35), 3e20_E(35), 3e20_J(35), 1ef…
Vertebrate_mammalian	Cricetulus griseus	EGW07267.1	4c0s_A(89), 4c0s_B(89), 2b7c_A(78), 1g7c_A(78), 1ije_A(78), 2b7b_A(78), 1ijf_A(78), 1f60_A(78), 1skq_B(50), 1skq_A(50), 1jny_A(50), 1jny_B(50), 3wxm_A(49), 3agj_A(49), 3wxm_E(49), 3wxm_C(49), 3agj_E(49), 3agj_C(49), 3wxm_G(49), 3agj_G(49), 4cxh_A(49), 4cxg_A(49), 3vmf_A(49), 3wy9_B(48), 3wy9_A(48), 3wya_A(48), 3e20_D(35), 3e20_A(35), 3e20_E(35), 3e20_J(35), 4ac9_D(35), 4aca_D(35), 4acb_D(35), 1wb…
Vertebrate_mammalian	Cricetulus griseus	XP_007621772.1	4c0s_A(82), 4c0s_B(82), 1g7c_A(78), 2b7b_A(78), 1ijf_A(78), 1f60_A(78), 2b7c_A(78), 1ije_A(78), 1skq_B(50), 1skq_A(50), 1jny_B(50), 1jny_A(49), 4cxh_A(48), 4cxg_A(48), 3vmf_A(48), 3wxm_G(48), 3agj_G(48), 3wxm_C(48), 3agj_C(48), 3wxm_E(48), 3agj_E(48), 3wxm_A(48), 3agj_A(48), 3wy9_B(44), 3wy9_A(44), 3wya_A(44), 3e20_D(37), 3e20_A(37), 3e20_E(37), 3e20_J(37), 1r5b_A(37), 1r5o_A(37), 1r5n_A(37), 4cr…
Vertebrate_mammalian	Cricetulus griseus	XP_003503178.1	4c0s_A(99), 4c0s_B(100), 2b7b_A(81), 1ijf_A(81), 1f60_A(81), 1ije_A(81), 1g7c_A(81), 2b7c_A(81), 3wxm_E(54), 3agj_E(54), 3wxm_G(54), 3agj_G(54), 3wxm_A(54), 3agj_A(54), 3wxm_C(54), 3agj_C(54), 4cxh_A(54), 4cxg_A(54), 3vmf_A(54), 1skq_B(51), 1skq_A(51), 1jny_A(51), 1jny_B(51), 3wy9_B(51), 3wy9_A(51), 3wya_A(48), 4d61_i(38), 3j5y_B(37), 4crn_P(38), 1r5b_A(36), 1r5o_A(36), 1r5n_A(36), 1etu_A(36), 4r…
Vertebrate_mammalian	Cricetulus griseus	EGW06596.1	4c0s_A(82), 4c0s_B(83), 2b7b_A(73), 1ijf_A(73), 1f60_A(73), 1ije_A(73), 1g7c_A(73), 2b7c_A(73), 3wxm_E(48), 3agj_E(48), 3wxm_G(48), 3agj_G(48), 3wxm_A(48), 3agj_A(48), 3wxm_C(48), 3agj_C(48), 4cxh_A(48), 4cxg_A(48), 3vmf_A(48), 1skq_B(48), 1skq_A(48), 1jny_A(48), 3wy9_B(47), 3wy9_A(47), 1jny_B(47), 3wya_A(44), 3e20_D(35), 3e20_A(35), 3e20_E(35), 3e20_J(35), 1wb1_D(35), 1wb2_D(35), 1wb3_D(35), 1jq…
Vertebrate_mammalian	Cricetulus griseus	XP_003512562.2	4c0s_A(83), 4c0s_B(82), 1g7c_A(78), 2b7c_A(78), 1ije_A(78), 2b7b_A(78), 1ijf_A(78), 1f60_A(78), 1skq_B(50), 1skq_A(50), 1jny_B(50), 1jny_A(49), 4cxh_A(48), 4cxg_A(48), 3vmf_A(48), 3wxm_G(48), 3wxm_C(48), 3agj_G(48), 3agj_C(48), 3wxm_E(48), 3agj_E(48), 3wxm_A(48), 3agj_A(48), 3wy9_B(44), 3wy9_A(44), 3wya_A(44), 3e20_D(37), 3e20_A(37), 3e20_E(37), 3e20_J(37), 1r5b_A(37), 1r5o_A(37), 1r5n_A(37), 4cr…
Vertebrate_mammalian	Cricetulus griseus	ERE73789.1	4c0s_A(80), 4c0s_B(80), 1g7c_A(73), 2b7b_A(73), 1ijf_A(73), 1f60_A(73), 2b7c_A(73), 1ije_A(73), 1skq_B(47), 1skq_A(47), 1jny_B(47), 1jny_A(46), 3wxm_E(43), 3agj_E(43), 3wxm_C(43), 3agj_C(43), 3wxm_G(43), 3agj_G(43), 3wxm_A(43), 3agj_A(43), 4cxh_A(43), 4cxg_A(43), 3vmf_A(43), 3wya_A(40), 3wy9_B(40), 3wy9_A(40), 3c5j_C(100), 4jul_H(42), 4jul_J(42), 4jul_C(42), 4jul_A(42), 4jul_L(42), 3s11_C(42), 3s…
Vertebrate_mammalian	Cricetulus griseus	NP_001231331.1	4c0s_A(93), 4c0s_B(93), 2b7b_A(82), 1ijf_A(82), 1f60_A(82), 1g7c_A(82), 1ije_A(82), 2b7c_A(82), 3wxm_E(55), 3agj_E(55), 3wxm_G(55), 3agj_G(55), 3wxm_A(55), 3agj_A(55), 4cxh_A(55), 4cxg_A(55), 3vmf_A(55), 3wxm_C(55), 3agj_C(55), 1skq_B(53), 1skq_A(53), 1jny_A(53), 1jny_B(52), 3wy9_B(52), 3wy9_A(52), 3wya_A(49), 4d61_i(39), 3j5y_B(39), 4crn_P(39), 1r5b_A(36), 1r5o_A(36), 1r5n_A(36), 3e20_D(35), 3e2…
Vertebrate_mammalian	Cricetulus griseus	ERE70695.1	4c0s_B(99), 4c0s_A(99), 2b7b_A(80), 1ijf_A(80), 1f60_A(80), 1g7c_A(80), 1ije_A(80), 2b7c_A(80), 3wxm_G(54), 3agj_G(54), 3wxm_E(54), 3agj_E(54), 3wxm_A(54), 3agj_A(54), 3wxm_C(54), 3agj_C(54), 4cxh_A(54), 4cxg_A(54), 3vmf_A(54), 1skq_B(51), 1skq_A(51), 1jny_A(51), 1jny_B(50), 3wy9_B(51), 3wy9_A(51), 3wya_A(48), 4d61_i(37), 3j5y_B(37), 4crn_P(38), 1r5n_A(35), 1ob5_A(35), 1tui_A(35), 1tui_B(35), 1tu…
Vertebrate_mammalian	Cricetulus griseus	XP_007625987.1	4c0s_A(86), 4c0s_B(86), 2b7b_A(77), 1ijf_A(77), 1f60_A(77), 1ije_A(76), 1g7c_A(76), 2b7c_A(76), 3wxm_G(51), 3agj_G(51), 3wxm_E(51), 3agj_E(51), 4cxh_A(51), 4cxg_A(51), 3vmf_A(51), 3wxm_A(51), 3agj_A(51), 3wxm_C(51), 3agj_C(51), 1skq_B(50), 1skq_A(50), 1jny_A(50), 1jny_B(49), 3wy9_B(49), 3wy9_A(49), 3wya_A(47), 4d61_i(36), 3j5y_B(36), 4crn_P(37), 3e20_D(35), 3e20_A(35), 3e20_E(35), 3e20_J(35), 1ef…
Vertebrate_mammalian	Cricetulus griseus	XP_007608762.1	4c0s_B(99), 4c0s_A(99), 2b7b_A(81), 1ijf_A(81), 1f60_A(81), 1ije_A(81), 1g7c_A(81), 2b7c_A(81), 3wxm_G(54), 3agj_G(54), 3wxm_E(54), 3agj_E(54), 3wxm_A(54), 3agj_A(54), 3wxm_C(54), 3agj_C(54), 4cxh_A(54), 4cxg_A(54), 3vmf_A(54), 1skq_B(52), 1skq_A(52), 1jny_A(52), 1jny_B(51), 3wy9_B(52), 3wy9_A(52), 3wya_A(48), 4d61_i(37), 3j5y_B(37), 4crn_P(38), 1r5b_A(36), 1r5o_A(36), 1r5n_A(36), 1etu_A(36), 4rc…
Vertebrate_mammalian	Condylura cristata	XP_004673686.1	4c0s_A(93), 4c0s_B(93), 2b7b_A(82), 1ijf_A(82), 1f60_A(82), 1g7c_A(82), 1ije_A(82), 2b7c_A(82), 3wxm_E(55), 3agj_E(55), 3wxm_G(55), 3agj_G(55), 3wxm_A(55), 3agj_A(55), 3wxm_C(55), 3agj_C(55), 4cxh_A(55), 4cxg_A(55), 3vmf_A(55), 1skq_B(53), 1skq_A(53), 1jny_A(53), 1jny_B(52), 3wy9_B(52), 3wy9_A(52), 3wya_A(49), 4d61_i(39), 3j5y_B(39), 4crn_P(39), 1r5b_A(36), 1r5o_A(36), 1r5n_A(36), 3e20_D(35), 3e2…
Vertebrate_mammalian	Microtus ochrogaster	XP_013207515.1	4c0s_B(99), 4c0s_A(95), 2b7b_A(79), 1ijf_A(79), 1f60_A(79), 1ije_A(79), 1g7c_A(79), 2b7c_A(79), 3wxm_E(53), 3agj_E(53), 3wxm_G(53), 3agj_G(53), 4cxh_A(53), 4cxg_A(53), 3vmf_A(53), 3wxm_A(53), 3agj_A(53), 3wxm_C(53), 3agj_C(53), 1jny_A(50), 1skq_B(50), 1skq_A(50), 1jny_B(50), 3wy9_B(51), 3wy9_A(51), 3wya_A(48), 4d61_i(37), 3j5y_B(37), 4crn_P(38), 1r5n_A(35), 1zc8_Y(35), 1ttt_C(35), 1ttt_A(35), 1tt…
Vertebrate_mammalian	Microtus ochrogaster	XP_005347640.1	4c0s_A(92), 4c0s_B(93), 2b7b_A(82), 1ijf_A(82), 1f60_A(82), 1g7c_A(82), 1ije_A(82), 2b7c_A(82), 3wxm_E(55), 3agj_E(55), 3wxm_G(55), 3agj_G(55), 3wxm_A(55), 3agj_A(55), 4cxh_A(55), 4cxg_A(55), 3vmf_A(55), 3wxm_C(55), 3agj_C(55), 1skq_B(53), 1skq_A(53), 1jny_A(53), 1jny_B(52), 3wy9_B(52), 3wy9_A(52), 3wya_A(49), 4d61_i(39), 3j5y_B(39), 4crn_P(39), 1r5b_A(36), 1r5o_A(36), 1r5n_A(36), 3e20_D(35), 3e2…
Vertebrate_mammalian	Macaca mulatta	AFH31386.1	4c0s_A(99), 4c0s_B(100), 2b7b_A(81), 1ijf_A(81), 1f60_A(81), 1g7c_A(81), 1ije_A(81), 2b7c_A(81), 3wxm_E(54), 3agj_E(54), 3wxm_G(54), 3agj_G(54), 3wxm_C(54), 3agj_C(54), 3wxm_A(54), 3agj_A(54), 4cxh_A(54), 4cxg_A(54), 3vmf_A(54), 1skq_B(51), 1skq_A(51), 1jny_A(51), 1jny_B(51), 3wy9_B(51), 3wy9_A(51), 3wya_A(48), 4d61_i(38), 3j5y_B(37), 4crn_P(38), 1r5b_A(36), 1r5o_A(36), 1r5n_A(36), 1etu_A(36), 4r…
Vertebrate_mammalian	Macaca mulatta	XP_014992221.1	4c0s_A(93), 4c0s_B(93), 2b7b_A(82), 1ijf_A(82), 1f60_A(82), 1g7c_A(82), 1ije_A(82), 2b7c_A(82), 3wxm_E(55), 3agj_E(55), 3wxm_G(55), 3agj_G(55), 3wxm_A(55), 3agj_A(55), 3wxm_C(55), 3agj_C(55), 4cxh_A(55), 4cxg_A(55), 3vmf_A(55), 1skq_B(53), 1skq_A(53), 1jny_A(53), 1jny_B(52), 3wy9_B(52), 3wy9_A(52), 3wya_A(49), 4d61_i(39), 3j5y_B(39), 4crn_P(39), 1r5b_A(36), 1r5o_A(36), 1r5n_A(36), 3e20_D(35), 3e2…
Vertebrate_mammalian	Macaca mulatta	XP_001108047.2	4c0s_A(89), 4c0s_B(89), 2b7b_A(78), 1ijf_A(78), 1f60_A(78), 1g7c_A(78), 1ije_A(78), 2b7c_A(78), 3wxm_E(52), 3agj_E(52), 3wxm_G(52), 3agj_G(52), 3wxm_A(52), 3agj_A(52), 4cxh_A(52), 4cxg_A(52), 3wxm_C(52), 3vmf_A(52), 3agj_C(52), 1skq_B(50), 1skq_A(50), 1jny_A(50), 1jny_B(49), 3wy9_B(49), 3wy9_A(49), 3wya_A(46), 4d61_i(37), 3j5y_B(37), 4crn_P(38), 1r5b_A(36), 1r5o_A(36), 1r5n_A(36), 1etu_A(36)
Vertebrate_mammalian	Macaca mulatta	XP_014983231.1	4c0s_A(77), 4c0s_B(77), 1g7c_A(67), 2b7b_A(67), 1ijf_A(67), 1f60_A(67), 1ije_A(67), 2b7c_A(67), 1jny_B(44), 1jny_A(44), 1skq_B(44), 1skq_A(44), 3wxm_E(43), 3agj_E(43), 3wxm_A(43), 3wxm_C(43), 3agj_C(43), 3agj_A(43), 3wxm_G(43), 3agj_G(43), 4cxh_A(43), 4cxg_A(43), 3vmf_A(43), 3wy9_B(40), 3wy9_A(40), 3wya_A(40), 1etu_A(39), 1efm_A(39), 2q01_B(35), 2q01_C(35), 2q01_A(35)
Vertebrate_mammalian	Macaca mulatta	XP_015004091.1	4c0s_A(99), 4c0s_B(99), 2b7b_A(79), 1ijf_A(79), 1f60_A(79), 1ije_A(79), 1g7c_A(79), 2b7c_A(79), 3wxm_E(53), 3agj_E(53), 3wxm_G(53), 3agj_G(53), 3wxm_C(53), 3agj_C(53), 4cxh_A(53), 4cxg_A(53), 3vmf_A(53), 3wxm_A(53), 3agj_A(53), 1skq_B(50), 1skq_A(50), 1jny_A(50), 1jny_B(49), 3wy9_B(50), 3wy9_A(50), 3wya_A(47), 4d61_i(37), 3j5y_B(36), 4crn_P(38), 1r5b_A(35), 1r5o_A(35), 1r5n_A(36), 1etu_A(36), 5jb…
Vertebrate_mammalian	Myotis davidii	ELK31048.1	4c0s_B(91), 4c0s_A(91), 2b7b_A(78), 1ijf_A(78), 1f60_A(78), 1g7c_A(78), 1ije_A(78), 2b7c_A(78), 3wxm_E(54), 3agj_E(54), 3wxm_G(54), 3agj_G(54), 3wxm_A(53), 3agj_A(53), 3wxm_C(53), 3agj_C(53), 4cxh_A(53), 4cxg_A(53), 3vmf_A(53), 1skq_B(51), 1skq_A(51), 1jny_A(51), 1jny_B(50), 3wy9_B(52), 3wy9_A(52), 3wya_A(48), 4d61_i(40), 3j5y_B(39), 4crn_P(40), 1r5b_A(36), 1r5o_A(36), 1r5n_A(36), 1zc8_Y(35), 1tt…
Vertebrate_mammalian	Myotis davidii	ELK25649.1	4c0s_A(79), 4c0s_B(78), 1ije_A(71), 1g7c_A(71), 2b7c_A(71), 2b7b_A(71), 1ijf_A(71), 1f60_A(71), 3wya_A(45), 3wy9_B(45), 3wy9_A(45), 1jny_B(46), 1jny_A(46), 1skq_B(46), 1skq_A(46), 3wxm_G(44), 3wxm_C(44), 3agj_G(44), 3agj_C(44), 4cxh_A(44), 4cxg_A(44), 3vmf_A(44), 3wxm_A(44), 3agj_A(44), 3wxm_E(44), 3agj_E(44), 1mj1_A(39), 1zc8_Y(39), 1ttt_C(39), 1ttt_A(39), 1ttt_B(39), 1b23_P(39), 1ob5_A(39), 1tu…
Vertebrate_mammalian	Myotis davidii	ELK23898.1	4c0s_A(91), 4c0s_B(91), 2b7b_A(81), 1ijf_A(81), 1f60_A(81), 1g7c_A(81), 1ije_A(81), 2b7c_A(81), 3wxm_E(54), 3agj_E(54), 3wxm_G(54), 3agj_G(54), 3wxm_A(54), 3agj_A(54), 3wxm_C(54), 3agj_C(54), 4cxh_A(54), 4cxg_A(54), 3vmf_A(54), 1skq_B(52), 1skq_A(52), 1jny_A(52), 1jny_B(52), 3wy9_B(52), 3wy9_A(52), 3wya_A(48), 4d61_i(39), 3j5y_B(38), 4crn_P(39), 1r5b_A(36), 1r5o_A(36), 1r5n_A(36), 3e20_D(35), 3e2…
Vertebrate_mammalian	Myotis davidii	ELK31903.1	4c0s_B(77), 4c0s_A(77), 2b7b_A(65), 1ijf_A(65), 1f60_A(65), 1g7c_A(65), 1ije_A(65), 2b7c_A(65), 3wxm_G(46), 3agj_G(46), 3wxm_E(46), 3agj_E(46), 3wxm_A(46), 3agj_A(46), 3wxm_C(46), 3agj_C(46), 4cxh_A(46), 4cxg_A(46), 3vmf_A(46), 1jny_B(48), 1skq_B(48), 1skq_A(48), 1jny_A(48), 3wya_A(45), 3wy9_B(45), 3wy9_A(45), 4d61_i(39), 3j5y_B(38), 4crn_P(38), 1r5b_A(36), 1r5o_A(36), 1r5n_A(36), 3izq_1(37), 3mc…
Vertebrate_mammalian	Capra hircus	XP_017913024.1	4c0s_A(99), 4c0s_B(100), 2b7b_A(81), 1ijf_A(81), 1f60_A(81), 1g7c_A(81), 1ije_A(81), 2b7c_A(81), 3wxm_E(54), 3agj_E(54), 3wxm_G(54), 3agj_G(54), 3wxm_C(54), 3agj_C(54), 3wxm_A(54), 3agj_A(54), 4cxh_A(54), 4cxg_A(54), 3vmf_A(54), 1skq_B(51), 1skq_A(51), 1jny_A(51), 1jny_B(51), 3wy9_B(51), 3wy9_A(51), 3wya_A(48), 4d61_i(38), 3j5y_B(37), 4crn_P(38), 1r5b_A(36), 1r5o_A(36), 1r5n_A(36), 1etu_A(36), 4r…
Vertebrate_mammalian	Capra hircus	XP_005684485.1	4c0s_A(93), 4c0s_B(93), 2b7b_A(82), 1ijf_A(82), 1f60_A(82), 1g7c_A(82), 1ije_A(82), 2b7c_A(82), 3wxm_E(55), 3agj_E(55), 3wxm_G(55), 3agj_G(55), 3wxm_A(55), 3agj_A(55), 3wxm_C(55), 3agj_C(55), 4cxh_A(55), 4cxg_A(55), 3vmf_A(55), 1skq_B(53), 1skq_A(53), 1jny_A(53), 1jny_B(52), 3wy9_B(52), 3wy9_A(52), 3wya_A(49), 4d61_i(39), 3j5y_B(39), 4crn_P(39), 1r5b_A(36), 1r5o_A(36), 1r5n_A(36), 3e20_D(35), 3e2…
Vertebrate_mammalian	Homo sapiens	NP_115707.2	2pxx_A(99), 2hyt_A(44), 4rfq_A(39)
Vertebrate_mammalian	Homo sapiens	AAK93966.1	4c0s_A(91), 4c0s_B(91), 2b7c_A(79), 2b7b_A(79), 1ijf_A(79), 1f60_A(79), 1ije_A(79), 1g7c_A(79), 3wxm_G(54), 3agj_G(54), 3wxm_A(54), 3agj_A(54), 3wxm_E(54), 3agj_E(54), 3wxm_C(54), 3agj_C(54), 4cxh_A(54), 4cxg_A(54), 3vmf_A(54), 1skq_B(55), 1skq_A(55), 1jny_A(55), 1jny_B(55), 3wy9_B(51), 3wy9_A(51), 3wya_A(51), 4d61_i(37), 3j5y_B(37), 4crn_P(37), 1r5b_A(36), 1r5o_A(36), 1r5n_A(36), 3e20_D(35), 3e2…
Vertebrate_mammalian	Homo sapiens	AAH71841.1	4c0s_A(93), 4c0s_B(93), 2b7b_A(82), 1ijf_A(82), 1f60_A(82), 1g7c_A(82), 1ije_A(82), 2b7c_A(82), 3wxm_E(54), 3agj_E(54), 3wxm_G(54), 3agj_G(54), 3wxm_A(54), 3agj_A(54), 3wxm_C(54), 3agj_C(54), 4cxh_A(54), 4cxg_A(54), 3vmf_A(54), 1skq_B(53), 1skq_A(53), 1jny_A(53), 1jny_B(52), 3wy9_B(52), 3wy9_A(52), 3wya_A(49), 4d61_i(39), 3j5y_B(39), 4crn_P(39), 1r5b_A(36), 1r5o_A(36), 1r5n_A(36), 3e20_D(35), 3e2…
Vertebrate_mammalian	Homo sapiens	CAA50280.1	4c0s_A(99), 4c0s_B(100), 2b7b_A(81), 1ijf_A(81), 1f60_A(81), 1g7c_A(81), 1ije_A(81), 2b7c_A(81), 3wxm_E(54), 3agj_E(54), 3wxm_G(54), 3agj_G(54), 3wxm_C(54), 3agj_C(54), 3wxm_A(54), 3agj_A(54), 4cxh_A(54), 4cxg_A(54), 3vmf_A(54), 1skq_B(51), 1skq_A(51), 1jny_A(51), 1jny_B(51), 3wy9_B(51), 3wy9_A(51), 3wya_A(48), 4d61_i(38), 3j5y_B(37), 4crn_P(38), 1r5b_A(36), 1r5o_A(36), 1r5n_A(36), 1etu_A(36), 4r…
Vertebrate_mammalian	Homo sapiens	AAC09385.1	4c0s_A(90), 4c0s_B(90), 1g7c_A(78), 1ije_A(78), 2b7c_A(78), 2b7b_A(78), 1ijf_A(78), 1f60_A(78), 3wxm_E(53), 3agj_E(53), 4cxh_A(53), 4cxg_A(53), 3vmf_A(53), 3wxm_G(53), 3agj_G(53), 3wxm_C(53), 3agj_C(53), 3wxm_A(53), 3agj_A(53), 1skq_B(54), 1skq_A(54), 1jny_B(53), 1jny_A(54), 3wy9_B(50), 3wy9_A(50), 3wya_A(50), 4d61_i(36), 3j5y_B(36), 4crn_P(37), 1r5n_A(36), 1r5b_A(36), 1r5o_A(36), 1etu_A(44), 1ef…
Vertebrate_mammalian	Homo sapiens	AAH08587.1	4c0s_A(93), 4c0s_B(93), 2b7b_A(82), 1ijf_A(82), 1f60_A(82), 1g7c_A(82), 1ije_A(82), 2b7c_A(82), 3wxm_E(55), 3agj_E(55), 3wxm_G(55), 3agj_G(55), 3wxm_A(55), 3agj_A(55), 3wxm_C(55), 3agj_C(55), 4cxh_A(55), 4cxg_A(55), 3vmf_A(55), 1skq_B(53), 1skq_A(53), 1jny_A(53), 1jny_B(52), 3wy9_B(52), 3wy9_A(52), 3wya_A(49), 4d61_i(39), 3j5y_B(39), 4crn_P(39), 1r5b_A(36), 1r5o_A(36), 1r5n_A(36), 3e20_D(35), 3e2…
Vertebrate_mammalian	Homo sapiens	AAH71727.1	4c0s_A(93), 4c0s_B(93), 2b7b_A(82), 1ijf_A(82), 1f60_A(82), 1g7c_A(82), 1ije_A(82), 2b7c_A(82), 3wxm_E(55), 3agj_E(55), 3wxm_G(55), 3agj_G(55), 3wxm_A(55), 3agj_A(55), 3wxm_C(55), 3agj_C(55), 4cxh_A(55), 4cxg_A(55), 3vmf_A(55), 1skq_B(53), 1skq_A(53), 1jny_A(53), 1jny_B(52), 3wy9_B(52), 3wy9_A(52), 3wya_A(49), 4d61_i(39), 3j5y_B(39), 4crn_P(39), 1r5b_A(36), 1r5o_A(36), 1r5n_A(36), 3e20_D(35), 3e2…
Vertebrate_mammalian	Pan paniscus	XP_008960522.1	4c0s_B(99), 4c0s_A(99), 2b7b_A(80), 1ijf_A(80), 1f60_A(80), 1ije_A(80), 1g7c_A(80), 2b7c_A(80), 3wxm_G(54), 3agj_G(54), 3wxm_E(54), 3agj_E(54), 3wxm_A(53), 3agj_A(53), 3wxm_C(53), 3agj_C(53), 4cxh_A(53), 4cxg_A(53), 3vmf_A(53), 1skq_B(51), 1skq_A(51), 1jny_A(51), 1jny_B(50), 3wy9_B(51), 3wy9_A(51), 3wya_A(48), 4d61_i(37), 3j5y_B(37), 4crn_P(38), 1r5n_A(35), 1tui_A(35), 1tui_B(35), 1tui_C(35), 1et…
Vertebrate_mammalian	Pan paniscus	XP_003809576.1	4c0s_A(93), 4c0s_B(93), 2b7b_A(82), 1ijf_A(82), 1f60_A(82), 1g7c_A(82), 1ije_A(82), 2b7c_A(82), 3wxm_E(55), 3agj_E(55), 3wxm_G(55), 3agj_G(55), 3wxm_A(55), 3agj_A(55), 3wxm_C(55), 3agj_C(55), 4cxh_A(55), 4cxg_A(55), 3vmf_A(55), 1skq_B(53), 1skq_A(53), 1jny_A(53), 1jny_B(52), 3wy9_B(52), 3wy9_A(52), 3wya_A(49), 4d61_i(39), 3j5y_B(39), 4crn_P(39), 1r5b_A(36), 1r5o_A(36), 1r5n_A(36), 3e20_D(35), 3e2…
Vertebrate_mammalian	Pan paniscus	XP_014198971.1	4c0s_A(76), 4c0s_B(75), 1g7c_A(66), 2b7c_A(66), 2b7b_A(66), 1ijf_A(66), 1f60_A(66), 1ije_A(66), 1skq_B(41), 1skq_A(41), 1jny_B(41), 1jny_A(41), 3wxm_E(38), 3agj_E(38), 3wxm_A(38), 3wxm_G(38), 3agj_G(38), 3agj_A(38), 4cxh_A(38), 4cxg_A(38), 3vmf_A(38), 3wxm_C(38), 3agj_C(38), 3wy9_B(38), 3wy9_A(38), 3wya_A(38), 1zc8_Y(36), 1ttt_C(36), 1ttt_A(36), 1ttt_B(36), 1b23_P(36), 1tui_A(36), 1tui_B(36), 1tu…
Vertebrate_mammalian	Pan paniscus	XP_008960002.1	4c0s_A(86), 4c0s_B(86), 2b7b_A(76), 1ijf_A(76), 1f60_A(76), 1g7c_A(76), 1ije_A(76), 2b7c_A(76), 3wxm_G(50), 3agj_G(50), 3wxm_E(50), 3agj_E(50), 3wxm_A(50), 3agj_A(50), 4cxh_A(50), 4cxg_A(50), 3vmf_A(50), 3wxm_C(50), 3agj_C(50), 1skq_B(49), 1skq_A(49), 1jny_A(49), 1jny_B(48), 3wy9_B(49), 3wy9_A(49), 3wya_A(49), 4d61_i(36), 3j5y_B(36), 4crn_P(36), 3e20_D(35), 3e20_A(35), 3e20_E(35), 3e20_J(35), 3j2…
Vertebrate_mammalian	Ailuropoda melanoleuca	XP_011219795.1	4c0s_A(93), 4c0s_B(93), 2b7b_A(82), 1ijf_A(82), 1f60_A(82), 1g7c_A(82), 1ije_A(82), 2b7c_A(82), 3wxm_E(54), 3agj_E(54), 3wxm_G(54), 3agj_G(54), 4cxh_A(54), 4cxg_A(54), 3vmf_A(54), 3wxm_A(54), 3agj_A(54), 3wxm_C(54), 3agj_C(54), 1skq_B(53), 1skq_A(53), 1jny_A(53), 1jny_B(52), 3wy9_B(52), 3wy9_A(52), 3wya_A(49), 4d61_i(39), 3j5y_B(38), 4crn_P(39), 1r5b_A(36), 1r5o_A(36), 1r5n_A(36), 3e20_D(35), 3e2…
Vertebrate_mammalian	Ailuropoda melanoleuca	XP_002913317.1	4c0s_A(85), 4c0s_B(86), 2b7b_A(77), 1ijf_A(77), 1f60_A(77), 1ije_A(77), 1g7c_A(77), 2b7c_A(77), 3wxm_E(51), 3agj_E(51), 3wxm_G(51), 3agj_G(51), 3wxm_C(51), 3agj_C(51), 3wxm_A(51), 3agj_A(51), 4cxh_A(51), 4cxg_A(51), 3vmf_A(51), 1skq_B(51), 1skq_A(51), 1jny_A(51), 1jny_B(50), 3wy9_B(52), 3wy9_A(52), 3wya_A(49), 4d61_i(37), 3j5y_B(36), 4crn_P(37), 3j25_A(36), 3izp_E(36), 1jqm_B(36), 4kbv_Y(36), 4kc…
Vertebrate_mammalian	Ailuropoda melanoleuca	XP_011217823.1	4c0s_B(93), 4c0s_A(93), 2b7b_A(81), 1ijf_A(81), 1f60_A(81), 1g7c_A(81), 1ije_A(81), 2b7c_A(81), 3wxm_E(54), 3agj_E(54), 3wxm_G(54), 3agj_G(54), 3wxm_C(54), 3agj_C(54), 3wxm_A(54), 3agj_A(54), 4cxh_A(54), 4cxg_A(54), 3vmf_A(54), 1skq_B(53), 1skq_A(53), 1jny_A(53), 1jny_B(52), 3wy9_B(54), 3wy9_A(54), 4d61_i(44), 3j5y_B(44), 3wya_A(49), 4crn_P(42), 3izq_1(37), 1r5b_A(35), 1r5o_A(35), 1r5n_A(36), 1zc…
Vertebrate_mammalian	Chlorocebus sabaeus	XP_008019807.1	4c0s_A(73), 4c0s_B(73), 1g7c_A(69), 2b7b_A(69), 1ijf_A(69), 1f60_A(69), 2b7c_A(69), 1ije_A(69), 1jny_B(41), 1skq_B(41), 1skq_A(41), 1jny_A(41), 3wya_A(41), 3wy9_B(41), 3wy9_A(41), 4cxh_A(38), 4cxg_A(38), 3wxm_G(38), 3wxm_C(38), 3vmf_A(38), 3agj_G(38), 3agj_C(38), 3wxm_A(38), 3agj_A(38), 3wxm_E(38), 3agj_E(38), 3qh6_A(36)
Vertebrate_mammalian	Chlorocebus sabaeus	XP_008011675.1	4c0s_A(93), 4c0s_B(93), 2b7b_A(82), 1ijf_A(82), 1f60_A(82), 1g7c_A(82), 1ije_A(82), 2b7c_A(82), 3wxm_E(55), 3agj_E(55), 3wxm_G(55), 3agj_G(55), 3wxm_A(55), 3agj_A(55), 3wxm_C(55), 3agj_C(55), 4cxh_A(55), 4cxg_A(55), 3vmf_A(55), 1skq_B(53), 1skq_A(53), 1jny_A(53), 1jny_B(52), 3wy9_B(52), 3wy9_A(52), 3wya_A(49), 4d61_i(39), 3j5y_B(39), 4crn_P(39), 1r5b_A(36), 1r5o_A(36), 1r5n_A(36), 3e20_D(35), 3e2…
Vertebrate_mammalian	Chlorocebus sabaeus	XP_008009138.1	4c0s_A(99), 4c0s_B(100), 2b7b_A(81), 1ijf_A(81), 1f60_A(81), 1g7c_A(81), 1ije_A(81), 2b7c_A(81), 3wxm_E(54), 3agj_E(54), 3wxm_G(54), 3agj_G(54), 3wxm_C(54), 3agj_C(54), 3wxm_A(54), 3agj_A(54), 4cxh_A(54), 4cxg_A(54), 3vmf_A(54), 1skq_B(51), 1skq_A(51), 1jny_A(51), 1jny_B(51), 3wy9_B(51), 3wy9_A(51), 3wya_A(48), 4d61_i(38), 3j5y_B(37), 4crn_P(38), 1r5b_A(36), 1r5o_A(36), 1r5n_A(36), 1etu_A(36), 4r…
Vertebrate_mammalian	Pan troglodytes	XP_009449807.1	4c0s_A(86), 4c0s_B(86), 2b7b_A(76), 1ijf_A(76), 1f60_A(76), 1g7c_A(76), 1ije_A(76), 2b7c_A(76), 3wxm_G(50), 3agj_G(50), 3wxm_E(50), 3agj_E(50), 3wxm_A(50), 3agj_A(50), 3wxm_C(50), 3agj_C(50), 4cxh_A(50), 4cxg_A(50), 3vmf_A(50), 1skq_B(49), 1skq_A(49), 1jny_A(49), 1jny_B(48), 3wy9_B(43), 3wy9_A(43), 3wya_A(49), 4d61_i(36), 3j5y_B(36), 4crn_P(36), 3e20_D(35), 3e20_A(35), 3e20_E(35), 3e20_J(35), 3j2…
Vertebrate_mammalian	Pan troglodytes	JAA14486.1	4c0s_A(99), 4c0s_B(100), 2b7b_A(81), 1ijf_A(81), 1f60_A(81), 1g7c_A(81), 1ije_A(81), 2b7c_A(81), 3wxm_E(54), 3agj_E(54), 3wxm_G(54), 3agj_G(54), 3wxm_C(54), 3agj_C(54), 3wxm_A(54), 3agj_A(54), 4cxh_A(54), 4cxg_A(54), 3vmf_A(54), 1skq_B(51), 1skq_A(51), 1jny_A(51), 1jny_B(51), 3wy9_B(51), 3wy9_A(51), 3wya_A(48), 4d61_i(38), 3j5y_B(37), 4crn_P(38), 1r5b_A(36), 1r5o_A(36), 1r5n_A(36), 1etu_A(36), 4r…
Vertebrate_mammalian	Pan troglodytes	XP_001138897.2	4c0s_A(93), 4c0s_B(93), 2b7b_A(81), 1ijf_A(81), 1f60_A(81), 1g7c_A(81), 1ije_A(81), 2b7c_A(81), 3wxm_E(54), 3agj_E(54), 3wxm_G(54), 3agj_G(54), 3wxm_A(54), 3agj_A(54), 4cxh_A(54), 4cxg_A(54), 3vmf_A(54), 3wxm_C(54), 3agj_C(54), 1skq_B(53), 1skq_A(53), 1jny_A(53), 1jny_B(52), 3wy9_B(52), 3wy9_A(52), 3wya_A(49), 4d61_i(39), 3j5y_B(38), 4crn_P(39), 1r5b_A(36), 1r5o_A(36), 1r5n_A(36), 3e20_D(35), 3e2…
Vertebrate_mammalian	Pan troglodytes	BAK62410.1	4c0s_A(93), 4c0s_B(93), 2b7b_A(82), 1ijf_A(82), 1f60_A(82), 1g7c_A(82), 1ije_A(82), 2b7c_A(82), 3wxm_E(55), 3agj_E(55), 3wxm_G(55), 3agj_G(55), 3wxm_A(55), 3agj_A(55), 3wxm_C(55), 3agj_C(55), 4cxh_A(55), 4cxg_A(55), 3vmf_A(55), 1skq_B(53), 1skq_A(53), 1jny_A(53), 1jny_B(52), 3wy9_B(52), 3wy9_A(52), 3wya_A(49), 4d61_i(39), 3j5y_B(39), 4crn_P(39), 1r5b_A(36), 1r5o_A(36), 1r5n_A(36), 3e20_D(35), 3e2…
Vertebrate_mammalian	Pan troglodytes	BAK62491.1	4c0s_A(93), 4c0s_B(93), 2b7b_A(82), 1ijf_A(82), 1f60_A(82), 1g7c_A(82), 1ije_A(82), 2b7c_A(82), 3wxm_E(55), 3agj_E(55), 3wxm_G(55), 3agj_G(55), 3wxm_A(55), 3agj_A(55), 3wxm_C(55), 3agj_C(55), 4cxh_A(55), 4cxg_A(55), 3vmf_A(55), 1skq_B(53), 1skq_A(53), 1jny_A(53), 1jny_B(52), 3wy9_B(52), 3wy9_A(52), 3wya_A(49), 4d61_i(39), 3j5y_B(39), 4crn_P(39), 1r5b_A(36), 1r5o_A(36), 1r5n_A(36), 3e20_D(35), 3e2…
Vertebrate_mammalian	Pan troglodytes	BAK63962.1	4c0s_A(93), 4c0s_B(93), 2b7b_A(82), 1ijf_A(82), 1f60_A(82), 1g7c_A(82), 1ije_A(82), 2b7c_A(82), 3wxm_E(54), 3agj_E(54), 3wxm_G(54), 3agj_G(54), 4cxh_A(54), 4cxg_A(54), 3vmf_A(54), 3wxm_A(54), 3agj_A(54), 3wxm_C(54), 3agj_C(54), 1skq_B(53), 1skq_A(53), 1jny_A(53), 1jny_B(52), 3wy9_B(52), 3wy9_A(52), 3wya_A(49), 4d61_i(39), 3j5y_B(39), 4crn_P(39), 1r5b_A(36), 1r5o_A(36), 1r5n_A(36), 3e20_D(35), 3e2…
Vertebrate_mammalian	Canis lupus	XP_005620115.2	4c0s_A(81), 4c0s_B(81), 2b7b_A(71), 1ijf_A(71), 1f60_A(71), 1g7c_A(71), 1ije_A(71), 2b7c_A(71), 3wxm_E(47), 3agj_E(47), 3wxm_G(47), 3agj_G(47), 3wxm_C(47), 3agj_C(47), 3wxm_A(47), 3agj_A(47), 4cxh_A(47), 4cxg_A(47), 3vmf_A(47), 1skq_B(47), 1skq_A(47), 1jny_A(47), 1jny_B(46), 3wy9_B(46), 3wy9_A(46), 3wya_A(44), 4d61_i(35), 4crn_P(36), 3e20_D(35), 3e20_A(35), 3e20_E(35), 3e20_J(35), 1etu_A(36), 1ef…
Vertebrate_mammalian	Canis lupus	NP_001184045.1	4c0s_A(93), 4c0s_B(93), 2b7b_A(82), 1ijf_A(82), 1f60_A(82), 1g7c_A(82), 1ije_A(82), 2b7c_A(82), 3wxm_E(55), 3agj_E(55), 3wxm_G(55), 3agj_G(55), 3wxm_A(55), 3agj_A(55), 3wxm_C(55), 3agj_C(55), 4cxh_A(55), 4cxg_A(55), 3vmf_A(55), 1skq_B(53), 1skq_A(53), 1jny_A(53), 1jny_B(52), 3wy9_B(52), 3wy9_A(52), 3wya_A(49), 4d61_i(39), 3j5y_B(39), 4crn_P(39), 1r5b_A(36), 1r5o_A(36), 1r5n_A(36), 3e20_D(35), 3e2…
Vertebrate_mammalian	Canis lupus	XP_022281420.1	4c0s_B(93), 4c0s_A(93), 2b7b_A(80), 1ijf_A(80), 1f60_A(80), 1g7c_A(80), 1ije_A(80), 2b7c_A(80), 3wxm_G(57), 3agj_G(57), 3wxm_E(57), 3agj_E(57), 3wxm_A(56), 3agj_A(56), 3wxm_C(56), 3agj_C(56), 4cxh_A(56), 4cxg_A(56), 3vmf_A(56), 1skq_B(53), 1skq_A(53), 1jny_A(53), 1jny_B(52), 3wy9_B(55), 3wy9_A(55), 3wya_A(50), 4d61_i(41), 3j5y_B(40), 4crn_P(40), 1r5b_A(35), 1r5o_A(35), 1r5n_A(35), 1zc8_Y(37), 1tt…
Vertebrate_mammalian	Canis lupus	XP_005628794.1	4c0s_A(85), 4c0s_B(85), 2b7b_A(75), 1ijf_A(75), 1f60_A(75), 1g7c_A(75), 1ije_A(75), 2b7c_A(75), 3wxm_G(50), 3agj_G(50), 3wxm_E(50), 3agj_E(50), 3wxm_A(50), 3agj_A(50), 4cxh_A(50), 4cxg_A(50), 3vmf_A(50), 3wxm_C(50), 3agj_C(50), 1jny_A(49), 1skq_B(49), 1skq_A(49), 1jny_B(48), 3wy9_B(47), 3wy9_A(47), 3wya_A(45), 4d61_i(37), 3j5y_B(36), 4crn_P(37), 1efm_A(43)
Vertebrate_mammalian	Orycteropus afer	XP_007943409.1	4c0s_B(89), 4c0s_A(88), 2b7b_A(78), 1ijf_A(78), 1f60_A(78), 1g7c_A(78), 1ije_A(78), 2b7c_A(77), 3wxm_E(63), 3agj_E(63), 3wxm_G(63), 3agj_G(63), 3wxm_A(63), 3agj_A(63), 3wxm_C(63), 3agj_C(63), 4cxh_A(63), 4cxg_A(63), 3vmf_A(63), 1skq_B(56), 1skq_A(56), 1jny_A(56), 1jny_B(54), 3izq_1(47), 3wy9_B(57), 3wy9_A(57), 4d61_i(48), 3j5y_B(48), 3p27_B(45), 3wya_A(52), 4crn_P(44), 3p26_B(42), 3p26_A(42), 1ob…
Vertebrate_mammalian	Orycteropus afer	XP_007949589.1	4c0s_B(87), 4c0s_A(86), 2b7b_A(81), 1ijf_A(81), 1f60_A(81), 1g7c_A(81), 1ije_A(81), 2b7c_A(81), 3wxm_E(57), 3agj_E(57), 3wxm_G(57), 3agj_G(57), 3wxm_A(57), 3agj_A(57), 4cxh_A(57), 4cxg_A(57), 3vmf_A(57), 3wxm_C(57), 3agj_C(57), 1jny_A(53), 1skq_B(53), 1skq_A(53), 1jny_B(52), 3wy9_B(54), 3wy9_A(54), 4d61_i(44), 3j5y_B(44), 3wya_A(50), 4crn_P(41), 3izq_1(46), 1r5b_A(36), 1r5o_A(36), 1r5n_A(36), 3p2…
Vertebrate_mammalian	Orycteropus afer	XP_007954680.1	4c0s_A(88), 4c0s_B(88), 2b7b_A(77), 1ijf_A(77), 1f60_A(77), 1ije_A(77), 1g7c_A(77), 2b7c_A(77), 3wxm_G(52), 3agj_G(52), 3wxm_E(52), 3agj_E(52), 3wxm_A(52), 3agj_A(52), 3wxm_C(52), 3agj_C(52), 4cxh_A(52), 4cxg_A(52), 3vmf_A(52), 1skq_B(50), 1skq_A(50), 1jny_A(50), 1jny_B(50), 3wy9_B(50), 3wy9_A(50), 3wya_A(48), 4d61_i(38), 3j5y_B(38), 4crn_P(38), 1r5b_A(35), 1r5o_A(35), 1r5n_A(36), 1etu_A(36), 1ef…
Vertebrate_mammalian	Orycteropus afer	XP_007952892.1	4c0s_B(99), 4c0s_A(99), 2b7b_A(81), 1ijf_A(81), 1f60_A(81), 1g7c_A(80), 1ije_A(80), 2b7c_A(80), 3wxm_E(54), 3agj_E(54), 3wxm_G(54), 3agj_G(54), 3wxm_C(53), 3agj_C(53), 3wxm_A(53), 3agj_A(53), 4cxh_A(53), 4cxg_A(53), 3vmf_A(53), 1skq_B(51), 1skq_A(51), 1jny_A(51), 1jny_B(51), 3wy9_B(52), 3wy9_A(52), 3wya_A(48), 4d61_i(38), 3j5y_B(38), 4crn_P(38), 1r5b_A(36), 1r5o_A(36), 1r5n_A(36), 1etu_A(36)
Vertebrate_mammalian	Orycteropus afer	XP_007947607.1	4c0s_B(88), 4c0s_A(88), 2b7b_A(77), 1ijf_A(77), 1f60_A(77), 1g7c_A(77), 1ije_A(77), 2b7c_A(77), 3wxm_E(51), 3agj_E(51), 3wxm_G(51), 3agj_G(51), 3wxm_A(51), 3agj_A(51), 3wxm_C(51), 3agj_C(51), 4cxh_A(51), 4cxg_A(51), 3vmf_A(51), 1skq_B(50), 1skq_A(50), 1jny_A(50), 1jny_B(49), 3wy9_B(50), 3wy9_A(50), 3wya_A(47), 4d61_i(37), 3j5y_B(37), 4crn_P(37), 3deg_C(35)
Vertebrate_mammalian	Jaculus jaculus	XP_004669564.1	4c0s_A(99), 4c0s_B(100), 2b7b_A(81), 1ijf_A(81), 1f60_A(81), 1g7c_A(81), 1ije_A(81), 2b7c_A(81), 3wxm_E(54), 3agj_E(54), 3wxm_G(54), 3agj_G(54), 3wxm_C(54), 3agj_C(54), 3wxm_A(54), 3agj_A(54), 4cxh_A(54), 4cxg_A(54), 3vmf_A(54), 1skq_B(51), 1skq_A(51), 1jny_A(51), 1jny_B(51), 3wy9_B(51), 3wy9_A(51), 3wya_A(48), 4d61_i(38), 3j5y_B(37), 4crn_P(38), 1r5b_A(36), 1r5o_A(36), 1r5n_A(36), 1etu_A(36), 4r…
Vertebrate_mammalian	Jaculus jaculus	XP_004660548.1	4c0s_A(93), 4c0s_B(93), 2b7b_A(82), 1ijf_A(82), 1f60_A(82), 1g7c_A(82), 1ije_A(82), 2b7c_A(82), 3wxm_E(55), 3agj_E(55), 3wxm_G(55), 3agj_G(55), 3wxm_A(55), 3agj_A(55), 4cxh_A(55), 4cxg_A(55), 3vmf_A(55), 3wxm_C(55), 3agj_C(55), 1skq_B(53), 1skq_A(53), 1jny_A(53), 1jny_B(52), 3wy9_B(52), 3wy9_A(52), 3wya_A(49), 4d61_i(39), 3j5y_B(39), 4crn_P(39), 1r5b_A(36), 1r5o_A(36), 1r5n_A(36), 3e20_D(35), 3e2…
Vertebrate_mammalian	Jaculus jaculus	XP_004669563.1	4c0s_A(99), 4c0s_B(100), 2b7b_A(81), 1ijf_A(81), 1f60_A(81), 1ije_A(81), 1g7c_A(81), 2b7c_A(81), 3wxm_E(54), 3agj_E(54), 3wxm_G(54), 3agj_G(54), 3wxm_A(54), 3agj_A(54), 4cxh_A(54), 4cxg_A(54), 3vmf_A(54), 3wxm_C(54), 3agj_C(54), 1skq_B(51), 1skq_A(51), 1jny_A(51), 1jny_B(51), 3wy9_B(51), 3wy9_A(51), 3wya_A(48), 4d61_i(38), 3j5y_B(37), 4crn_P(38), 1r5b_A(36), 1r5o_A(36), 1r5n_A(36), 1etu_A(36), 4r…
Vertebrate_mammalian	Dasypus novemcinctus	XP_004476030.1	4c0s_A(93), 4c0s_B(93), 2b7b_A(82), 1ijf_A(82), 1f60_A(82), 1g7c_A(82), 1ije_A(82), 2b7c_A(82), 3wxm_E(55), 3agj_E(55), 3wxm_G(55), 3agj_G(55), 3wxm_A(55), 3agj_A(55), 3wxm_C(55), 3agj_C(55), 4cxh_A(55), 4cxg_A(55), 3vmf_A(55), 1skq_B(53), 1skq_A(53), 1jny_A(53), 1jny_B(52), 3wy9_B(52), 3wy9_A(52), 3wya_A(49), 4d61_i(39), 3j5y_B(39), 4crn_P(39), 1r5b_A(36), 1r5o_A(36), 1r5n_A(36), 3e20_D(35), 3e2…
Vertebrate_mammalian	Dasypus novemcinctus	XP_004458296.1	4c0s_A(93), 4c0s_B(94), 2b7b_A(77), 1ijf_A(77), 1f60_A(77), 1g7c_A(77), 1ije_A(77), 2b7c_A(77), 3wxm_E(51), 3agj_E(51), 3wxm_G(51), 3agj_G(51), 3wxm_A(51), 3agj_A(51), 4cxh_A(51), 4cxg_A(51), 3vmf_A(51), 3wxm_C(51), 3agj_C(51), 1skq_B(50), 1skq_A(50), 1jny_A(50), 1jny_B(49), 3wy9_B(49), 3wy9_A(49), 3wya_A(46), 4d61_i(37), 3j5y_B(37), 4crn_P(36), 1etu_A(36)
Vertebrate_mammalian	Lipotes vexillifer	XP_007457265.1	4c0s_A(87), 4c0s_B(87), 2b7b_A(78), 1ijf_A(78), 1f60_A(78), 1g7c_A(78), 1ije_A(78), 2b7c_A(77), 3wxm_E(53), 3agj_E(53), 3wxm_G(53), 3agj_G(53), 3wxm_A(52), 3agj_A(52), 3wxm_C(52), 3agj_C(52), 4cxh_A(52), 4cxg_A(52), 3vmf_A(52), 1skq_B(50), 1skq_A(50), 1jny_A(50), 1jny_B(50), 3wy9_B(50), 3wy9_A(50), 3wya_A(47), 4d61_i(37), 3j5y_B(37), 4crn_P(38), 1r5n_A(35), 3j25_A(36), 1efm_A(40)
Vertebrate_mammalian	Lipotes vexillifer	XP_007451496.1	4c0s_A(79), 4c0s_B(79), 1g7c_A(70), 2b7b_A(70), 1ijf_A(70), 1f60_A(70), 2b7c_A(70), 1ije_A(70), 1jny_B(48), 1skq_B(48), 1skq_A(48), 1jny_A(47), 3wy9_B(44), 3wy9_A(44), 3wya_A(44), 3wxm_A(42), 3wxm_E(42), 3wxm_C(42), 3agj_E(42), 3agj_C(42), 3agj_A(42), 3wxm_G(42), 3agj_G(42), 4cxh_A(42), 4cxg_A(42), 3vmf_A(42), 2lrc_A(36)
Vertebrate_mammalian	Lipotes vexillifer	XP_007462304.1	4c0s_A(99), 4c0s_B(99), 2b7b_A(81), 1ijf_A(81), 1f60_A(81), 1g7c_A(81), 1ije_A(81), 2b7c_A(81), 3wxm_G(53), 3agj_G(53), 3wxm_E(53), 3agj_E(53), 3wxm_A(53), 3agj_A(53), 3wxm_C(53), 3agj_C(53), 4cxh_A(53), 4cxg_A(53), 3vmf_A(53), 1jny_A(51), 1skq_B(51), 1skq_A(51), 1jny_B(50), 3wy9_B(51), 3wy9_A(51), 3wya_A(48), 4d61_i(38), 3j5y_B(37), 4crn_P(38), 1r5b_A(35), 1r5o_A(35), 1r5n_A(36), 1etu_A(36), 4rc…
Vertebrate_mammalian	Lipotes vexillifer	XP_007458464.1	4c0s_A(92), 4c0s_B(92), 2b7b_A(81), 1ijf_A(81), 1f60_A(81), 1ije_A(81), 1g7c_A(81), 2b7c_A(81), 3wxm_E(54), 3agj_E(54), 3wxm_G(54), 3agj_G(54), 3wxm_C(54), 3agj_C(54), 3wxm_A(54), 3agj_A(54), 4cxh_A(54), 4cxg_A(54), 3vmf_A(54), 1skq_B(53), 1skq_A(53), 1jny_A(53), 1jny_B(52), 3wy9_B(52), 3wy9_A(52), 3wya_A(49), 4d61_i(39), 3j5y_B(38), 4crn_P(38), 1r5b_A(36), 1r5o_A(36), 1r5n_A(36), 3e20_D(35), 3e2…
Vertebrate_mammalian	Mustela putorius	XP_012900240.1	4c0s_B(93), 4c0s_A(93), 2b7b_A(82), 1ijf_A(82), 1f60_A(82), 1g7c_A(81), 1ije_A(81), 2b7c_A(81), 3wxm_G(54), 3agj_G(54), 3wxm_E(54), 3agj_E(54), 4cxh_A(54), 4cxg_A(54), 3vmf_A(54), 3wxm_A(54), 3agj_A(54), 3wxm_C(54), 3agj_C(54), 1skq_B(52), 1skq_A(52), 1jny_A(52), 1jny_B(51), 3wy9_B(53), 3wy9_A(53), 3wya_A(49), 4d61_i(39), 3j5y_B(39), 4crn_P(38), 1r5b_A(35), 1r5o_A(35), 1r5n_A(35), 1zc8_Y(35), 1tt…
Vertebrate_mammalian	Mustela putorius	XP_004760082.1	4c0s_B(96), 4c0s_A(93), 2b7b_A(77), 1ijf_A(77), 1f60_A(77), 1g7c_A(77), 1ije_A(77), 2b7c_A(77), 3wxm_E(54), 3agj_E(54), 3wxm_G(54), 3agj_G(54), 3wxm_C(54), 3agj_C(54), 3wxm_A(54), 3agj_A(54), 4cxh_A(54), 4cxg_A(54), 3vmf_A(54), 1jny_A(51), 1skq_B(51), 1skq_A(51), 1jny_B(50), 3wy9_B(51), 3wy9_A(51), 3wya_A(48), 4d61_i(37), 3j5y_B(37), 4crn_P(38), 1r5n_A(35), 1zc8_Y(35), 1ttt_C(35), 1ttt_A(35), 1tt…
Vertebrate_mammalian	Mustela putorius	XP_012915112.1	4c0s_A(93), 4c0s_B(93), 2b7b_A(82), 1ijf_A(82), 1f60_A(82), 1g7c_A(82), 1ije_A(82), 2b7c_A(82), 3wxm_E(55), 3agj_E(55), 3wxm_G(55), 3agj_G(55), 3wxm_A(55), 3agj_A(55), 3wxm_C(55), 3agj_C(55), 4cxh_A(55), 4cxg_A(55), 3vmf_A(55), 1skq_B(53), 1skq_A(53), 1jny_A(53), 1jny_B(52), 3wy9_B(52), 3wy9_A(52), 3wya_A(49), 4d61_i(39), 3j5y_B(39), 4crn_P(39), 1r5b_A(36), 1r5o_A(36), 1r5n_A(36), 3e20_D(35), 3e2…
Vertebrate_mammalian	Bubalus bubalis	XP_006054002.1	4c0s_A(84), 4c0s_B(85), 2b7b_A(76), 1ijf_A(76), 1f60_A(76), 1g7c_A(76), 1ije_A(76), 2b7c_A(76), 3wxm_E(49), 3agj_E(49), 3wxm_G(49), 3agj_G(49), 3wxm_A(49), 3agj_A(49), 4cxh_A(49), 4cxg_A(49), 3vmf_A(49), 3wxm_C(49), 3agj_C(49), 1skq_B(49), 1skq_A(49), 1jny_A(49), 1jny_B(49), 3wy9_B(49), 3wy9_A(49), 3wya_A(46), 4d61_i(36), 3j5y_B(35), 4crn_P(36), 1efm_A(40)
Vertebrate_mammalian	Bubalus bubalis	XP_006078264.1	4c0s_B(80), 4c0s_A(89), 2b7b_A(82), 1ijf_A(82), 1f60_A(82), 1ije_A(82), 1g7c_A(82), 2b7c_A(81), 3wxm_E(60), 3agj_E(60), 3wxm_G(60), 3agj_G(60), 4cxh_A(60), 4cxg_A(60), 3vmf_A(60), 3wxm_C(60), 3agj_C(60), 3wxm_A(60), 3agj_A(60), 1skq_B(47), 1skq_A(47), 1jny_A(47), 1jny_B(46), 4d61_i(48), 3j5y_B(47), 3izq_1(45), 3wy9_B(54), 3wy9_A(54), 4crn_P(49), 3p27_B(41), 3wya_A(47), 3p26_B(38), 3p26_A(38), 1r5…
Vertebrate_mammalian	Bubalus bubalis	XP_006048613.1	4c0s_A(99), 4c0s_B(100), 2b7b_A(81), 1ijf_A(81), 1f60_A(81), 1g7c_A(81), 1ije_A(81), 2b7c_A(81), 3wxm_E(54), 3agj_E(54), 3wxm_G(54), 3agj_G(54), 3wxm_C(54), 3agj_C(54), 3wxm_A(54), 3agj_A(54), 4cxh_A(54), 4cxg_A(54), 3vmf_A(54), 1skq_B(51), 1skq_A(51), 1jny_A(51), 1jny_B(51), 3wy9_B(51), 3wy9_A(51), 3wya_A(48), 4d61_i(38), 3j5y_B(37), 4crn_P(38), 1r5b_A(36), 1r5o_A(36), 1r5n_A(36), 1etu_A(36), 4r…
Vertebrate_mammalian	Bubalus bubalis	XP_006049302.1	4c0s_A(77), 4c0s_B(77), 1g7c_A(69), 1ije_A(69), 2b7b_A(69), 1ijf_A(69), 1f60_A(69), 2b7c_A(69), 1skq_B(44), 1skq_A(44), 1jny_A(44), 1jny_B(44), 3wya_A(38), 3wy9_B(38), 3wy9_A(38), 3wxm_A(41), 3agj_A(41), 3wxm_G(41), 3agj_G(41), 3wxm_E(41), 3agj_E(41), 3wxm_C(41), 3agj_C(41), 4cxh_A(41), 4cxg_A(41), 3vmf_A(41), 1zyl_A(42), 3c5j_C(100)
Vertebrate_mammalian	Bubalus bubalis	XP_006071161.1	4c0s_A(93), 4c0s_B(93), 2b7b_A(82), 1ijf_A(82), 1f60_A(82), 1g7c_A(82), 1ije_A(82), 2b7c_A(82), 3wxm_E(55), 3agj_E(55), 3wxm_G(55), 3agj_G(55), 3wxm_A(55), 3agj_A(55), 3wxm_C(55), 3agj_C(55), 4cxh_A(55), 4cxg_A(55), 3vmf_A(55), 1skq_B(53), 1skq_A(53), 1jny_A(53), 1jny_B(52), 3wy9_B(52), 3wy9_A(52), 3wya_A(49), 4d61_i(39), 3j5y_B(39), 4crn_P(39), 1r5b_A(36), 1r5o_A(36), 1r5n_A(36), 3e20_D(35), 3e2…
Vertebrate_mammalian	Vicugna pacos	XP_006219864.1	4c0s_A(83), 4c0s_B(84), 1g7c_A(79), 1ije_A(78), 2b7c_A(78), 2b7b_A(78), 1ijf_A(78), 1f60_A(78), 3wxm_A(53), 3agj_A(53), 3wxm_E(53), 3agj_E(53), 3wxm_G(53), 3agj_G(53), 4cxh_A(53), 4cxg_A(53), 3vmf_A(53), 3wxm_C(53), 3agj_C(53), 1skq_B(52), 1skq_A(52), 1jny_A(52), 1jny_B(51), 3wy9_B(52), 3wy9_A(52), 3wya_A(49), 4d61_i(38), 3j5y_B(38), 4crn_P(38), 1r5b_A(37), 1r5o_A(37), 1r5n_A(37), 3mca_A(36), 3e2…
Vertebrate_mammalian	Vicugna pacos	XP_006204402.1	4c0s_A(93), 4c0s_B(93), 2b7b_A(82), 1ijf_A(82), 1f60_A(82), 1g7c_A(82), 1ije_A(82), 2b7c_A(82), 3wxm_E(55), 3agj_E(55), 3wxm_G(55), 3agj_G(55), 3wxm_A(55), 3agj_A(55), 3wxm_C(55), 3agj_C(55), 4cxh_A(55), 4cxg_A(55), 3vmf_A(55), 1skq_B(53), 1skq_A(53), 1jny_A(53), 1jny_B(52), 3wy9_B(52), 3wy9_A(52), 3wya_A(49), 4d61_i(39), 3j5y_B(39), 4crn_P(39), 1r5b_A(36), 1r5o_A(36), 1r5n_A(36), 3e20_D(35), 3e2…
Vertebrate_mammalian	Vicugna pacos	XP_006219859.1	4c0s_A(84), 4c0s_B(85), 1g7c_A(80), 2b7b_A(80), 1ijf_A(80), 1f60_A(80), 1ije_A(80), 2b7c_A(80), 3wxm_E(52), 3agj_E(52), 3wxm_G(52), 3agj_G(52), 4cxh_A(52), 4cxg_A(52), 3vmf_A(52), 3wxm_A(52), 3agj_A(52), 3wxm_C(52), 3agj_C(52), 1skq_B(52), 1skq_A(52), 1jny_A(52), 1jny_B(51), 3wy9_B(52), 3wy9_A(52), 3wya_A(48), 4d61_i(40), 3j5y_B(40), 4crn_P(40), 1r5b_A(36), 1r5o_A(36), 1r5n_A(37), 3e20_D(35), 3e2…
Vertebrate_mammalian	Vicugna pacos	XP_006220477.1	4c0s_B(99), 4c0s_A(99), 2b7b_A(81), 1ijf_A(81), 1f60_A(81), 1ije_A(80), 1g7c_A(80), 2b7c_A(80), 3wxm_E(54), 3agj_E(54), 3wxm_G(54), 3agj_G(54), 3wxm_C(53), 3agj_C(53), 3wxm_A(53), 3agj_A(53), 4cxh_A(53), 4cxg_A(53), 3vmf_A(53), 1skq_B(51), 1skq_A(51), 1jny_A(51), 1jny_B(50), 3wy9_B(51), 3wy9_A(51), 3wya_A(48), 4d61_i(37), 3j5y_B(37), 4crn_P(38), 1r5b_A(35), 1r5o_A(35), 1r5n_A(36), 1etu_A(36), 4rc…
Vertebrate_mammalian	Pongo abelii	XP_009240283.1	4c0s_A(93), 4c0s_B(93), 2b7b_A(82), 1ijf_A(82), 1f60_A(82), 1g7c_A(82), 1ije_A(82), 2b7c_A(82), 3wxm_E(55), 3agj_E(55), 3wxm_G(55), 3agj_G(55), 3wxm_A(55), 3agj_A(55), 3wxm_C(55), 3agj_C(55), 4cxh_A(55), 4cxg_A(55), 3vmf_A(55), 1skq_B(53), 1skq_A(53), 1jny_A(53), 1jny_B(52), 3wy9_B(52), 3wy9_A(52), 3wya_A(49), 4d61_i(39), 3j5y_B(39), 4crn_P(39), 1r5b_A(36), 1r5o_A(36), 1r5n_A(36), 3e20_D(35), 3e2…
Vertebrate_mammalian	Pongo abelii	NP_001126911.1	4c0s_A(93), 4c0s_B(93), 2b7b_A(82), 1ijf_A(82), 1f60_A(82), 1g7c_A(82), 1ije_A(82), 2b7c_A(82), 3wxm_E(55), 3agj_E(55), 3wxm_G(55), 3agj_G(55), 4cxh_A(55), 4cxg_A(55), 3vmf_A(55), 3wxm_A(55), 3agj_A(55), 3wxm_C(55), 3agj_C(55), 1skq_B(53), 1skq_A(53), 1jny_A(53), 1jny_B(52), 3wy9_B(52), 3wy9_A(52), 3wya_A(49), 4d61_i(39), 3j5y_B(39), 4crn_P(39), 1r5b_A(36), 1r5o_A(36), 1r5n_A(36), 3e20_D(35), 3e2…
Vertebrate_mammalian	Pongo abelii	XP_009233299.1	4c0s_A(71), 4c0s_B(71), 1g7c_A(62), 1ije_A(62), 2b7c_A(62), 2b7b_A(62), 1ijf_A(62), 1f60_A(62), 1skq_B(42), 1skq_A(42), 1jny_B(42), 1jny_A(41), 3wxm_G(39), 3agj_G(39), 3wxm_A(39), 3agj_A(39), 3wxm_E(39), 3wxm_C(39), 3agj_E(39), 3agj_C(39), 4cxh_A(39), 4cxg_A(39), 3vmf_A(39), 3wy9_B(39), 3wy9_A(39), 3wya_A(39)
Vertebrate_mammalian	Sorex araneus	XP_004620337.1	4c0s_A(99), 4c0s_B(99), 2b7b_A(81), 1ijf_A(81), 1f60_A(81), 1ije_A(81), 1g7c_A(81), 2b7c_A(81), 3wxm_E(54), 3agj_E(54), 3wxm_G(54), 3agj_G(54), 4cxh_A(54), 4cxg_A(54), 3vmf_A(54), 3wxm_C(54), 3agj_C(54), 3wxm_A(54), 3agj_A(54), 1jny_A(51), 1skq_B(51), 1skq_A(51), 1jny_B(51), 3wy9_B(51), 3wy9_A(51), 3wya_A(48), 4d61_i(38), 3j5y_B(37), 4crn_P(38), 1r5b_A(36), 1r5o_A(36), 1r5n_A(36), 1etu_A(36)
Vertebrate_mammalian	Sorex araneus	XP_004605961.1	4c0s_A(93), 4c0s_B(93), 2b7b_A(82), 1ijf_A(82), 1f60_A(82), 1g7c_A(82), 1ije_A(82), 2b7c_A(82), 3wxm_E(55), 3agj_E(55), 3wxm_G(55), 3agj_G(55), 3wxm_A(55), 3agj_A(55), 4cxh_A(55), 4cxg_A(55), 3vmf_A(55), 3wxm_C(55), 3agj_C(55), 1skq_B(53), 1skq_A(53), 1jny_A(53), 1jny_B(52), 3wy9_B(52), 3wy9_A(52), 3wya_A(49), 4d61_i(39), 3j5y_B(39), 4crn_P(39), 1r5b_A(36), 1r5o_A(36), 1r5n_A(36), 3e20_D(35), 3e2…
Vertebrate_mammalian	Sorex araneus	XP_004620338.1	4c0s_A(99), 4c0s_B(99), 2b7b_A(81), 1ijf_A(81), 1f60_A(81), 1g7c_A(81), 1ije_A(81), 2b7c_A(81), 3wxm_E(54), 3agj_E(54), 3wxm_G(54), 3agj_G(54), 3wxm_C(54), 3agj_C(54), 3wxm_A(54), 3agj_A(54), 4cxh_A(54), 4cxg_A(54), 3vmf_A(54), 1skq_B(51), 1skq_A(51), 1jny_A(51), 1jny_B(51), 3wy9_B(51), 3wy9_A(51), 3wya_A(48), 4d61_i(38), 3j5y_B(37), 4crn_P(38), 1r5b_A(36), 1r5o_A(36), 1r5n_A(36), 1etu_A(36)
Vertebrate_mammalian	Nomascus leucogenys	XP_012354147.1	4c0s_A(76), 4c0s_B(75), 2b7b_A(66), 1ijf_A(66), 1f60_A(66), 1g7c_A(66), 2b7c_A(66), 1ije_A(66), 1skq_B(40), 1skq_A(40), 1jny_B(40), 1jny_A(40), 3wxm_E(38), 3agj_E(38), 3wxm_A(38), 3agj_A(38), 3wxm_G(38), 3agj_G(38), 3wxm_C(38), 3agj_C(38), 4cxh_A(38), 4cxg_A(38), 3vmf_A(38), 3wy9_B(38), 3wy9_A(38), 3wya_A(38), 1mj1_A(35), 1eft_A(36), 1ob5_A(36), 1zc8_Y(36), 1ttt_C(36), 1ttt_A(36), 1ttt_B(36), 1b2…
Vertebrate_mammalian	Nomascus leucogenys	XP_012354839.1	4c0s_A(89), 4c0s_B(89), 2b7b_A(78), 1ijf_A(78), 1f60_A(78), 1g7c_A(78), 1ije_A(78), 2b7c_A(78), 3wxm_E(52), 3agj_E(52), 3wxm_G(52), 3agj_G(52), 4cxh_A(52), 4cxg_A(52), 3vmf_A(52), 3wxm_A(52), 3agj_A(52), 3wxm_C(52), 3agj_C(52), 1skq_B(51), 1skq_A(51), 1jny_A(51), 1jny_B(50), 3wy9_B(50), 3wy9_A(50), 3wya_A(47), 4d61_i(38), 3j5y_B(38), 4crn_P(37), 1r5b_A(35), 1r5o_A(35), 1r5n_A(36), 3e20_D(36), 3e2…
Vertebrate_mammalian	Nomascus leucogenys	XP_003280200.1	4c0s_A(99), 4c0s_B(100), 2b7b_A(81), 1ijf_A(81), 1f60_A(81), 1g7c_A(81), 1ije_A(81), 2b7c_A(81), 3wxm_E(54), 3agj_E(54), 3wxm_G(54), 3agj_G(54), 3wxm_C(54), 3agj_C(54), 3wxm_A(54), 3agj_A(54), 4cxh_A(54), 4cxg_A(54), 3vmf_A(54), 1skq_B(51), 1skq_A(51), 1jny_A(51), 1jny_B(51), 3wy9_B(51), 3wy9_A(51), 3wya_A(48), 4d61_i(38), 3j5y_B(37), 4crn_P(38), 1r5b_A(36), 1r5o_A(36), 1r5n_A(36), 1etu_A(36), 4r…
Vertebrate_mammalian	Nomascus leucogenys	XP_012354841.1	4c0s_B(89), 4c0s_A(89), 2b7b_A(77), 1ijf_A(77), 1f60_A(77), 1g7c_A(77), 1ije_A(77), 2b7c_A(77), 3wxm_G(52), 3agj_G(52), 3wxm_E(52), 3agj_E(52), 3wxm_C(52), 3agj_C(52), 3wxm_A(52), 3agj_A(52), 4cxh_A(52), 4cxg_A(52), 3vmf_A(52), 1jny_A(50), 1skq_B(50), 1skq_A(50), 1jny_B(50), 3wy9_B(51), 3wy9_A(51), 3wya_A(48), 4d61_i(37), 3j5y_B(37), 4crn_P(36), 1zc8_Y(35), 1ttt_C(35), 1ttt_A(35), 1ttt_B(35), 1b2…
Vertebrate_mammalian	Nomascus leucogenys	XP_012354840.1	4c0s_A(85), 4c0s_B(85), 2b7b_A(75), 1ijf_A(75), 1f60_A(75), 1g7c_A(75), 1ije_A(75), 2b7c_A(75), 3wxm_E(51), 3agj_E(51), 3wxm_G(51), 3agj_G(51), 3wxm_A(51), 3agj_A(51), 3wxm_C(51), 3agj_C(51), 4cxh_A(51), 4cxg_A(51), 3vmf_A(51), 1skq_B(49), 1skq_A(49), 1jny_A(49), 1jny_B(48), 3wy9_B(49), 3wy9_A(49), 3wya_A(46), 4d61_i(37), 3j5y_B(36), 4crn_P(37)
Vertebrate_mammalian	Nomascus leucogenys	XP_012362838.1	4c0s_A(84), 4c0s_B(84), 1g7c_A(74), 1ije_A(74), 2b7c_A(74), 2b7b_A(74), 1ijf_A(74), 1f60_A(74), 4cxh_A(47), 4cxg_A(47), 3vmf_A(47), 3wxm_E(47), 3agj_E(47), 3wxm_C(47), 3agj_C(47), 3wxm_G(47), 3agj_G(47), 3wxm_A(47), 3agj_A(47), 1skq_B(48), 1skq_A(48), 1jny_B(48), 1jny_A(48), 3wy9_B(47), 3wy9_A(47), 3wya_A(47), 1zc8_Y(46), 1ttt_C(46), 1ttt_A(46), 1ttt_B(46), 1b23_P(46), 1eft_A(46), 1tui_A(46), 1tu…
Vertebrate_mammalian	Nomascus leucogenys	XP_012354837.1	4c0s_A(89), 4c0s_B(89), 2b7b_A(78), 1ijf_A(78), 1f60_A(78), 1ije_A(78), 1g7c_A(78), 2b7c_A(78), 3wxm_E(52), 3agj_E(52), 3wxm_G(52), 3agj_G(52), 3wxm_C(52), 3agj_C(52), 3wxm_A(52), 3agj_A(52), 4cxh_A(52), 4cxg_A(52), 3vmf_A(52), 1skq_B(51), 1skq_A(51), 1jny_A(51), 1jny_B(50), 3wy9_B(50), 3wy9_A(50), 3wya_A(47), 4d61_i(38), 3j5y_B(38), 4crn_P(37), 1r5b_A(35), 1r5o_A(35), 1r5n_A(36), 3e20_D(36), 3e2…
Vertebrate_mammalian	Nomascus leucogenys	XP_003271170.1	4c0s_A(93), 4c0s_B(93), 2b7b_A(82), 1ijf_A(82), 1f60_A(82), 1g7c_A(82), 1ije_A(82), 2b7c_A(82), 3wxm_E(55), 3agj_E(55), 3wxm_G(55), 3agj_G(55), 3wxm_A(55), 3agj_A(55), 3wxm_C(55), 3agj_C(55), 4cxh_A(55), 4cxg_A(55), 3vmf_A(55), 1skq_B(53), 1skq_A(53), 1jny_A(53), 1jny_B(52), 3wy9_B(52), 3wy9_A(52), 3wya_A(49), 4d61_i(39), 3j5y_B(39), 4crn_P(39), 1r5b_A(36), 1r5o_A(36), 1r5n_A(36), 3e20_D(35), 3e2…
Vertebrate_mammalian	Nomascus leucogenys	XP_012367572.1	4c0s_A(79), 4c0s_B(79), 1g7c_A(67), 2b7b_A(67), 1ijf_A(67), 1f60_A(67), 1ije_A(67), 2b7c_A(67), 3wxm_E(47), 3agj_E(47), 3wxm_C(47), 3agj_C(47), 4cxh_A(47), 4cxg_A(47), 3vmf_A(47), 3wxm_A(47), 3wxm_G(47), 3agj_G(47), 3agj_A(47), 1skq_B(46), 1skq_A(46), 1jny_A(46), 1jny_B(45), 3wy9_B(44), 3wy9_A(44), 3wya_A(42), 1etu_A(41), 1efm_A(40)
Vertebrate_mammalian	Callithrix jacchus	XP_008992919.1	4c0s_A(93), 4c0s_B(93), 2b7b_A(82), 1ijf_A(82), 1f60_A(82), 1g7c_A(82), 1ije_A(82), 2b7c_A(82), 3wxm_E(55), 3agj_E(55), 3wxm_G(55), 3agj_G(55), 3wxm_A(55), 3agj_A(55), 3wxm_C(55), 3agj_C(55), 4cxh_A(55), 4cxg_A(55), 3vmf_A(55), 1skq_B(53), 1skq_A(53), 1jny_A(53), 1jny_B(52), 3wy9_B(52), 3wy9_A(52), 3wya_A(49), 4d61_i(39), 3j5y_B(39), 4crn_P(39), 1r5b_A(36), 1r5o_A(36), 1r5n_A(36), 3e20_D(35), 3e2…
Vertebrate_mammalian	Callithrix jacchus	XP_008994504.1	4c0s_A(99), 4c0s_B(99), 2b7b_A(81), 1ijf_A(81), 1f60_A(81), 1g7c_A(80), 1ije_A(80), 2b7c_A(80), 3wxm_E(54), 3agj_E(54), 3wxm_G(54), 3agj_G(54), 3wxm_A(54), 3agj_A(54), 3wxm_C(54), 3agj_C(54), 4cxh_A(54), 4cxg_A(54), 3vmf_A(54), 1skq_B(51), 1skq_A(51), 1jny_A(51), 1jny_B(51), 3wy9_B(51), 3wy9_A(51), 3wya_A(48), 4d61_i(37), 3j5y_B(37), 4crn_P(38), 1r5b_A(35), 1r5o_A(35), 1r5n_A(36), 1etu_A(36), 4rc…
Vertebrate_mammalian	Camelus ferus	EPY78002.1	4c0s_A(85), 4c0s_B(85), 1g7c_A(75), 1ije_A(75), 2b7c_A(75), 2b7b_A(75), 1ijf_A(75), 1f60_A(75), 3wxm_E(51), 3agj_E(51), 3wxm_A(51), 3agj_A(51), 3wxm_G(51), 3agj_G(51), 4cxh_A(51), 4cxg_A(51), 3vmf_A(51), 3wxm_C(51), 3agj_C(51), 1skq_B(49), 1skq_A(49), 1jny_A(49), 1jny_B(48), 3wy9_B(50), 3wy9_A(50), 3wya_A(47), 4d61_i(36), 3j5y_B(36), 4crn_P(37), 1etu_A(36)
Vertebrate_mammalian	Camelus ferus	XP_014420502.1	4c0s_A(87), 4c0s_B(87), 1g7c_A(75), 2b7b_A(75), 1ijf_A(75), 1f60_A(75), 1ije_A(75), 2b7c_A(75), 3wxm_E(52), 3agj_E(52), 4cxh_A(52), 4cxg_A(52), 3vmf_A(52), 3wxm_G(52), 3agj_G(52), 3wxm_C(52), 3agj_C(52), 3wxm_A(52), 3agj_A(52), 1jny_A(51), 1skq_B(51), 1skq_A(51), 1jny_B(50), 3wy9_B(49), 3wy9_A(49), 3wya_A(48), 1etu_A(42), 1efm_A(44)
Vertebrate_mammalian	Camelus ferus	EPY76230.1	4c0s_A(64), 4c0s_B(64), 2b7b_A(55), 1ijf_A(55), 1f60_A(55), 1ije_A(55), 1g7c_A(55), 2b7c_A(55), 3wxm_G(38), 3agj_G(38), 3wxm_E(38), 3agj_E(38), 3wxm_A(38), 3agj_A(38), 4cxh_A(38), 4cxg_A(38), 3vmf_A(38), 3wxm_C(38), 3agj_C(38), 1skq_B(38), 1skq_A(38), 1jny_A(38), 1jny_B(38), 3wy9_B(37), 3wy9_A(37), 3wya_A(36), 1etu_A(36), 1efm_A(35)
Vertebrate_mammalian	Camelus ferus	EPY84692.1	4c0s_B(69), 4c0s_A(78), 2b7b_A(67), 1ijf_A(67), 1f60_A(67), 1g7c_A(66), 1ije_A(66), 2b7c_A(66), 3wxm_E(49), 3agj_E(49), 3wxm_G(49), 3agj_G(49), 1jny_B(50), 4cxh_A(49), 4cxg_A(49), 3wxm_A(49), 3vmf_A(49), 3agj_A(49), 3wxm_C(49), 3agj_C(49), 1skq_B(50), 1skq_A(50), 1jny_A(50), 4d61_i(44), 3j5y_B(41), 3izq_1(41), 1r5b_A(44), 1r5o_A(44), 1r5n_A(43), 4crn_P(38), 3p27_B(35), 3p26_B(37), 3p26_A(36), 1mj…
Vertebrate_mammalian	Camelus ferus	EPY75920.1	4c0s_A(75), 4c0s_B(75), 1g7c_A(67), 2b7b_A(67), 1ijf_A(67), 1f60_A(67), 2b7c_A(67), 1ije_A(67), 1skq_B(47), 1skq_A(47), 1jny_A(47), 1jny_B(47), 3wxm_E(46), 3agj_E(46), 3wxm_G(46), 3agj_G(46), 3wxm_A(46), 3agj_A(46), 4cxh_A(46), 4cxg_A(46), 3vmf_A(46), 3wxm_C(46), 3agj_C(46), 3wy9_B(43), 3wy9_A(43), 3wya_A(43), 1r5n_A(35), 1etu_A(39), 1efm_A(38)
Vertebrate_mammalian	Camelus ferus	EPY87528.1	4c0s_A(82), 4c0s_B(82), 1g7c_A(71), 2b7c_A(71), 1ije_A(71), 2b7b_A(71), 1ijf_A(71), 1f60_A(71), 3wy9_B(48), 3wy9_A(48), 3wya_A(48), 1skq_B(47), 1skq_A(47), 1jny_B(47), 1jny_A(47), 3wxm_A(44), 3agj_A(44), 3wxm_G(44), 3agj_G(44), 4cxh_A(44), 4cxg_A(44), 3vmf_A(44), 3wxm_E(44), 3agj_E(44), 3wxm_C(44), 3agj_C(44), 1eft_A(37), 1zc8_Y(37), 1ttt_C(37), 1ttt_A(37), 1ttt_B(37), 1b23_P(37), 1ob5_A(37), 1tu…
Vertebrate_mammalian	Camelus ferus	XP_014406876.1	4c0s_A(97), 4c0s_B(97), 2b7b_A(76), 1ijf_A(76), 1f60_A(76), 1ije_A(76), 2b7c_A(76), 1g7c_A(76), 3wxm_E(53), 3agj_E(53), 4cxh_A(53), 4cxg_A(53), 3vmf_A(53), 3wxm_C(53), 3agj_C(53), 3wxm_A(53), 3agj_A(53), 3wxm_G(53), 3agj_G(53), 1skq_B(50), 1skq_A(50), 1jny_A(50), 1jny_B(49), 3wy9_B(49), 3wy9_A(49), 3wya_A(47), 4crn_P(35), 1etu_A(37), 1efm_A(37)
Vertebrate_mammalian	Camelus ferus	EPY74311.1	4c0s_A(71), 4c0s_B(70), 2b7b_A(59), 1ijf_A(59), 1f60_A(59), 1g7c_A(59), 1ije_A(59), 2b7c_A(59), 3wxm_G(43), 3agj_G(43), 3wxm_E(43), 3agj_E(43), 3wxm_A(43), 3agj_A(43), 4cxh_A(43), 4cxg_A(43), 3vmf_A(43), 3wxm_C(43), 3agj_C(43), 1jny_B(42), 1jny_A(42), 1skq_B(42), 1skq_A(42), 3wya_A(43), 1r5b_A(42), 1r5o_A(42), 3wy9_B(41), 3wy9_A(41), 4d61_i(38), 1r5n_A(42), 3j5y_B(37), 3deg_C(35), 3izp_E(39), 1jq…
Vertebrate_mammalian	Camelus ferus	XP_014418340.1	4c0s_A(84), 4c0s_B(84), 1ije_A(74), 2b7c_A(74), 2b7b_A(74), 1ijf_A(74), 1f60_A(74), 1g7c_A(74), 3wxm_A(51), 3agj_A(51), 4cxh_A(51), 4cxg_A(51), 3vmf_A(51), 3wxm_C(51), 3agj_C(51), 3wxm_G(51), 3agj_G(51), 3wxm_E(51), 3agj_E(51), 1skq_B(49), 1skq_A(49), 1jny_A(49), 1jny_B(48), 3wy9_B(50), 3wy9_A(50), 3wya_A(48), 4d61_i(35), 4crn_P(35), 1r5n_A(35), 1r5b_A(35), 1r5o_A(35), 1etu_A(44), 1efm_A(44)
Vertebrate_mammalian	Monodelphis domestica	XP_016284012.1	4c0s_A(99), 4c0s_B(99), 1g7c_A(78), 1ije_A(78), 2b7c_A(78), 2b7b_A(78), 1ijf_A(78), 1f60_A(78), 3wxm_A(54), 3agj_A(54), 3wxm_E(54), 3agj_E(54), 3wxm_G(54), 3agj_G(54), 4cxh_A(54), 4cxg_A(54), 3vmf_A(54), 3wxm_C(54), 3agj_C(54), 1jny_A(52), 1skq_B(52), 1skq_A(52), 1jny_B(51), 3wy9_B(52), 3wy9_A(52), 3wya_A(49), 4d61_i(36), 3j5y_B(36), 4crn_P(36), 1r5n_A(36), 1r5b_A(36), 1r5o_A(36), 1etu_A(44), 1ef…
Vertebrate_mammalian	Monodelphis domestica	XP_007484262.1	4c0s_A(93), 4c0s_B(93), 2b7b_A(82), 1ijf_A(82), 1f60_A(82), 1g7c_A(82), 1ije_A(82), 2b7c_A(82), 3wxm_E(55), 3agj_E(55), 3wxm_G(55), 3agj_G(55), 3wxm_A(55), 3agj_A(55), 3wxm_C(55), 3agj_C(55), 4cxh_A(55), 4cxg_A(55), 3vmf_A(55), 1skq_B(53), 1skq_A(53), 1jny_A(53), 1jny_B(52), 3wy9_B(52), 3wy9_A(52), 3wya_A(49), 4d61_i(39), 3j5y_B(39), 4crn_P(39), 1r5b_A(36), 1r5o_A(36), 1r5n_A(37), 3e20_D(35), 3e2…
Vertebrate_mammalian	Panthera tigris	XP_007090174.1	4c0s_A(93), 4c0s_B(93), 2b7b_A(82), 1ijf_A(82), 1f60_A(82), 1g7c_A(82), 1ije_A(82), 2b7c_A(82), 3wxm_E(55), 3agj_E(55), 3wxm_G(55), 3agj_G(55), 3wxm_A(55), 3agj_A(55), 3wxm_C(55), 3agj_C(55), 4cxh_A(55), 4cxg_A(55), 3vmf_A(55), 1skq_B(53), 1skq_A(53), 1jny_A(53), 1jny_B(52), 3wy9_B(52), 3wy9_A(52), 3wya_A(49), 4d61_i(39), 3j5y_B(39), 4crn_P(39), 1r5b_A(36), 1r5o_A(36), 1r5n_A(36), 3e20_D(35), 3e2…
Vertebrate_mammalian	Panthera tigris	XP_007083758.1	4c0s_A(87), 4c0s_B(87), 2b7b_A(77), 1ijf_A(77), 1f60_A(77), 1ije_A(77), 1g7c_A(77), 2b7c_A(77), 3wxm_E(53), 3agj_E(53), 3wxm_G(53), 3agj_G(53), 3wxm_A(53), 3agj_A(53), 4cxh_A(53), 4cxg_A(53), 3vmf_A(53), 3wxm_C(53), 3agj_C(53), 1skq_B(51), 1skq_A(51), 1jny_A(51), 1jny_B(50), 3wy9_B(52), 3wy9_A(52), 3wya_A(49), 4d61_i(37), 3j5y_B(37), 4crn_P(37), 1etu_A(35), 3j25_A(36), 3izp_E(36), 4kbv_Y(36), 4kc…
Vertebrate_mammalian	Octodon degus	XP_004644207.1	4c0s_A(99), 4c0s_B(100), 2b7b_A(81), 1ijf_A(81), 1f60_A(81), 1g7c_A(81), 1ije_A(81), 2b7c_A(81), 3wxm_G(54), 3agj_G(54), 3wxm_E(54), 3agj_E(54), 3wxm_A(54), 3agj_A(54), 3wxm_C(54), 3agj_C(54), 4cxh_A(54), 4cxg_A(54), 3vmf_A(54), 1skq_B(51), 1skq_A(51), 1jny_A(51), 1jny_B(51), 3wy9_B(51), 3wy9_A(51), 3wya_A(48), 4d61_i(38), 3j5y_B(37), 4crn_P(38), 1r5b_A(36), 1r5o_A(36), 1r5n_A(36), 1etu_A(36), 4r…
Vertebrate_mammalian	Octodon degus	XP_012370849.1	4c0s_A(75), 4c0s_B(75), 2b7b_A(66), 1ijf_A(66), 1f60_A(66), 1g7c_A(66), 1ije_A(66), 2b7c_A(66), 3wxm_G(45), 3agj_G(45), 3wxm_E(45), 3agj_E(45), 3wxm_A(45), 3agj_A(45), 3wxm_C(45), 3agj_C(45), 4cxh_A(45), 4cxg_A(45), 3vmf_A(45), 1skq_B(43), 1skq_A(43), 1jny_A(43), 1jny_B(42), 3wy9_B(44), 3wy9_A(44), 3wya_A(41), 1efm_A(37)
Vertebrate_mammalian	Octodon degus	XP_012372792.1	4c0s_A(93), 4c0s_B(93), 2b7b_A(82), 1ijf_A(82), 1f60_A(82), 1g7c_A(82), 1ije_A(82), 2b7c_A(82), 3wxm_E(55), 3agj_E(55), 3wxm_G(55), 3agj_G(55), 3wxm_A(55), 3agj_A(55), 4cxh_A(55), 4cxg_A(55), 3vmf_A(55), 3wxm_C(55), 3agj_C(55), 1skq_B(53), 1skq_A(53), 1jny_A(53), 1jny_B(52), 3wy9_B(52), 3wy9_A(52), 3wya_A(49), 4d61_i(39), 3j5y_B(38), 4crn_P(39), 1r5b_A(36), 1r5o_A(36), 1r5n_A(36), 3e20_D(35), 3e2…
Vertebrate_mammalian	Gorilla gorilla	XP_004044340.1	4c0s_A(93), 4c0s_B(93), 2b7b_A(82), 1ijf_A(82), 1f60_A(82), 1g7c_A(82), 1ije_A(82), 2b7c_A(82), 3wxm_E(55), 3agj_E(55), 3wxm_G(55), 3agj_G(55), 3wxm_A(55), 3agj_A(55), 3wxm_C(55), 3agj_C(55), 4cxh_A(55), 4cxg_A(55), 3vmf_A(55), 1skq_B(53), 1skq_A(53), 1jny_A(53), 1jny_B(52), 3wy9_B(52), 3wy9_A(52), 3wya_A(49), 4d61_i(39), 3j5y_B(39), 4crn_P(39), 1r5b_A(36), 1r5o_A(36), 1r5n_A(36), 3e20_D(35), 3e2…
Vertebrate_mammalian	Equus przewalskii	XP_008535541.1	4c0s_A(93), 4c0s_B(93), 2b7b_A(82), 1ijf_A(82), 1f60_A(82), 1g7c_A(82), 1ije_A(82), 2b7c_A(82), 3wxm_E(54), 3agj_E(54), 3wxm_G(54), 3agj_G(54), 3wxm_A(54), 3agj_A(54), 3wxm_C(54), 3agj_C(54), 4cxh_A(54), 4cxg_A(54), 3vmf_A(54), 1skq_B(53), 1skq_A(53), 1jny_A(53), 1jny_B(52), 3wy9_B(52), 3wy9_A(52), 3wya_A(49), 4d61_i(39), 3j5y_B(39), 4crn_P(39), 1r5b_A(36), 1r5o_A(36), 1r5n_A(36), 3e20_D(35), 3e2…
Vertebrate_mammalian	Equus przewalskii	XP_008539840.1	4c0s_A(86), 4c0s_B(86), 2b7b_A(78), 1ijf_A(78), 1f60_A(78), 1ije_A(78), 1g7c_A(78), 2b7c_A(77), 3wxm_G(51), 3agj_G(51), 3wxm_E(51), 3agj_E(51), 3wxm_A(51), 3agj_A(51), 3wxm_C(51), 3agj_C(51), 4cxh_A(51), 4cxg_A(51), 3vmf_A(51), 1skq_B(50), 1skq_A(50), 1jny_A(50), 1jny_B(50), 3wy9_B(50), 3wy9_A(50), 3wya_A(47), 4d61_i(37), 3j5y_B(37), 4crn_P(38), 1efm_A(42)
Vertebrate_mammalian	Equus przewalskii	XP_008505851.1	4c0s_B(99), 4c0s_A(99), 2b7b_A(80), 1ijf_A(80), 1f60_A(80), 1ije_A(80), 1g7c_A(80), 2b7c_A(80), 3wxm_E(54), 3agj_E(54), 3wxm_G(54), 3agj_G(54), 4cxh_A(54), 4cxg_A(54), 3vmf_A(54), 3wxm_A(54), 3agj_A(54), 3wxm_C(54), 3agj_C(54), 1skq_B(50), 1skq_A(50), 1jny_A(50), 1jny_B(50), 3wy9_B(52), 3wy9_A(52), 3wya_A(48), 4d61_i(37), 3j5y_B(37), 4crn_P(38), 1r5b_A(35), 1r5o_A(35), 1r5n_A(35), 1tui_A(35), 1tu…
Vertebrate_mammalian	Elephantulus edwardii	XP_006896948.1	4c0s_A(99), 4c0s_B(99), 2b7b_A(81), 1ijf_A(81), 1f60_A(81), 1g7c_A(80), 1ije_A(80), 2b7c_A(80), 3wxm_E(54), 3agj_E(54), 3wxm_G(54), 3agj_G(54), 3wxm_A(53), 3agj_A(53), 3wxm_C(53), 3agj_C(53), 4cxh_A(53), 4cxg_A(53), 3vmf_A(53), 1skq_B(51), 1skq_A(51), 1jny_A(51), 1jny_B(51), 3wy9_B(52), 3wy9_A(52), 3wya_A(48), 4d61_i(38), 3j5y_B(38), 4crn_P(38), 1r5b_A(36), 1r5o_A(36), 1r5n_A(36), 1etu_A(36)
Vertebrate_mammalian	Elephantulus edwardii	XP_006902942.1	4c0s_A(93), 4c0s_B(93), 2b7b_A(82), 1ijf_A(82), 1f60_A(82), 1g7c_A(82), 1ije_A(82), 2b7c_A(82), 3wxm_E(55), 3agj_E(55), 3wxm_G(55), 3agj_G(55), 3wxm_A(55), 3agj_A(55), 4cxh_A(55), 4cxg_A(55), 3vmf_A(55), 3wxm_C(55), 3agj_C(55), 1skq_B(53), 1skq_A(53), 1jny_A(53), 1jny_B(52), 3wy9_B(52), 3wy9_A(52), 3wya_A(49), 4d61_i(39), 3j5y_B(39), 4crn_P(39), 1r5b_A(36), 1r5o_A(36), 1r5n_A(36), 3e20_D(35), 3e2…
Vertebrate_mammalian	Elephantulus edwardii	XP_006885173.1	4c0s_B(89), 4c0s_A(88), 2b7b_A(78), 1ijf_A(78), 1f60_A(78), 1g7c_A(78), 1ije_A(78), 2b7c_A(77), 3wxm_E(56), 3agj_E(56), 3wxm_G(56), 3agj_G(56), 3wxm_C(55), 3agj_C(55), 3wxm_A(55), 3agj_A(55), 4cxh_A(55), 4cxg_A(55), 3vmf_A(55), 1jny_A(52), 1skq_B(52), 1skq_A(52), 1jny_B(51), 3wy9_B(54), 3wy9_A(54), 4d61_i(48), 3j5y_B(47), 3izq_1(44), 4crn_P(45), 3wya_A(48), 3p27_B(40), 1r5n_A(38), 1r5b_A(38), 1r5…
Vertebrate_mammalian	Myotis brandtii	XP_005861493.1	4c0s_A(91), 4c0s_B(92), 2b7b_A(81), 1ijf_A(81), 1f60_A(81), 1g7c_A(80), 1ije_A(80), 2b7c_A(80), 3wxm_G(54), 3agj_G(54), 3wxm_E(54), 3agj_E(54), 3wxm_A(54), 3agj_A(54), 3wxm_C(54), 3agj_C(54), 4cxh_A(54), 4cxg_A(54), 3vmf_A(54), 1skq_B(52), 1skq_A(52), 1jny_A(52), 1jny_B(51), 3wy9_B(51), 3wy9_A(51), 3wya_A(48), 4d61_i(39), 3j5y_B(39), 4crn_P(39), 1r5b_A(36), 1r5o_A(36), 1r5n_A(36), 3e20_D(35), 3e2…
Vertebrate_mammalian	Myotis brandtii	XP_005885616.1	4c0s_B(99), 4c0s_A(99), 2b7b_A(80), 1ijf_A(80), 1f60_A(80), 1ije_A(80), 1g7c_A(80), 2b7c_A(80), 3wxm_E(53), 3agj_E(53), 3wxm_G(53), 3agj_G(53), 3wxm_A(53), 3agj_A(53), 3wxm_C(53), 3agj_C(53), 4cxh_A(53), 4cxg_A(53), 3vmf_A(53), 1jny_A(50), 1skq_B(50), 1skq_A(50), 1jny_B(50), 3wy9_B(51), 3wy9_A(51), 3wya_A(48), 4d61_i(37), 3j5y_B(37), 4crn_P(38), 1r5n_A(35), 4lby_A(35), 1ob5_A(35), 2c78_A(35), 1tu…
Vertebrate_mammalian	Myotis brandtii	EPQ04712.1	4c0s_A(69), 4c0s_B(69), 2b7c_A(56), 2b7b_A(56), 1ije_A(56), 1ijf_A(56), 1g7c_A(56), 1f60_A(56), 1jny_B(43), 1skq_B(43), 1skq_A(43), 1jny_A(43), 4crn_P(39), 4d61_i(35), 3to3_B(40), 3to3_A(40)
Vertebrate_mammalian	Myotis brandtii	EPQ04746.1	4c0s_A(85), 4c0s_B(85), 2b7b_A(75), 1ijf_A(75), 1f60_A(75), 1g7c_A(75), 1ije_A(75), 2b7c_A(75), 3wxm_E(52), 3agj_E(52), 3wxm_G(52), 3agj_G(52), 4cxh_A(52), 4cxg_A(52), 3vmf_A(52), 3wxm_C(52), 3agj_C(52), 3wxm_A(52), 3agj_A(52), 1skq_B(49), 1skq_A(49), 1jny_A(49), 1jny_B(48), 3wy9_B(49), 3wy9_A(49), 3wya_A(46), 4d61_i(37), 3j5y_B(36), 4crn_P(37), 1etu_A(36)
Vertebrate_mammalian	Myotis brandtii	XP_014388231.1	4c0s_B(82), 4c0s_A(82), 2b7b_A(72), 1ijf_A(72), 1f60_A(72), 1ije_A(72), 1g7c_A(72), 2b7c_A(72), 3wxm_E(48), 3agj_E(48), 3wxm_G(48), 3agj_G(48), 4cxh_A(48), 4cxg_A(48), 3vmf_A(48), 3wxm_C(48), 3agj_C(48), 3wxm_A(48), 3agj_A(48), 1jny_A(46), 1skq_B(46), 1skq_A(46), 1jny_B(45), 3wy9_B(47), 3wy9_A(47), 3wya_A(45), 4d61_i(37), 3j5y_B(36), 4crn_P(36), 1efm_A(39)
Vertebrate_mammalian	Myotis brandtii	EPQ11802.1	4c0s_A(86), 4c0s_B(86), 1g7c_A(68), 1ije_A(68), 2b7b_A(68), 1ijf_A(68), 1f60_A(68), 2b7c_A(68), 4cxh_A(48), 4cxg_A(48), 3vmf_A(48), 3wxm_E(48), 3agj_E(48), 3wxm_A(48), 3agj_A(48), 3wxm_G(48), 3agj_G(48), 3wxm_C(48), 3agj_C(48), 1skq_B(47), 1skq_A(47), 1jny_A(47), 1jny_B(47), 3wy9_B(49), 3wy9_A(49), 3wya_A(49), 3mca_A(37), 1zc8_Y(43), 1ttt_C(43), 1ttt_A(43), 1ttt_B(43), 1b23_P(43), 1eft_A(43), 4h9…
Vertebrate_mammalian	Myotis brandtii	XP_014393880.1	4c0s_B(85), 4c0s_A(85), 2b7b_A(75), 1ijf_A(75), 1f60_A(75), 1g7c_A(75), 1ije_A(75), 2b7c_A(75), 3wxm_E(55), 3agj_E(55), 3wxm_G(55), 3agj_G(55), 3wxm_A(54), 3agj_A(54), 3wxm_C(54), 3agj_C(54), 4cxh_A(54), 4cxg_A(54), 3vmf_A(54), 1skq_B(51), 1skq_A(51), 1jny_A(51), 1jny_B(50), 3wy9_B(52), 3wy9_A(52), 3wya_A(48), 4d61_i(38), 3j5y_B(38), 4crn_P(38), 1ob5_A(35), 1zc8_Y(35), 1ttt_C(35), 1ttt_A(35), 1tt…
Vertebrate_mammalian	Myotis brandtii	XP_014398109.1	4c0s_A(90), 4c0s_B(90), 1g7c_A(78), 2b7b_A(78), 1ijf_A(78), 1f60_A(78), 2b7c_A(78), 1ije_A(78), 4cxh_A(54), 4cxg_A(54), 3vmf_A(54), 3wxm_E(54), 3agj_E(54), 3wxm_A(54), 3agj_A(54), 3wxm_C(54), 3agj_C(54), 3wxm_G(54), 3agj_G(54), 1skq_B(53), 1skq_A(53), 1jny_A(53), 1jny_B(52), 3wy9_B(52), 3wy9_A(52), 3wya_A(50), 4d61_i(37), 3j5y_B(37), 4crn_P(37), 1r5n_A(36), 1r5b_A(36), 1r5o_A(36), 3e20_D(35), 3e2…
Vertebrate_mammalian	Myotis brandtii	EPQ10000.1	4c0s_A(89), 4c0s_B(89), 1g7c_A(76), 2b7b_A(76), 1ije_A(76), 1ijf_A(76), 1f60_A(76), 2b7c_A(76), 1skq_B(50), 1skq_A(50), 1jny_A(50), 1jny_B(50), 3wxm_A(49), 3agj_A(49), 3wxm_G(49), 3agj_G(49), 3wxm_C(49), 3agj_C(49), 3wxm_E(49), 3agj_E(49), 4cxh_A(49), 4cxg_A(49), 3vmf_A(49), 3wy9_B(48), 3wy9_A(48), 3wya_A(48), 3e20_D(35), 3e20_A(35), 3e20_E(35), 3e20_J(35)
Vertebrate_mammalian	Felis catus	XP_019691940.1	4c0s_A(87), 4c0s_B(87), 2b7b_A(77), 1ijf_A(77), 1f60_A(77), 1ije_A(77), 1g7c_A(77), 2b7c_A(77), 3wxm_G(53), 3agj_G(53), 3wxm_E(53), 3agj_E(53), 3wxm_A(53), 3agj_A(53), 3wxm_C(53), 3agj_C(53), 4cxh_A(53), 4cxg_A(53), 3vmf_A(53), 1skq_B(51), 1skq_A(51), 1jny_A(51), 1jny_B(50), 3wy9_B(52), 3wy9_A(52), 3wya_A(49), 4d61_i(37), 3j5y_B(37), 4crn_P(37), 1etu_A(35), 3j25_A(36), 3izp_E(36), 4kbv_Y(36), 4kc…
Vertebrate_mammalian	Felis catus	AAU10465.1	4c0s_A(93), 4c0s_B(93), 2b7b_A(82), 1ijf_A(82), 1f60_A(82), 1g7c_A(82), 1ije_A(82), 2b7c_A(82), 3wxm_E(55), 3agj_E(55), 3wxm_G(55), 3agj_G(55), 3wxm_A(55), 3agj_A(55), 3wxm_C(55), 3agj_C(55), 4cxh_A(55), 4cxg_A(55), 3vmf_A(55), 1skq_B(53), 1skq_A(53), 1jny_A(53), 1jny_B(52), 3wy9_B(52), 3wy9_A(52), 3wya_A(49), 4d61_i(39), 3j5y_B(39), 4crn_P(39), 1r5b_A(36), 1r5o_A(36), 1r5n_A(36), 3e20_D(35), 3e2…
Vertebrate_mammalian	Felis catus	XP_019683568.1	4c0s_B(99), 4c0s_A(99), 2b7b_A(80), 1ijf_A(80), 1f60_A(80), 1g7c_A(80), 1ije_A(80), 2b7c_A(80), 3wxm_E(54), 3agj_E(54), 3wxm_G(54), 3agj_G(54), 3wxm_C(53), 3agj_C(53), 4cxh_A(53), 4cxg_A(53), 3vmf_A(53), 3wxm_A(53), 3agj_A(53), 1jny_A(51), 1skq_B(51), 1skq_A(51), 1jny_B(50), 3wy9_B(51), 3wy9_A(51), 3wya_A(48), 4d61_i(37), 3j5y_B(37), 4crn_P(38), 1r5n_A(35), 1zc8_Y(35), 1ttt_C(35), 1ttt_A(35), 1tt…
Vertebrate_mammalian	Felis catus	XP_003992670.1	4c0s_A(91), 4c0s_B(91), 2b7b_A(81), 1ijf_A(81), 1f60_A(81), 1g7c_A(80), 1ije_A(80), 2b7c_A(80), 3wxm_E(53), 3agj_E(53), 3wxm_G(53), 3agj_G(53), 3wxm_C(53), 3agj_C(53), 3wxm_A(53), 3agj_A(53), 4cxh_A(53), 4cxg_A(53), 3vmf_A(53), 1jny_A(51), 1skq_B(51), 1skq_A(51), 1jny_B(51), 3wy9_B(51), 3wy9_A(51), 3wya_A(48), 4d61_i(39), 3j5y_B(38), 4crn_P(39), 1r5b_A(35), 1r5o_A(35), 1r5n_A(35), 1etu_A(36)
Vertebrate_mammalian	Rattus norvegicus	EDL88755.1	4c0s_B(100), 4c0s_A(99), 2b7b_A(92), 1ijf_A(92), 1f60_A(92), 1g7c_A(92), 1ije_A(92), 2b7c_A(92), 3wxm_G(62), 3agj_G(62), 3wxm_E(62), 3agj_E(62), 4cxh_A(61), 4cxg_A(61), 3vmf_A(61), 3wxm_C(61), 3agj_C(61), 3wxm_A(61), 3agj_A(61), 3wy9_B(61), 3wy9_A(61), 3izq_1(45), 4d61_i(48), 3j5y_B(47), 4crn_P(49), 1jny_A(48), 1skq_B(48), 1skq_A(48), 1jny_B(44), 3p27_B(37), 3wya_A(45), 1r5b_A(60), 1r5o_A(60), 1r…
Vertebrate_mammalian	Rattus norvegicus	AAH74016.1	4c0s_A(99), 4c0s_B(99), 2b7b_A(81), 1ijf_A(81), 1f60_A(81), 1g7c_A(81), 1ije_A(81), 2b7c_A(81), 3wxm_G(54), 3agj_G(54), 3wxm_E(54), 3agj_E(54), 3wxm_C(54), 3agj_C(54), 3wxm_A(54), 3agj_A(54), 4cxh_A(54), 4cxg_A(54), 3vmf_A(54), 1skq_B(51), 1skq_A(51), 1jny_A(51), 1jny_B(51), 3wy9_B(51), 3wy9_A(51), 3wya_A(48), 4d61_i(38), 3j5y_B(37), 4crn_P(38), 1r5b_A(36), 1r5o_A(36), 1r5n_A(36), 1etu_A(36), 4rc…
Vertebrate_mammalian	Rattus norvegicus	AAI11708.1	4c0s_A(93), 4c0s_B(93), 2b7b_A(82), 1ijf_A(82), 1f60_A(82), 1g7c_A(82), 1ije_A(82), 2b7c_A(82), 3wxm_E(55), 3agj_E(55), 3wxm_G(55), 3agj_G(55), 3wxm_A(55), 3agj_A(55), 4cxh_A(55), 4cxg_A(55), 3vmf_A(55), 3wxm_C(55), 3agj_C(55), 1skq_B(53), 1skq_A(53), 1jny_A(53), 1jny_B(52), 3wy9_B(52), 3wy9_A(52), 3wya_A(49), 4d61_i(39), 3j5y_B(39), 4crn_P(39), 1r5b_A(36), 1r5o_A(36), 1r5n_A(36), 3e20_D(35), 3e2…
Vertebrate_mammalian	Bos mutus	ELR51604.1	4c0s_A(93), 4c0s_B(93), 2b7b_A(82), 1ijf_A(82), 1f60_A(82), 1g7c_A(82), 1ije_A(82), 2b7c_A(82), 3wxm_E(55), 3agj_E(55), 3wxm_G(55), 3agj_G(55), 3wxm_A(55), 3agj_A(55), 3wxm_C(55), 3agj_C(55), 4cxh_A(55), 4cxg_A(55), 3vmf_A(55), 1skq_B(53), 1skq_A(53), 1jny_A(53), 1jny_B(52), 3wy9_B(52), 3wy9_A(52), 3wya_A(49), 4d61_i(39), 3j5y_B(39), 4crn_P(39), 1r5b_A(36), 1r5o_A(36), 1r5n_A(36), 3e20_D(35), 3e2…
Vertebrate_mammalian	Bos mutus	XP_014336740.1	4c0s_A(90), 4c0s_B(91), 2b7b_A(80), 1ijf_A(80), 1f60_A(80), 1g7c_A(80), 1ije_A(80), 2b7c_A(80), 3wxm_E(53), 3wxm_G(53), 3agj_E(53), 3agj_G(53), 4cxh_A(53), 4cxg_A(53), 3vmf_A(53), 3wxm_A(53), 3agj_A(53), 3wxm_C(53), 3agj_C(53), 1skq_B(51), 1skq_A(51), 1jny_A(51), 1jny_B(50), 3wy9_B(51), 3wy9_A(51), 3wya_A(47), 4d61_i(37), 3j5y_B(37), 4crn_P(37), 1r5b_A(35), 1r5o_A(35), 1r5n_A(35), 3e20_D(35), 3e2…
Vertebrate_mammalian	Bos mutus	XP_005911381.1	4c0s_A(99), 4c0s_B(100), 2b7b_A(81), 1ijf_A(81), 1f60_A(81), 1g7c_A(81), 1ije_A(81), 2b7c_A(81), 3wxm_E(54), 3agj_E(54), 3wxm_G(54), 3agj_G(54), 3wxm_C(54), 3agj_C(54), 3wxm_A(54), 3agj_A(54), 4cxh_A(54), 4cxg_A(54), 3vmf_A(54), 1skq_B(51), 1skq_A(51), 1jny_A(51), 1jny_B(51), 3wy9_B(51), 3wy9_A(51), 3wya_A(48), 4d61_i(38), 3j5y_B(37), 4crn_P(38), 1r5b_A(36), 1r5o_A(36), 1r5n_A(36), 1etu_A(36), 4r…
Vertebrate_mammalian	Bos mutus	ELR48335.1	4c0s_B(62), 4c0s_A(62), 2b7c_A(55), 1ije_A(55), 1g7c_A(55), 2b7b_A(55), 1ijf_A(55), 1f60_A(55), 3wxm_C(45), 3agj_C(45), 3wxm_A(45), 3agj_A(45), 4cxh_A(45), 4cxg_A(45), 3vmf_A(45), 3wxm_E(45), 3wxm_G(45), 3agj_E(45), 3agj_G(45), 1jny_A(40), 1skq_B(40), 1skq_A(40), 1jny_B(39), 3izq_1(42), 3wy9_B(42), 3wy9_A(42), 4d61_i(44), 3j5y_B(44), 3p27_B(37), 3wya_A(39), 4crn_P(40), 3p26_B(38), 3p26_A(37), 1r5…
Vertebrate_mammalian	Bos mutus	XP_005911380.1	4c0s_A(99), 4c0s_B(100), 2b7b_A(81), 1ijf_A(81), 1f60_A(81), 1ije_A(81), 1g7c_A(81), 2b7c_A(81), 3wxm_E(54), 3agj_E(54), 3wxm_G(54), 3agj_G(54), 3wxm_C(54), 3agj_C(54), 4cxh_A(54), 4cxg_A(54), 3vmf_A(54), 3wxm_A(54), 3agj_A(54), 1skq_B(51), 1skq_A(51), 1jny_A(51), 1jny_B(51), 3wy9_B(51), 3wy9_A(51), 3wya_A(48), 4d61_i(38), 3j5y_B(37), 4crn_P(38), 1r5b_A(36), 1r5o_A(36), 1r5n_A(36), 1etu_A(36), 4r…
Vertebrate_others	Neolamprologus brichardi	XP_006795062.1	4c0s_B(72), 4c0s_A(71), 2b7b_A(69), 1ijf_A(69), 1f60_A(69), 1ije_A(69), 1g7c_A(69), 2b7c_A(69), 3wxm_E(53), 3agj_E(53), 3wxm_G(53), 3agj_G(53), 3wxm_A(53), 3agj_A(53), 4cxh_A(53), 4cxg_A(53), 3vmf_A(53), 3wxm_C(53), 3agj_C(53), 1skq_B(52), 1skq_A(52), 1jny_A(52), 1jny_B(51), 3wy9_B(50), 3wy9_A(50), 3wya_A(47), 4d61_i(38), 3j5y_B(38), 4crn_P(40), 1r5b_A(35), 1r5o_A(35), 1r5n_A(35), 3izq_1(35), 1et…
Vertebrate_others	Neolamprologus brichardi	XP_006783619.1	4c0s_A(93), 4c0s_B(93), 2b7b_A(81), 1ijf_A(81), 1f60_A(81), 1g7c_A(81), 1ije_A(81), 2b7c_A(81), 3wxm_E(55), 3agj_E(55), 3wxm_G(55), 3agj_G(55), 3wxm_A(55), 3agj_A(55), 4cxh_A(55), 4cxg_A(55), 3vmf_A(55), 3wxm_C(55), 3agj_C(55), 1jny_A(52), 1skq_B(52), 1skq_A(52), 1jny_B(52), 3wy9_B(53), 3wy9_A(53), 3wya_A(49), 4d61_i(39), 3j5y_B(39), 4crn_P(38), 1r5b_A(35), 1r5o_A(35), 1r5n_A(36), 1etu_A(36)
Vertebrate_others	Neolamprologus brichardi	XP_006799668.1	4c0s_A(92), 4c0s_B(93), 2b7b_A(81), 1ijf_A(81), 1f60_A(81), 1g7c_A(80), 1ije_A(80), 2b7c_A(80), 3wxm_E(54), 3agj_E(54), 3wxm_G(54), 3agj_G(54), 4cxh_A(54), 4cxg_A(54), 3vmf_A(54), 3wxm_C(54), 3agj_C(54), 3wxm_A(54), 3agj_A(54), 1skq_B(52), 1skq_A(52), 1jny_A(52), 1jny_B(51), 3wy9_B(53), 3wy9_A(53), 3wya_A(49), 4d61_i(38), 3j5y_B(38), 4crn_P(38), 1r5b_A(35), 1r5o_A(35), 1r5n_A(35), 1etu_A(36)
Vertebrate_others	Maylandia zebra	XP_004572772.1	4c0s_B(88), 4c0s_A(86), 2b7b_A(82), 1ijf_A(82), 1f60_A(82), 1g7c_A(82), 1ije_A(82), 2b7c_A(82), 3wxm_E(52), 3agj_E(52), 3wxm_G(52), 3agj_G(52), 3wxm_A(52), 3agj_A(52), 3wxm_C(52), 3agj_C(52), 4cxh_A(52), 4cxg_A(52), 3vmf_A(52), 1skq_B(52), 1skq_A(52), 1jny_A(52), 1jny_B(51), 3wy9_B(52), 3wy9_A(52), 3wya_A(49), 4d61_i(39), 3j5y_B(39), 4crn_P(38), 1etu_A(35), 4nbs_A(35)
Vertebrate_others	Maylandia zebra	XP_004572773.1	4c0s_A(90), 4c0s_B(91), 2b7b_A(81), 1ijf_A(81), 1f60_A(81), 1g7c_A(81), 1ije_A(81), 2b7c_A(81), 3wxm_E(53), 3agj_E(53), 3wxm_G(53), 3agj_G(53), 4cxh_A(53), 4cxg_A(53), 3vmf_A(53), 3wxm_A(53), 3agj_A(53), 3wxm_C(53), 3agj_C(53), 1jny_A(52), 1skq_B(52), 1skq_A(52), 1jny_B(51), 3wy9_B(53), 3wy9_A(53), 3wya_A(49), 4d61_i(39), 3j5y_B(39), 4crn_P(38), 1r5b_A(35), 1r5o_A(35), 1r5n_A(35), 1etu_A(35)
Vertebrate_others	Maylandia zebra	XP_014267441.1	4c0s_A(92), 4c0s_B(93), 2b7b_A(81), 1ijf_A(81), 1f60_A(81), 1g7c_A(81), 1ije_A(81), 2b7c_A(81), 3wxm_E(55), 3agj_E(55), 3wxm_G(55), 3agj_G(55), 4cxh_A(55), 4cxg_A(55), 3vmf_A(55), 3wxm_A(55), 3agj_A(55), 3wxm_C(55), 3agj_C(55), 1jny_A(52), 1skq_B(52), 1skq_A(52), 1jny_B(51), 3wy9_B(53), 3wy9_A(53), 3wya_A(49), 4d61_i(39), 3j5y_B(38), 4crn_P(38), 1r5b_A(35), 1r5o_A(35), 1r5n_A(35), 1etu_A(36)
Vertebrate_others	Maylandia zebra	XP_004553494.1	4c0s_A(93), 4c0s_B(93), 2b7b_A(81), 1ijf_A(81), 1f60_A(81), 1g7c_A(81), 1ije_A(81), 2b7c_A(81), 3wxm_E(55), 3agj_E(55), 3wxm_G(55), 3agj_G(55), 3wxm_A(55), 3agj_A(55), 4cxh_A(55), 4cxg_A(55), 3vmf_A(55), 3wxm_C(55), 3agj_C(55), 1jny_A(52), 1skq_B(52), 1skq_A(52), 1jny_B(52), 3wy9_B(53), 3wy9_A(53), 3wya_A(49), 4d61_i(39), 3j5y_B(39), 4crn_P(38), 1r5b_A(35), 1r5o_A(35), 1r5n_A(36), 1etu_A(36)
Vertebrate_others	Maylandia zebra	XP_004552043.1	4c0s_B(72), 4c0s_A(72), 2b7b_A(70), 1ijf_A(70), 1f60_A(70), 1ije_A(69), 1g7c_A(69), 2b7c_A(69), 3wxm_E(53), 3agj_E(53), 3wxm_G(53), 3agj_G(53), 4cxh_A(53), 4cxg_A(53), 3vmf_A(53), 3wxm_A(53), 3agj_A(53), 3wxm_C(53), 3agj_C(53), 1skq_B(52), 1skq_A(52), 1jny_A(52), 1jny_B(51), 3wy9_B(50), 3wy9_A(50), 3wya_A(47), 4d61_i(38), 3j5y_B(38), 4crn_P(40), 1r5b_A(35), 1r5o_A(35), 1r5n_A(35), 3izq_1(35), 1et…
Vertebrate_others	Alligator sinensis	XP_006021708.1	4c0s_A(99), 4c0s_B(99), 2b7b_A(80), 1ijf_A(80), 1f60_A(80), 1g7c_A(80), 1ije_A(80), 2b7c_A(80), 3wxm_E(54), 3agj_E(54), 3wxm_G(54), 3agj_G(54), 3wxm_A(53), 3agj_A(53), 3wxm_C(53), 3agj_C(53), 4cxh_A(53), 4cxg_A(53), 3vmf_A(53), 1skq_B(51), 1skq_A(51), 1jny_A(51), 1jny_B(51), 3wy9_B(52), 3wy9_A(52), 3wya_A(48), 4d61_i(38), 3j5y_B(38), 4crn_P(38), 1r5b_A(36), 1r5o_A(36), 1r5n_A(36), 1etu_A(36)
Vertebrate_others	Alligator sinensis	XP_006020539.1	4c0s_A(93), 4c0s_B(93), 2b7b_A(81), 1ijf_A(81), 1f60_A(81), 1g7c_A(81), 1ije_A(81), 2b7c_A(81), 3wxm_E(54), 3agj_E(54), 3wxm_G(54), 3agj_G(54), 3wxm_A(54), 3agj_A(54), 3wxm_C(54), 3agj_C(54), 4cxh_A(54), 4cxg_A(54), 3vmf_A(54), 1skq_B(53), 1skq_A(53), 1jny_A(53), 1jny_B(52), 3wy9_B(52), 3wy9_A(52), 3wya_A(49), 4d61_i(39), 3j5y_B(39), 4crn_P(39), 1r5b_A(36), 1r5o_A(36), 1r5n_A(36), 3e20_D(35), 3e2…
Vertebrate_others	Alligator sinensis	XP_014375900.1	4c0s_A(69), 4c0s_B(70), 1ije_A(65), 1g7c_A(65), 2b7b_A(65), 1ijf_A(65), 1f60_A(65), 2b7c_A(65), 1jny_B(50), 1skq_B(50), 1skq_A(50), 1jny_A(50), 3wxm_A(48), 3agj_A(48), 3wxm_G(48), 3agj_G(48), 4cxh_A(48), 4cxg_A(48), 3vmf_A(48), 3wxm_E(48), 3agj_E(48), 3wxm_C(48), 3agj_C(48), 3wy9_B(48), 3wy9_A(48), 3wya_A(48), 1r5b_A(35), 1r5o_A(35), 1r5n_A(35)
Vertebrate_others	Alligator sinensis	XP_014373316.1	4c0s_A(89), 4c0s_B(90), 2b7b_A(79), 1ijf_A(79), 1f60_A(79), 1ije_A(79), 1g7c_A(79), 2b7c_A(79), 3wxm_G(53), 3agj_G(53), 3wxm_E(53), 3agj_E(53), 4cxh_A(53), 4cxg_A(53), 3vmf_A(53), 3wxm_A(53), 3agj_A(53), 3wxm_C(53), 3agj_C(53), 1jny_A(52), 1skq_B(52), 1skq_A(52), 1jny_B(51), 3wy9_B(52), 3wy9_A(52), 3wya_A(49), 4d61_i(38), 3j5y_B(38), 4crn_P(39), 1r5b_A(35), 1r5o_A(35), 1r5n_A(36), 1etu_A(35), 3de…
Vertebrate_others	Anolis carolinensis	XP_003220757.1	4c0s_A(99), 4c0s_B(99), 2b7b_A(80), 1ijf_A(80), 1f60_A(80), 1ije_A(80), 1g7c_A(80), 2b7c_A(80), 3wxm_E(54), 3agj_E(54), 3wxm_G(54), 3agj_G(54), 3wxm_A(53), 3agj_A(53), 3wxm_C(53), 3agj_C(53), 4cxh_A(53), 4cxg_A(53), 3vmf_A(53), 1skq_B(51), 1skq_A(51), 1jny_A(51), 1jny_B(51), 3wy9_B(52), 3wy9_A(52), 3wya_A(48), 4d61_i(38), 3j5y_B(38), 4crn_P(38), 1r5b_A(36), 1r5o_A(36), 1r5n_A(36), 1etu_A(36)
Vertebrate_others	Anolis carolinensis	XP_003226101.1	4c0s_A(92), 4c0s_B(93), 2b7b_A(81), 1ijf_A(81), 1f60_A(81), 1ije_A(81), 1g7c_A(81), 2b7c_A(81), 3wxm_E(54), 3agj_E(54), 3wxm_G(54), 3agj_G(54), 4cxh_A(54), 4cxg_A(54), 3wxm_A(54), 3vmf_A(54), 3agj_A(54), 3wxm_C(54), 3agj_C(54), 1skq_B(53), 1skq_A(53), 1jny_A(53), 1jny_B(52), 3wy9_B(52), 3wy9_A(52), 3wya_A(49), 4d61_i(39), 3j5y_B(39), 4crn_P(39), 1r5b_A(37), 1r5o_A(37), 1r5n_A(37), 3e20_D(35), 3e2…
Vertebrate_others	Anas platyrhynchos	XP_005026915.1	4c0s_A(99), 4c0s_B(99), 1g7c_A(78), 1ije_A(78), 2b7c_A(78), 2b7b_A(78), 1ijf_A(78), 1f60_A(78), 3wxm_A(54), 3agj_A(54), 3wxm_E(54), 3agj_E(54), 3wxm_G(54), 3agj_G(54), 4cxh_A(54), 4cxg_A(54), 3vmf_A(54), 3wxm_C(54), 3agj_C(54), 1jny_A(52), 1skq_B(52), 1skq_A(52), 1jny_B(51), 3wy9_B(52), 3wy9_A(52), 3wya_A(49), 4d61_i(36), 3j5y_B(36), 4crn_P(36), 1r5n_A(36), 1r5b_A(36), 1r5o_A(36), 1etu_A(44), 1ef…
Vertebrate_others	Anas platyrhynchos	XP_005009768.1	4c0s_A(93), 4c0s_B(93), 2b7b_A(82), 1ijf_A(82), 1f60_A(82), 1g7c_A(82), 1ije_A(82), 2b7c_A(82), 3wxm_G(55), 3agj_G(55), 3wxm_E(55), 3agj_E(55), 3wxm_A(55), 3agj_A(55), 3wxm_C(55), 3agj_C(55), 4cxh_A(55), 4cxg_A(55), 3vmf_A(55), 1skq_B(53), 1skq_A(53), 1jny_A(53), 1jny_B(52), 3wy9_B(52), 3wy9_A(52), 3wya_A(49), 4d61_i(39), 3j5y_B(39), 4crn_P(39), 1r5b_A(36), 1r5o_A(36), 1r5n_A(37), 3e20_D(35), 3e2…
Vertebrate_others	Astyanax mexicanus	XP_015460379.1	4c0s_A(91), 4c0s_B(92), 2b7b_A(81), 1ijf_A(81), 1f60_A(81), 1g7c_A(81), 1ije_A(81), 2b7c_A(81), 3wxm_G(53), 3agj_G(53), 3wxm_E(53), 3agj_E(53), 3wxm_A(53), 3agj_A(53), 4cxh_A(53), 4cxg_A(53), 3vmf_A(53), 3wxm_C(53), 3agj_C(53), 1skq_B(52), 1skq_A(52), 1jny_A(52), 1jny_B(51), 3wy9_B(52), 3wy9_A(52), 3wya_A(49), 4d61_i(39), 3j5y_B(38), 4crn_P(37), 1r5b_A(35), 1r5o_A(35), 1r5n_A(35), 3izq_1(35), 1et…
Vertebrate_others	Astyanax mexicanus	XP_007234722.1	4c0s_A(95), 4c0s_B(95), 2b7b_A(80), 1ijf_A(80), 1f60_A(80), 1ije_A(80), 1g7c_A(80), 2b7c_A(80), 3wxm_E(54), 3agj_E(54), 3wxm_G(54), 3agj_G(54), 3wxm_C(54), 3agj_C(54), 3wxm_A(54), 3agj_A(54), 4cxh_A(54), 4cxg_A(54), 3vmf_A(54), 1skq_B(52), 1skq_A(52), 1jny_A(52), 1jny_B(52), 3wy9_B(52), 3wy9_A(52), 3wya_A(49), 3j5y_B(38), 4d61_i(38), 4crn_P(39), 1r5b_A(35), 1r5o_A(35), 1r5n_A(35), 1etu_A(36)
Vertebrate_others	Astyanax mexicanus	XP_007245773.1	4c0s_A(91), 4c0s_B(92), 2b7b_A(82), 1ijf_A(82), 1f60_A(82), 1g7c_A(82), 1ije_A(82), 2b7c_A(82), 3wxm_G(53), 3agj_G(53), 3wxm_E(53), 3agj_E(53), 3wxm_C(53), 3agj_C(53), 3wxm_A(53), 3agj_A(53), 4cxh_A(53), 4cxg_A(53), 3vmf_A(53), 1skq_B(52), 1skq_A(52), 1jny_A(52), 1jny_B(51), 3wy9_B(52), 3wy9_A(52), 3wya_A(49), 4d61_i(38), 3j5y_B(38), 4crn_P(37), 1r5b_A(35), 1r5o_A(35), 1r5n_A(35), 3izq_1(36)
Vertebrate_others	Astyanax mexicanus	XP_007258654.1	4c0s_B(74), 4c0s_A(72), 2b7b_A(69), 1ijf_A(69), 1f60_A(69), 1g7c_A(68), 1ije_A(69), 2b7c_A(69), 3wxm_G(53), 3agj_G(53), 3wxm_E(53), 3agj_E(53), 3wxm_A(53), 3agj_A(53), 3wxm_C(53), 3agj_C(53), 4cxh_A(53), 4cxg_A(53), 3vmf_A(53), 1skq_B(52), 1skq_A(52), 1jny_A(52), 1jny_B(52), 3wy9_B(49), 3wy9_A(49), 3wya_A(46), 4d61_i(38), 3j5y_B(38), 4crn_P(39), 1r5b_A(35), 1r5o_A(35), 1r5n_A(35), 3mca_A(35), 1et…
Vertebrate_others	Astyanax mexicanus	XP_015462111.1	4c0s_A(92), 4c0s_B(93), 2b7b_A(82), 1ijf_A(82), 1f60_A(82), 1g7c_A(82), 1ije_A(82), 2b7c_A(82), 3wxm_G(55), 3agj_G(55), 3wxm_E(55), 3agj_E(55), 3wxm_C(55), 3agj_C(55), 3wxm_A(55), 3agj_A(55), 4cxh_A(55), 4cxg_A(55), 3vmf_A(55), 1skq_B(52), 1skq_A(52), 1jny_A(52), 1jny_B(52), 3wy9_B(53), 3wy9_A(53), 3wya_A(49), 4d61_i(39), 3j5y_B(39), 4crn_P(38), 1r5b_A(35), 1r5o_A(35), 1r5n_A(36), 1etu_A(36)
Vertebrate_others	Astyanax mexicanus	XP_015460625.1	4c0s_A(91), 4c0s_B(92), 1ije_A(80), 2b7b_A(80), 1ijf_A(80), 1f60_A(80), 1g7c_A(80), 2b7c_A(80), 3wxm_A(55), 3agj_A(55), 3wxm_G(55), 3agj_G(55), 3wxm_E(55), 3agj_E(55), 3wxm_C(55), 3agj_C(55), 4cxh_A(55), 4cxg_A(55), 3vmf_A(55), 1jny_A(53), 1skq_B(53), 1skq_A(53), 1jny_B(52), 3wy9_B(53), 3wy9_A(53), 3wya_A(51), 4d61_i(37), 3j5y_B(37), 4crn_P(37), 1r5n_A(35), 1r5b_A(35), 1r5o_A(35), 3mca_A(35), 1et…
Vertebrate_others	Danio rerio	NP_001035074.1	4c0s_A(91), 4c0s_B(92), 2b7b_A(80), 1ijf_A(80), 1f60_A(80), 1g7c_A(80), 1ije_A(80), 2b7c_A(80), 3wxm_G(53), 3agj_G(53), 3wxm_E(53), 3agj_E(53), 3wxm_A(53), 3agj_A(53), 4cxh_A(53), 4cxg_A(53), 3vmf_A(53), 3wxm_C(53), 3agj_C(53), 1skq_B(52), 1skq_A(52), 1jny_A(52), 1jny_B(51), 3wy9_B(52), 3wy9_A(52), 3wya_A(48), 4d61_i(38), 3j5y_B(38), 4crn_P(37), 1r5b_A(35), 1r5o_A(35), 1r5n_A(35), 3izq_1(36), 1et…
Vertebrate_others	Danio rerio	NP_001157466.1	4c0s_B(72), 4c0s_A(72), 2b7b_A(67), 1ijf_A(67), 1f60_A(67), 1g7c_A(67), 1ije_A(68), 2b7c_A(68), 3wxm_G(53), 3agj_G(53), 3wxm_E(53), 3agj_E(53), 3wxm_A(53), 3agj_A(53), 3wxm_C(53), 3agj_C(53), 4cxh_A(53), 4cxg_A(53), 3vmf_A(53), 1skq_B(52), 1skq_A(52), 1jny_A(52), 1jny_B(51), 3wy9_B(49), 3wy9_A(49), 3wya_A(46), 4d61_i(38), 3j5y_B(37), 4crn_P(39), 3mca_A(36), 3j25_A(36)
Vertebrate_others	Danio rerio	AAY85516.1	4c0s_A(91), 4c0s_B(91), 2b7b_A(82), 1ijf_A(82), 1f60_A(82), 1ije_A(82), 1g7c_A(82), 2b7c_A(82), 3wxm_G(53), 3agj_G(53), 3wxm_E(53), 3agj_E(53), 3wxm_A(53), 3agj_A(53), 4cxh_A(53), 4cxg_A(53), 3vmf_A(53), 3wxm_C(53), 3agj_C(53), 1skq_B(52), 1skq_A(52), 1jny_A(52), 1jny_B(51), 3wy9_B(52), 3wy9_A(52), 3wya_A(48), 4d61_i(38), 3j5y_B(37), 4crn_P(36), 3izq_1(36)
Vertebrate_others	Danio rerio	NP_001002371.1	4c0s_A(95), 4c0s_B(96), 2b7b_A(80), 1ijf_A(80), 1f60_A(80), 1ije_A(80), 1g7c_A(80), 2b7c_A(80), 3wxm_E(54), 3agj_E(54), 3wxm_G(54), 3agj_G(54), 4cxh_A(54), 4cxg_A(54), 3vmf_A(54), 3wxm_A(54), 3agj_A(54), 3wxm_C(54), 3agj_C(54), 1jny_A(52), 1skq_B(52), 1skq_A(52), 1jny_B(51), 3wy9_B(52), 3wy9_A(52), 3wya_A(48), 4d61_i(37), 3j5y_B(38), 4crn_P(38), 1r5b_A(35), 1r5o_A(35), 1r5n_A(36), 1etu_A(36)
Vertebrate_others	Danio rerio	NP_956303.1	4c0s_A(93), 4c0s_B(93), 2b7b_A(82), 1ijf_A(82), 1f60_A(82), 1g7c_A(82), 1ije_A(82), 2b7c_A(82), 3wxm_E(55), 3agj_E(55), 3wxm_G(55), 3agj_G(55), 3wxm_A(55), 3agj_A(55), 3wxm_C(55), 3agj_C(55), 4cxh_A(55), 4cxg_A(55), 3vmf_A(55), 1jny_A(53), 1skq_B(53), 1skq_A(53), 1jny_B(52), 3wy9_B(52), 3wy9_A(52), 3wya_A(49), 4d61_i(38), 3j5y_B(38), 4crn_P(38), 1r5b_A(35), 1r5o_A(35), 1r5n_A(36), 1mj1_A(35), 1et…
Vertebrate_others	Danio rerio	NP_001017795.1	4c0s_A(92), 4c0s_B(93), 2b7b_A(82), 1ijf_A(82), 1f60_A(82), 1g7c_A(82), 1ije_A(82), 2b7c_A(82), 3wxm_E(55), 3agj_E(55), 3wxm_G(55), 3agj_G(55), 3wxm_A(55), 3agj_A(55), 3wxm_C(55), 3agj_C(55), 4cxh_A(55), 4cxg_A(55), 3vmf_A(55), 1jny_A(53), 1skq_B(53), 1skq_A(53), 1jny_B(52), 3wy9_B(52), 3wy9_A(52), 3wya_A(49), 4d61_i(39), 3j5y_B(38), 4crn_P(39), 1r5b_A(35), 1r5o_A(35), 1r5n_A(35), 1etu_A(36)
Vertebrate_others	Danio rerio	NP_571338.1	4c0s_A(91), 4c0s_B(91), 2b7b_A(83), 1ijf_A(83), 1f60_A(83), 1g7c_A(83), 1ije_A(83), 2b7c_A(83), 3wxm_G(53), 3agj_G(53), 3wxm_E(53), 3agj_E(53), 3wxm_A(53), 3agj_A(53), 4cxh_A(53), 4cxg_A(53), 3vmf_A(53), 3wxm_C(53), 3agj_C(53), 1jny_A(52), 1skq_B(52), 1skq_A(52), 1jny_B(51), 3wy9_B(52), 3wy9_A(52), 3wya_A(49), 4d61_i(38), 3j5y_B(38), 4crn_P(37), 3izq_1(36)
Vertebrate_others	Alligator mississippiensis	XP_006269814.1	4c0s_A(93), 4c0s_B(93), 2b7b_A(81), 1ijf_A(81), 1f60_A(81), 1g7c_A(81), 1ije_A(81), 2b7c_A(81), 3wxm_E(54), 3agj_E(54), 3wxm_G(54), 3agj_G(54), 3wxm_A(54), 3agj_A(54), 3wxm_C(54), 3agj_C(54), 4cxh_A(54), 4cxg_A(54), 3vmf_A(54), 1skq_B(53), 1skq_A(53), 1jny_A(53), 1jny_B(52), 3wy9_B(52), 3wy9_A(52), 3wya_A(49), 4d61_i(39), 3j5y_B(39), 4crn_P(39), 1r5b_A(36), 1r5o_A(36), 1r5n_A(36), 3e20_D(35), 3e2…
Vertebrate_others	Alligator mississippiensis	XP_019339978.1	4c0s_A(99), 4c0s_B(99), 2b7b_A(80), 1ijf_A(80), 1f60_A(80), 1ije_A(80), 1g7c_A(80), 2b7c_A(80), 3wxm_E(54), 3agj_E(54), 3wxm_G(54), 3agj_G(54), 3wxm_A(53), 3agj_A(53), 4cxh_A(53), 4cxg_A(53), 3vmf_A(53), 3wxm_C(53), 3agj_C(53), 1skq_B(51), 1skq_A(51), 1jny_A(51), 1jny_B(51), 3wy9_B(52), 3wy9_A(52), 3wya_A(48), 4d61_i(38), 3j5y_B(38), 4crn_P(38), 1r5b_A(36), 1r5o_A(36), 1r5n_A(36), 1etu_A(36)
Vertebrate_others	Alligator mississippiensis	XP_006268032.1	4c0s_A(89), 4c0s_B(90), 2b7b_A(79), 1ijf_A(79), 1f60_A(79), 1ije_A(79), 1g7c_A(79), 2b7c_A(79), 3wxm_G(53), 3agj_G(53), 3wxm_E(53), 3agj_E(53), 4cxh_A(53), 4cxg_A(53), 3vmf_A(53), 3wxm_A(53), 3agj_A(53), 3wxm_C(53), 3agj_C(53), 1jny_A(52), 1skq_B(52), 1skq_A(52), 1jny_B(51), 3wy9_B(52), 3wy9_A(52), 3wya_A(49), 4d61_i(38), 3j5y_B(38), 4crn_P(39), 1r5b_A(35), 1r5o_A(35), 1r5n_A(36), 1etu_A(35), 3de…
Vertebrate_others	Alligator mississippiensis	KYO28061.1	4c0s_A(93), 4c0s_B(93), 2b7b_A(81), 1ijf_A(81), 1f60_A(81), 1g7c_A(81), 1ije_A(81), 2b7c_A(81), 3wxm_E(54), 3agj_E(54), 3wxm_G(54), 3agj_G(54), 3wxm_A(54), 3agj_A(54), 4cxh_A(54), 4cxg_A(54), 3vmf_A(54), 3wxm_C(54), 3agj_C(54), 1skq_B(53), 1skq_A(53), 1jny_A(53), 1jny_B(52), 3wy9_B(52), 3wy9_A(52), 3wya_A(49), 4d61_i(39), 3j5y_B(39), 4crn_P(39), 1r5b_A(36), 1r5o_A(36), 1r5n_A(36), 3e20_D(35), 3e2…
Vertebrate_others	Haplochromis burtoni	XP_014195086.1	4c0s_B(88), 4c0s_A(86), 2b7b_A(82), 1ijf_A(82), 1f60_A(82), 1g7c_A(82), 1ije_A(82), 2b7c_A(82), 3wxm_E(52), 3agj_E(52), 3wxm_G(52), 3agj_G(52), 3wxm_A(52), 3agj_A(52), 3wxm_C(52), 3agj_C(52), 4cxh_A(52), 4cxg_A(52), 3vmf_A(52), 1skq_B(52), 1skq_A(52), 1jny_A(52), 1jny_B(51), 3wy9_B(52), 3wy9_A(52), 3wya_A(49), 4d61_i(39), 3j5y_B(39), 4crn_P(38), 1etu_A(35), 5jbh_7(35), 5jb3_7(35), 4rcy_A(35), 4rd…
Vertebrate_others	Haplochromis burtoni	XP_005919352.1	4c0s_A(92), 4c0s_B(93), 2b7b_A(81), 1ijf_A(81), 1f60_A(81), 1g7c_A(81), 1ije_A(81), 2b7c_A(81), 3wxm_E(55), 3agj_E(55), 3wxm_G(55), 3agj_G(55), 4cxh_A(55), 4cxg_A(55), 3vmf_A(55), 3wxm_C(55), 3agj_C(55), 3wxm_A(55), 3agj_A(55), 1skq_B(52), 1skq_A(52), 1jny_A(52), 1jny_B(51), 3wy9_B(53), 3wy9_A(53), 3wya_A(49), 4d61_i(39), 3j5y_B(38), 4crn_P(38), 1r5b_A(35), 1r5o_A(35), 1r5n_A(35), 1etu_A(36)
Vertebrate_others	Haplochromis burtoni	XP_014195087.1	4c0s_A(90), 4c0s_B(91), 2b7b_A(81), 1ijf_A(81), 1f60_A(81), 1g7c_A(81), 1ije_A(81), 2b7c_A(81), 3wxm_E(53), 3agj_E(53), 3wxm_G(53), 3agj_G(53), 4cxh_A(53), 4cxg_A(53), 3vmf_A(53), 3wxm_A(53), 3agj_A(53), 3wxm_C(53), 3agj_C(53), 1skq_B(52), 1skq_A(52), 1jny_A(52), 1jny_B(51), 3wy9_B(52), 3wy9_A(52), 3wya_A(49), 4d61_i(39), 3j5y_B(39), 4crn_P(38), 1r5b_A(35), 1r5o_A(35), 1r5n_A(35), 1etu_A(35), 3de…
Vertebrate_others	Haplochromis burtoni	XP_005947285.1	4c0s_A(93), 4c0s_B(93), 2b7b_A(81), 1ijf_A(81), 1f60_A(81), 1g7c_A(81), 1ije_A(81), 2b7c_A(81), 3wxm_E(55), 3agj_E(55), 3wxm_G(55), 3agj_G(55), 3wxm_A(55), 3agj_A(55), 4cxh_A(55), 4cxg_A(55), 3vmf_A(55), 3wxm_C(55), 3agj_C(55), 1jny_A(52), 1skq_B(52), 1skq_A(52), 1jny_B(52), 3wy9_B(53), 3wy9_A(53), 3wya_A(49), 4d61_i(39), 3j5y_B(39), 4crn_P(38), 1r5b_A(35), 1r5o_A(35), 1r5n_A(36), 1etu_A(36)
Vertebrate_others	Haplochromis burtoni	XP_005922591.1	4c0s_B(72), 4c0s_A(72), 2b7b_A(70), 1ijf_A(70), 1f60_A(70), 1ije_A(70), 1g7c_A(70), 2b7c_A(70), 3wxm_E(53), 3agj_E(53), 3wxm_G(53), 3agj_G(53), 4cxh_A(53), 4cxg_A(53), 3vmf_A(53), 3wxm_A(53), 3agj_A(53), 3wxm_C(53), 3agj_C(53), 1skq_B(52), 1skq_A(52), 1jny_A(52), 1jny_B(51), 3wy9_B(50), 3wy9_A(50), 3wya_A(47), 4d61_i(38), 3j5y_B(38), 4crn_P(40), 1r5b_A(35), 1r5o_A(35), 1r5n_A(35), 3izq_1(35), 1et…
Vertebrate_others	Latimeria chalumnae	XP_005992709.1	4c0s_B(76), 4c0s_A(75), 2b7b_A(68), 1ijf_A(68), 1f60_A(68), 1g7c_A(68), 1ije_A(68), 2b7c_A(68), 3wxm_G(50), 3agj_G(50), 3wxm_E(50), 3agj_E(50), 3wxm_A(50), 3agj_A(50), 4cxh_A(50), 4cxg_A(50), 3vmf_A(50), 3wxm_C(50), 3agj_C(50), 1skq_B(50), 1skq_A(50), 1jny_A(50), 1jny_B(49), 3wy9_B(51), 3wy9_A(51), 3wya_A(48), 4crn_P(39), 4d61_i(37), 3j5y_B(37), 1r5b_A(35), 1r5o_A(35), 1r5n_A(35), 1etu_A(35), 3j3…
Vertebrate_others	Latimeria chalumnae	XP_006013677.1	4c0s_A(87), 4c0s_B(87), 2b7b_A(80), 1ijf_A(80), 1f60_A(80), 1g7c_A(80), 1ije_A(80), 2b7c_A(80), 3wxm_E(53), 3agj_E(53), 3wxm_G(53), 3agj_G(53), 4cxh_A(52), 4cxg_A(52), 3vmf_A(52), 3wxm_A(52), 3agj_A(52), 3wxm_C(52), 3agj_C(52), 1skq_B(51), 1skq_A(51), 1jny_A(51), 1jny_B(50), 3wy9_B(50), 3wy9_A(50), 3wya_A(47), 4d61_i(38), 3j5y_B(37), 4crn_P(37), 1r5b_A(35), 1r5o_A(35), 1r5n_A(35), 1etu_A(35), 1jq…
Vertebrate_others	Latimeria chalumnae	XP_005993968.1	4c0s_A(91), 4c0s_B(91), 2b7b_A(80), 1ijf_A(80), 1f60_A(80), 1ije_A(80), 1g7c_A(80), 2b7c_A(80), 3wxm_G(54), 3agj_G(54), 3wxm_E(54), 3agj_E(54), 3wxm_A(54), 3agj_A(54), 3wxm_C(54), 3agj_C(54), 4cxh_A(54), 4cxg_A(54), 3vmf_A(54), 1skq_B(52), 1skq_A(52), 1jny_A(52), 1jny_B(52), 3wy9_B(53), 3wy9_A(53), 3wya_A(50), 4d61_i(38), 3j5y_B(38), 4crn_P(38), 1r5b_A(35), 1r5o_A(35), 1r5n_A(35), 1etu_A(35)
Vertebrate_others	Poecilia reticulata	XP_008421113.1	4c0s_B(87), 4c0s_A(86), 2b7b_A(82), 1ijf_A(82), 1f60_A(82), 1g7c_A(81), 1ije_A(82), 2b7c_A(82), 3wxm_G(53), 3agj_G(53), 3wxm_E(53), 3agj_E(53), 3wxm_A(53), 3agj_A(53), 3wxm_C(53), 3agj_C(53), 4cxh_A(53), 4cxg_A(53), 3vmf_A(53), 1skq_B(52), 1skq_A(52), 1jny_A(52), 1jny_B(51), 3wy9_B(53), 3wy9_A(53), 3wya_A(49), 4d61_i(39), 3j5y_B(39), 4crn_P(37), 1r5b_A(35), 1r5o_A(35), 1r5n_A(35), 1etu_A(35), 3de…
Vertebrate_others	Poecilia reticulata	XP_008421114.1	4c0s_A(89), 4c0s_B(90), 2b7b_A(80), 1ijf_A(80), 1f60_A(80), 1g7c_A(80), 1ije_A(80), 2b7c_A(80), 3wxm_E(52), 3agj_E(52), 3wxm_G(52), 3agj_G(52), 4cxh_A(52), 4cxg_A(52), 3vmf_A(52), 3wxm_C(52), 3agj_C(52), 3wxm_A(52), 3agj_A(52), 1jny_A(51), 1skq_B(51), 1skq_A(51), 1jny_B(50), 3wy9_B(52), 3wy9_A(52), 3wya_A(48), 4d61_i(38), 3j5y_B(38), 4crn_P(37), 1r5n_A(35), 3deg_C(37)
Vertebrate_others	Poecilia reticulata	XP_008427065.1	4c0s_A(92), 4c0s_B(93), 2b7b_A(81), 1ijf_A(81), 1f60_A(81), 1g7c_A(81), 1ije_A(81), 2b7c_A(81), 3wxm_E(55), 3agj_E(55), 3wxm_G(55), 3agj_G(55), 3wxm_A(55), 3agj_A(55), 4cxh_A(55), 4cxg_A(55), 3vmf_A(55), 3wxm_C(55), 3agj_C(55), 1skq_B(52), 1skq_A(52), 1jny_A(52), 1jny_B(52), 3wy9_B(53), 3wy9_A(53), 3wya_A(49), 4d61_i(39), 3j5y_B(39), 4crn_P(38), 1r5b_A(35), 1r5o_A(35), 1r5n_A(35), 1etu_A(36)
Vertebrate_others	Poecilia reticulata	XP_008394870.1	4c0s_B(70), 4c0s_A(70), 2b7b_A(67), 1ijf_A(67), 1f60_A(67), 1g7c_A(67), 1ije_A(67), 2b7c_A(67), 3wxm_E(53), 3agj_E(53), 3wxm_G(53), 3agj_G(53), 3wxm_C(53), 3agj_C(53), 4cxh_A(53), 4cxg_A(53), 3vmf_A(53), 3wxm_A(53), 3agj_A(53), 1skq_B(51), 1skq_A(51), 1jny_A(51), 1jny_B(51), 3wy9_B(50), 3wy9_A(50), 3wya_A(47), 3j5y_B(39), 4d61_i(38), 4crn_P(40), 1r5b_A(35), 1r5o_A(35), 1r5n_A(35), 1etu_A(35)
Vertebrate_others	Poecilia reticulata	XP_008404509.1	4c0s_A(92), 4c0s_B(93), 2b7b_A(81), 1ijf_A(81), 1f60_A(81), 1g7c_A(81), 1ije_A(81), 2b7c_A(81), 3wxm_E(55), 3agj_E(55), 3wxm_G(55), 3agj_G(55), 3wxm_A(55), 3agj_A(55), 4cxh_A(55), 4cxg_A(55), 3wxm_C(55), 3vmf_A(55), 3agj_C(55), 1skq_B(53), 1skq_A(53), 1jny_A(53), 1jny_B(52), 3wy9_B(53), 3wy9_A(53), 3wya_A(49), 4d61_i(39), 3j5y_B(38), 4crn_P(38), 1r5b_A(35), 1r5o_A(35), 1r5n_A(35), 1etu_A(36)
Vertebrate_others	Lepisosteus oculatus	XP_006634422.1	4c0s_B(77), 4c0s_A(76), 2b7b_A(69), 1ijf_A(69), 1f60_A(69), 1ije_A(69), 1g7c_A(69), 2b7c_A(69), 3wxm_G(52), 3agj_G(52), 3wxm_E(52), 3agj_E(52), 3wxm_A(53), 3agj_A(53), 3wxm_C(53), 3agj_C(53), 4cxh_A(53), 4cxg_A(53), 3vmf_A(53), 1skq_B(50), 1skq_A(50), 1jny_A(50), 1jny_B(49), 3wy9_B(51), 3wy9_A(51), 3wya_A(48), 4d61_i(37), 3j5y_B(36), 4crn_P(39), 1r5b_A(35), 1r5o_A(35), 1r5n_A(35), 1etu_A(36), 1ef…
Vertebrate_others	Lepisosteus oculatus	XP_006631264.1	4c0s_A(92), 4c0s_B(93), 2b7b_A(81), 1ijf_A(81), 1f60_A(81), 1g7c_A(81), 1ije_A(81), 2b7c_A(81), 3wxm_G(54), 3agj_G(54), 3wxm_E(54), 3agj_E(54), 3wxm_A(54), 3agj_A(54), 3wxm_C(54), 3agj_C(54), 4cxh_A(54), 4cxg_A(54), 3vmf_A(54), 1skq_B(52), 1skq_A(52), 1jny_A(52), 1jny_B(51), 3wy9_B(52), 3wy9_A(52), 3wya_A(49), 4d61_i(38), 3j5y_B(38), 4crn_P(38), 1etu_A(35)
Vertebrate_others	Lepisosteus oculatus	XP_015218409.1	4c0s_A(92), 4c0s_B(93), 2b7b_A(81), 1ijf_A(81), 1f60_A(81), 1g7c_A(81), 1ije_A(81), 2b7c_A(81), 3wxm_E(55), 3agj_E(55), 3wxm_G(55), 3agj_G(55), 4cxh_A(55), 4cxg_A(55), 3vmf_A(55), 3wxm_A(55), 3agj_A(55), 3wxm_C(55), 3agj_C(55), 1skq_B(53), 1skq_A(53), 1jny_A(53), 1jny_B(52), 3wy9_B(52), 3wy9_A(52), 3wya_A(49), 4d61_i(39), 3j5y_B(39), 4crn_P(38), 1r5b_A(35), 1r5o_A(35), 1r5n_A(36), 1etu_A(36)
Vertebrate_others	Lepisosteus oculatus	XP_015218410.1	4c0s_B(93), 4c0s_A(93), 2b7b_A(81), 1ijf_A(81), 1f60_A(81), 1g7c_A(81), 1ije_A(81), 2b7c_A(81), 3wxm_G(55), 3agj_G(55), 3wxm_E(55), 3agj_E(55), 4cxh_A(55), 4cxg_A(55), 3vmf_A(55), 3wxm_A(55), 3agj_A(55), 3wxm_C(55), 3agj_C(55), 1skq_B(52), 1skq_A(52), 1jny_A(52), 1jny_B(51), 3wy9_B(52), 3wy9_A(52), 3wya_A(49), 4d61_i(38), 3j5y_B(38), 4crn_P(38), 1r5b_A(35), 1r5o_A(35), 1r5n_A(35), 3izq_1(35), 4lb…
Vertebrate_others	Lepisosteus oculatus	XP_006639575.1	4c0s_A(97), 4c0s_B(98), 2b7b_A(81), 1ijf_A(81), 1f60_A(81), 1g7c_A(81), 1ije_A(81), 2b7c_A(81), 3wxm_G(54), 3agj_G(54), 3wxm_E(54), 3agj_E(54), 3wxm_C(54), 3agj_C(54), 4cxh_A(54), 4cxg_A(54), 3vmf_A(54), 3wxm_A(54), 3agj_A(54), 1jny_A(52), 1skq_B(52), 1skq_A(52), 1jny_B(52), 3wy9_B(52), 3wy9_A(52), 3wya_A(48), 4d61_i(38), 3j5y_B(38), 4crn_P(39), 1r5b_A(36), 1r5o_A(36), 1r5n_A(36), 1etu_A(36)
[truncated: 77 more rows]

## Sheet: 03. RAN
03. Template list for RAN protein structure prediction
Organismal divisions	Species	Protein ID	Templates (identity)
[truncated: 339 more rows]
