# Supplementary material for: Comprehensive analysis of Translationally Controlled Tumor Protein (TCTP) provides insights for lineage-specific evolution and functional divergence
Source: PLoS One. 2020 May 6;15(5):e0232029. doi: 10.1371/journal.pone.0232029 (PMC7202613; doi:10.1371/journal.pone.0232029)
Supplement: S2 File — (XLSX) [file pone.0232029.s002.xlsx]

## Sheet: 01. TCTP
01. Quality check of predicted TCTP protein structure
Kingdom	Species	Protein ID	Energy stability score	Crash score			Ramachandran score
			nDOPE score	Clash atom number	all atom number	Clash percentage	Favored	Allowed	Outlier
Fungi	Agaricus_bisporus	XP_007329338.1	-0.879	69.7	1320	5.28	147	13	4
Fungi	Agaricus_bisporus	XP_006460301.1	-0.841	68.44	1315	5.2	150	7	7
Fungi	Anthracocystis_flocculosa	XP_007879876.1	-0.461	56.11	1301	4.31	150	6	8
Fungi	Aspergillus_clavatus	XP_001268586.1	0.292	118.18	1337	8.84	148	16	4
Fungi	Aspergillus_fischeri	XP_001264072.1	0.492	99.56	1366	7.29	149	11	12
Fungi	Aspergillus_fumigatus	XP_753052.1	0.65	151.1	1403	10.77	151	18	6
Fungi	Aspergillus_nidulans	XP_658245.1	0.412	130.56	1348	9.69	149	13	8
Fungi	Aspergillus_niger	XP_001389424.1	0.666	115.47	1377	8.39	156	10	7
Fungi	Aspergillus_oryzae	XP_001817988.1	-0.036	72.1	1373	5.25	147	15	7
Fungi	Aspergillus_terreus	XP_001214289.1	0.145	87.27	1375	6.35	153	13	5
Fungi	Auricularia_subglabra	EJD53586.1	-1.083	45.49	1319	3.45	152	9	4
Fungi	Batrachochytrium_dendrobatidis	XP_006677803.1	-0.76	32.28	1332	2.42	154	8	3
Fungi	Baudoinia_panamericana	XP_007680716.1	-0.294	56.16	1282	4.38	152	5	4
Fungi	Beauveria_bassiana	XP_008596807.1	-0.503	62.4	1314	4.75	153	10	3
Fungi	Bipolaris_oryzae	XP_007687971.1	-0.67	57.25	1310	4.37	153	9	3
Fungi	Bipolaris_sorokiniana	XP_007705590.1	-0.596	55.17	1305	4.23	154	4	7
Fungi	Bipolaris_zeicola	XP_007707929.1	-0.471	64.79	1312	4.94	155	10	0
Fungi	Blastomyces_gilchristii	XP_002622227.1	1.028	203.05	1379	14.72	146	14	15
Fungi	Candida_albicans	XP_717958.1	-0.819	31.83	1288	2.47	153	5	5
Fungi	Candida_dubliniensis	XP_002421688.1	-0.686	35.71	1288	2.77	152	6	5
Fungi	Candida_orthopsilosis	XP_003866082.1	-0.74	45.21	1305	3.46	155	5	3
Fungi	Candida_tropicalis	XP_002546213.1	-0.863	26.32	1292	2.04	154	5	4
Fungi	Capronia_coronata	XP_007726191.1	-0.461	46.25	1319	3.51	156	4	6
Fungi	Capronia_epimyces	XP_007732564.1	-0.577	40	1325	3.02	157	3	7
Fungi	Chaetomium_globosum	XP_001221794.1	-0.414	60.29	1327	4.54	149	11	5
Fungi	Chaetomium_thermophilum	XP_006697280.1	-0.663	55.47	1352	4.1	153	6	7
Fungi	Cladophialophora_carrionii	XP_008731270.1	-0.595	31.11	1318	2.36	156	6	4
Fungi	Cladophialophora_psammophila	XP_007749240.1	-0.621	44.66	1321	3.38	153	7	5
Fungi	Cladophialophora_yegresii	XP_007754457.1	-0.583	29.1	1306	2.23	154	7	4
Fungi	Clavispora_lusitaniae	QFZ27260.1	-0.372	53.15	1317	4.04	153	8	5
Fungi	Coccidioides_immitis	XP_001243543.1	-0.159	70.9	1354	5.24	154	13	3
Fungi	Coccidioides_posadasii	XP_003071930.1	-0.093	97.35	1356	7.18	155	10	5
Fungi	Colletotrichum_fioriniae	EXF85099.1	-0.886	32.03	1280	2.5	147	9	5
Fungi	Colletotrichum_fructicola	ELA29903.1	-0.966	46.42	1314	3.53	152	10	3
Fungi	Coniophora_puteana	XP_007773311.1	-1.186	37.4	1310	2.85	152	6	5
Fungi	Coniosporium_apollinis	XP_007777556.1	-0.561	44.8	1317	3.4	151	10	4
Fungi	Coprinopsis_cinerea	XP_001837192.1	-0.655	45.87	1308	3.51	145	10	6
Fungi	Cordyceps_militaris	XP_006666837.1	-0.351	80	1375	5.82	149	12	11
Fungi	Cryptococcus_gattii	XP_003197343.1	-0.694	30.53	1310	2.33	151	10	3
Fungi	Cryptococcus_neoformans	XP_568453.1	-0.66	35.88	1310	2.74	148	9	7
Fungi	Cyphellophora_europaea	XP_008714419.1	-0.633	56.05	1356	4.13	157	8	4
Fungi	Debaryomyces_hansenii	XP_460061.1	-0.75	28.57	1295	2.21	152	5	6
Fungi	Dichomitus_squalens	XP_007366060.1	-0.97	25.28	1345	1.88	147	12	7
Fungi	Endocarpon_pusillum	XP_007799947.1	-0.279	72.81	1346	5.41	154	13	3
Fungi	Eremothecium_cymbalariae	XP_003646412.1	-0.8	39.08	1305	2.99	151	3	9
Fungi	Eremothecium_gossypii	NP_983021.2	-0.652	54.62	1300	4.2	150	8	5
Fungi	Eutypa_lata	EMR67322.1	-0.478	60.35	1309	4.61	152	12	2
Fungi	Exserohilum_turcica	XP_008027761.1	-0.664	67.53	1318	5.12	151	8	6
Fungi	Fomitiporia_mediterranea	XP_007268732.1	-0.831	42.92	1328	3.23	152	8	5
Fungi	Fusarium_graminearum	XP_011318457.1	-0.762	25.7	1323	1.94	157	8	2
Fungi	Glarea_lozoyensis	XP_008084984.1	-0.668	46.19	1299	3.56	149	10	6
Fungi	Gloeophyllum_trabeum	XP_007862414.1	-0.699	45.69	1335	3.42	150	9	6
Fungi	Histoplasma_capsulatum	XP_001541972.1	-1.036	33.94	766	4.43	93	2	0
Fungi	Kazachstania_africana	XP_003959082.1	-0.791	74.13	1295	5.72	156	6	2
Fungi	Kluyveromyces_lactis	XP_452766.1	-0.825	37.96	1291	2.94	148	10	5
Fungi	Komagataella_phaffii	XP_002491437.1	-0.811	45.52	1296	3.51	149	13	2
Fungi	Laccaria_bicolor	XP_001876701.1	-0.573	98.64	1328	7.43	153	7	4
Fungi	Lachancea_thermotolerans	XP_002553077.1	-0.587	53.41	1292	4.13	151	8	4
Fungi	Leptosphaeria_maculans	XP_003843138.1	-0.696	54.63	1318	4.14	154	10	2
Fungi	Lodderomyces_elongisporus	XP_001527712.1	-0.716	31.32	1309	2.39	152	7	5
Fungi	Malassezia_globosa	XP_001731250.1	-1.162	32.39	1235	2.62	140	7	5
Fungi	Marssonina_brunnea	XP_007296180.1	-0.632	38.16	1284	2.97	147	8	8
Fungi	Melampsora_larici-populina	XP_007412845.1	-0.778	34.54	1303	2.65	149	7	7
Fungi	Metarhizium_acridum	XP_007813032.1	-0.349	53.79	1320	4.08	148	15	3
Fungi	Metarhizium_robertsii	XP_007825143.1	-0.512	50.27	1313	3.83	151	11	4
Fungi	Meyerozyma_guilliermondii	XP_001485527.1	-0.539	50.73	1301	3.9	152	9	2
Fungi	Microsporum_canis	XP_002842590.1	-0.824	35.53	1323	2.69	154	7	4
Fungi	Millerozyma_farinosa	CCE72927.1	-0.676	56.95	1317	4.32	157	4	3
Fungi	Moniliophthora_roreri	ESK96045.1	-0.723	42.92	1328	3.23	155	7	3
Fungi	Nannizzia_gypsea	XP_003171262.1	-0.755	49.58	1311	3.78	160	5	0
Fungi	Naumovozyma_castellii	XP_003677952.1	-0.946	38.1	1286	2.96	154	7	2
Fungi	Naumovozyma_dairenensis	XP_003668976.1	-0.844	70.77	1300	5.44	155	5	4
Fungi	Neofusicoccum_parvum	EOD48360.1	-0.748	56.78	1321	4.3	156	6	3
Fungi	Neurospora_crassa	XP_957355.1	-0.588	50.34	1331	3.78	155	9	3
Fungi	Paracoccidioides_lutzii	XP_002789006.1	-0.18	71.1	1322	5.38	157	9	2
Fungi	Parastagonospora_nodorum	XP_001792606.1	-0.584	57.97	1311	4.42	153	6	6
Fungi	Penicillium_rubens	XP_002569317.1	0.394	65.53	1404	4.67	153	12	11
Fungi	Pestalotiopsis_fici	XP_007838894.1	-0.491	39.02	1307	2.99	155	7	2
Fungi	Phaeoacremonium_minimum	XP_007912983.1	-0.437	64.02	1312	4.88	151	8	7
Fungi	Phanerochaete_carnosa	XP_007392522.1	-1.023	21.39	1309	1.63	154	7	4
Fungi	Pneumocystis_murina	XP_007874558.1	-1.014	68.4	1345	5.09	156	7	1
Fungi	Podospora_anserina	XP_001908377.1	1.528	102.31	997	10.26	113	9	6
Fungi	Pseudocercospora_fijiensis	XP_007922664.1	-0.829	27.44	1312	2.09	153	10	3
Fungi	Puccinia_graminis	XP_003336002.1	-0.738	29.62	1283	2.31	151	9	2
Fungi	Punctularia_strigosozonata	XP_007381875.1	-1.085	30.58	1308	2.34	149	7	7
Fungi	Pyrenophora_tritici-repentis	XP_001940805.1	-0.212	115.91	1320	8.78	149	11	5
Fungi	Pyricularia_oryzae	XP_003717344.1	-0.545	42.04	1356	3.1	153	10	4
Fungi	Saccharomyces_cerevisiae	NP_012867.1	-0.466	34.62	1300	2.66	156	4	3
Fungi	Scheffersomyces_stipitis	XP_001385879.1	-0.742	42.47	1295	3.28	156	2	6
Fungi	Schizophyllum_commune	XP_003037942.1	-0.785	78.43	1326	5.91	154	6	4
Fungi	Schizosaccharomyces_japonicus	XP_002173977.1	-0.907	67.27	1323	5.08	152	8	5
Fungi	Schizosaccharomyces_pombe	NP_594328.1	-1.058	51.28	1326	3.87	147	11	7
Fungi	Sordaria_macrospora	XP_003349182.1	-0.357	77.15	1335	5.78	158	4	6
Fungi	Spathaspora_passalidarum	XP_007374117.1	-0.636	38.88	1286	3.02	150	7	6
Fungi	Stereum_hirsutum	XP_007303065.1	-0.78	64.1	1326	4.83	158	6	1
Fungi	Talaromyces_marneffei	XP_002147019.1	0.418	186.9	1359	13.75	143	18	10
Fungi	Talaromyces_stipitatus	XP_002479299.1	-0.067	93.26	1351	6.9	150	10	10
Fungi	Tetrapisispora_blattae	XP_004182076.1	-0.978	49.96	1301	3.84	147	11	6
Fungi	Tetrapisispora_phaffii	XP_003684854.1	-0.746	58.87	1308	4.5	148	7	9
Fungi	Thermothelomyces_thermophilus	XP_003662777.1	-0.845	45.29	1347	3.36	156	10	1
Fungi	Thermothielavioides_terrestris	XP_003655808.1	-0.272	78.43	1326	5.91	146	12	7
Fungi	Torulaspora_delbrueckii	XP_003680017.1	-0.79	46.19	1299	3.56	152	11	1
Fungi	Trametes_versicolor	XP_008034930.1	-0.792	69.96	1315	5.32	149	9	6
Fungi	Tremella_mesenterica	XP_007000951.1	-0.893	81.06	1320	6.14	154	6	4
Fungi	Trichoderma_reesei	XP_006965403.1	-0.758	37.23	1316	2.83	147	10	8
Fungi	Trichophyton_benhamiae	XP_003011695.1	-0.915	27.57	1306	2.11	156	5	3
Fungi	Trichophyton_verrucosum	XP_003018035.1	1.098	36.82	679	5.42	79	3	4
Fungi	Uncinocarpus_reesii	XP_002543427.1	-0.718	44.06	1203	3.66	137	12	2
Fungi	Ustilago_maydis	XP_011387498.1	-0.576	28.31	1201	2.36	142	5	5
Fungi	Vanderwaltozyma_polyspora	XP_001644387.1	-0.428	81.54	1300	6.27	151	10	2
Fungi	Wallemia_mellicola	XP_006958252.1	-0.872	60.82	1266	4.8	148	10	1
Fungi	Yamadazyma_tenuis	XP_006690264.1	-0.632	74.42	1290	5.77	152	9	2
Fungi	Yarrowia_lipolytica	XP_504451.1	-0.9	25	1320	1.89	151	7	6
Fungi	Zygosaccharomyces_rouxii	XP_002499214.1	-0.578	51.24	1288	3.98	150	10	4
Fungi	Zymoseptoria_tritici	XP_003855159.1	-0.793	34.83	1292	2.7	151	8	3
Invertebrate	Acyrthosiphon_pisum	XP_008179625.2	-1.082	50.65	1382	3.66	151	14	4
Invertebrate	Aedes_aegypti	XP_001664282.1	-1.177	49.85	1364	3.65	147	12	9
Invertebrate	Amphimedon_queenslandica	XP_003382650.1	-0.425	41.73	1342	3.11	154	11	4
Invertebrate	Anopheles_gambiae	XP_312257.2	-1.094	38.97	1360	2.87	157	7	4
Invertebrate	Apis_mellifera	XP_395299.2	-1.039	41.18	1384	2.98	161	3	5
Invertebrate	Aplysia_californica	XP_005092645.1	-0.628	68.86	1365	5.04	154	11	5
Invertebrate	Bombus_terrestris	XP_003398018.1	-0.988	44.9	1381	3.25	159	8	2
Invertebrate	Bombyx_mori	NP_001037572.1	-0.936	39.91	1378	2.9	156	10	3
Invertebrate	Branchiostoma_floridae	XP_002599783.1	-0.73	49.17	1383	3.56	155	6	2
Invertebrate	Branchiostoma_floridae	XP_002605458.1	-0.882	33.09	1239	2.67	142	5	3
Invertebrate	Brugia_malayi	XP_001897741.1	-0.371	54.24	1438	3.77	155	16	6
Invertebrate	Caenorhabditis_briggsae	XP_002639808.1	-0.443	32.62	1441	2.26	162	15	1
Invertebrate	Caenorhabditis_elegans	NP_492767.1	-0.619	36.93	1435	2.57	166	10	2
Invertebrate	Caenorhabditis_remanei	XP_003112086.1	-0.666	50.69	1440	3.52	168	8	2
Invertebrate	Ceratitis_capitata	XP_004518504.1	-1.058	54.78	1369	4	148	9	12
Invertebrate	Ciona_intestinalis	XP_009859052.1	-0.283	64.42	1335	4.83	152	5	9
Invertebrate	Culex_quinquefasciatus	XP_001845275.1	-1.095	36.68	1363	2.69	160	5	3
Invertebrate	Drosophila_ananassae	XP_001954428.1	-0.851	43.1	1369	3.15	158	10	1
Invertebrate	Drosophila_erecta	XP_001980597.1	-0.889	43.86	1368	3.21	163	4	2
Invertebrate	Drosophila_grimshawi	XP_001986483.1	-0.874	62.91	1383	4.55	149	12	9
Invertebrate	Drosophila_grimshawi	XP_001990403.1	-1.106	44.69	1365	3.27	152	11	6
Invertebrate	Drosophila_melanogaster	NP_650048.1	-0.957	44.62	1367	3.26	158	9	2
Invertebrate	Drosophila_mojavensis	XP_001998386.1	-0.974	48.03	1374	3.5	153	6	10
Invertebrate	Drosophila_mojavensis	XP_002006441.1	-0.719	52.79	1364	3.87	155	10	4
Invertebrate	Drosophila_pseudoobscura	XP_001359932.1	-0.861	49.23	1361	3.62	156	11	2
Invertebrate	Drosophila_simulans	EDX13404.1	-0.908	36.52	1369	2.67	156	9	4
Invertebrate	Drosophila_virilis	XP_002056319.1	-1.076	44.96	1379	3.26	156	9	4
Invertebrate	Drosophila_virilis	XP_002050135.1	-1.147	45.92	1372	3.35	157	10	2
Invertebrate	Drosophila_willistoni	XP_002073208.1	-1.005	38.1	1365	2.79	151	13	5
Invertebrate	Drosophila_yakuba	XP_002097177.1	-0.919	45.32	1368	3.31	156	10	3
Invertebrate	Galendromus_occidentalis	XP_003748357.1	-0.566	62.41	1362	4.58	161	9	1
Invertebrate	Helobdella_robusta	XP_009013029.1	-0.447	142.33	1363	10.44	149	11	8
Invertebrate	Hydra_vulgaris	XP_002157350.1	2.219	33.33	330	10.1	35	2	0
Invertebrate	Hydra_vulgaris	NP_001296674.1	2.342	36.11	360	10.03	30	10	3
Invertebrate	Loa_loa	XP_003135973.1	-0.633	54.94	1438	3.82	164	10	3
Invertebrate	Megachile_rotundata	XP_003700051.1	-0.783	58.57	1383	4.23	160	4	5
Invertebrate	Microplitis_demolitor	XP_008550069.1	-1.152	34.21	1374	2.49	158	8	3
Invertebrate	Musca_domestica	NP_001295974.1	-1.053	31.98	1376	2.32	157	9	3
Invertebrate	Nasonia_vitripennis	XP_008205547.1	-1.101	52.67	1386	3.8	159	7	3
Invertebrate	Opisthorchis_viverrini	XP_009176078.1	-1.04	26.9	1264	2.13	144	7	4
Invertebrate	Pediculus_humanus	XP_002432417.1	-1.046	33.02	1272	2.6	146	9	2
Invertebrate	Saccoglossus_kowalevskii	XP_002740226.1	-0.876	98.61	1369	7.2	154	9	5
Invertebrate	Strongylocentrotus_purpuratus	XP_030838296.1	-1.037	51.15	1310	3.9	153	7	2
Invertebrate	Tribolium_castaneum	XP_972120.1	-1.268	37.46	1388	2.7	151	11	7
Invertebrate	Trichinella_spiralis	XP_003380204.1	-0.504	63.42	1419	4.47	159	13	2
Invertebrate	Trichoplax_adhaerens	XP_002108806.1	-0.795	62.27	1333	4.67	158	4	4
Invertebrate	Trichoplax_adhaerens	XP_002109723.1	0.132	112.99	1124	10.05	124	9	8
Plant	Amborella_trichopoda	XP_006840565.1	-0.274	79.79	1341	5.95	152	10	3
Plant	Aquilegia_coerulea	PIA61428.1	-0.47	67.02	1328	5.05	153	7	4
Plant	Arabidopsis_lyrata	XP_020889231.1	-0.45	63.96	1329	4.81	148	10	7
Plant	Arabidopsis_lyrata	EFH60774.1	-0.693	60.19	1246	4.83	148	2	1
Plant	Arabidopsis_thaliana	NP_188286.1	-0.602	72.13	1331	5.42	153	8	4
Plant	Arabidopsis_thaliana	NP_187205.4	0.17	61.48	1350	4.55	141	13	10
Plant	Brachypodium_distachyon	XP_003577266.1	-0.529	57.36	1325	4.33	152	9	4
Plant	Brassica_rapa	RID80385.1	-0.698	85.2	1338	6.37	149	12	4
Plant	Brassica_rapa	XP_009146067.1	-0.433	66.17	1330	4.98	149	13	3
Plant	Brassica_rapa	XP_009135495.1	-0.582	88.06	1340	6.57	153	6	6
Plant	Capsella_rubella	XP_006298694.1	-0.302	76.69	1330	5.77	154	10	1
Plant	Capsella_rubella	XP_006300231.1	-0.379	68.97	1363	5.06	149	13	4
Plant	Carica_papaya	XP_021891687.1	-0.312	79.91	1339	5.97	151	9	5
Plant	Carica_papaya	XP_021912146.1	0.204	105.18	1331	7.9	146	14	4
Plant	Cicer_arietinum	XP_004495707.1	-0.354	73.61	1345	5.47	152	9	4
Plant	Cicer_arietinum	XP_004487845.1	0.098	92.76	1326	7	141	16	6
Plant	Citrus_clementina	XP_006419560.1	-0.316	78.71	1334	5.9	157	3	5
Plant	Citrus_clementina	XP_006433422.1	-0.542	51.8	1332	3.89	152	7	6
Plant	Citrus_sinensis	KDO71688.1	-0.528	76.35	1336	5.71	156	6	3
Plant	Coccomyxa_subellipsoidea	XP_005650071.1	-0.216	53.58	1325	4.04	140	15	7
Plant	Coffea_arabica	XP_027107768.1	-0.641	52.83	1325	3.99	150	12	3
Plant	Coffea_arabica	XP_027116009.1	-0.59	58.69	1329	4.42	148	9	8
Plant	Cucumis_melo	NP_001284461.1	-0.361	67.23	1309	5.14	154	5	6
Plant	Cucumis_melo	XP_008450611.1	-0.249	90.24	1352	6.67	154	6	5
Plant	Cucumis_sativus	XP_004134215.1	1.456	67.4	905	7.45	97	11	6
Plant	Cucumis_sativus	XP_004135602.1	-0.467	68.84	1351	5.1	151	12	2
Plant	Cyanidioschyzon_merolae	XP_005538060.1	-0.124	140.59	1323	10.63	144	12	8
Plant	Erythranthe_guttata	XP_012827391.1	-0.221	77.1	1323	5.83	154	8	3
Plant	Erythranthe_guttata	XP_012835546.1	-0.433	54.93	1329	4.13	153	11	1
Plant	Erythranthe_guttata	XP_012831575.1	-0.371	72.28	1342	5.39	153	10	2
Plant	Eucalyptus_grandis	KCW61845.1	-0.449	41.5	1253	3.31	145	7	3
Plant	Eutrema_salsugineum	XP_006406818.1	-0.395	66.22	1329	4.98	151	8	6
Plant	Fragaria_vesca	XP_004296846.1	-0.41	84.9	1331	6.38	144	15	6
Plant	Galdieria_sulphuraria	XP_005702445.1	-0.22	85.06	1352	6.29	151	11	5
Plant	Glycine_max	KRH12063.1	0.059	59.87	1119	5.35	134	5	0
Plant	Glycine_max	NP_001238239.2	-0.304	56.26	1333	4.22	144	17	3
Plant	Glycine_max	NP_001237819.1	-0.316	77.96	1334	5.84	152	10	3
Plant	Glycine_max	NP_001235906.1	-0.781	61.24	1339	4.57	157	7	1
Plant	Gossypium_raimondii	XP_012434173.1	-0.517	73.08	1341	5.45	155	8	2
Plant	Gossypium_raimondii	XP_012461133.1	-0.757	68.16	1335	5.11	158	5	2
Plant	Gossypium_raimondii	XP_012482119.1	-0.774	45.45	1342	3.39	155	8	2
Plant	Malus_domestica	RXH71997.1	1.858	71.56	559	12.8	57	12	1
Plant	Manihot_esculenta	XP_021622658.1	-0.339	66.32	1357	4.89	154	8	3
Plant	Manihot_esculenta	XP_021619418.1	-0.504	55.76	1327	4.2	156	4	5
Plant	Medicago_truncatula	XP_013463236.1	-0.308	49.66	1329	3.74	160	3	1
Plant	Medicago_truncatula	KEH43089.1	0.797	59.74	1222	4.89	135	11	4
Plant	Medicago_truncatula	XP_003591148.1	-0.554	65.28	1348	4.84	150	10	5
Plant	Medicago_truncatula	XP_003619870.1	0.198	78.34	1251	6.26	144	6	5
Plant	Medicago_truncatula	XP_003591150.1	-0.54	59.44	1346	4.42	147	12	6
Plant	Nicotiana_benthamiana	BAN85757.1	-0.19	74.36	1318	5.64	142	15	8
Plant	Nicotiana_sylvestris	XP_009763574.1	-0.249	74.77	1324	5.65	156	6	3
Plant	Nicotiana_tabacum	NP_001316522.1	0.053	79.03	1316	6.01	146	12	7
Plant	Nicotiana_tomentosiformis	XP_009599415.1	-0.148	70.62	1317	5.36	148	10	7
Plant	Nicotiana_tomentosiformis	XP_009607260.1	-0.504	46.07	1324	3.48	152	11	2
Plant	Oryza_brachyantha	XP_006663094.1	-0.643	76.11	1327	5.74	149	11	4
Plant	Oryza_sativa	XP_015617060.1	-0.672	52.55	1332	3.95	153	9	3
Plant	Phaseolus_vulgaris	XP_007144950.1	-0.49	62.41	1346	4.64	155	4	6
Plant	Phaseolus_vulgaris	XP_007138917.1	-0.68	63.35	1326	4.78	154	9	1
Plant	Phoenix_dactylifera	XP_008800821.1	-0.088	85.82	1340	6.4	153	7	4
Plant	Phoenix_dactylifera	XP_008789873.1	-0.329	79.73	1342	5.94	152	12	1
Plant	Phoenix_dactylifera	XP_008812606.1	-0.293	61.21	1258	4.87	139	14	1
Plant	Physcomitrella_patens	XP_024358789.1	-0.156	57.76	1333	4.33	148	12	6
Plant	Physcomitrella_patens	XP_024403138.1	0.112	71.21	1320	5.39	155	5	5
Plant	Populus_trichocarpa	XP_006380144.1	-0.296	38.72	1343	2.88	155	8	2
Plant	Populus_trichocarpa	XP_002314382.1	0.197	98.61	1227	8.04	137	6	9
Plant	Populus_trichocarpa	XP_006382473.1	-0.471	82.9	1339	6.19	149	9	6
Plant	Prunus_mume	XP_008223198.1	-0.465	67.37	1336	5.04	154	7	4
Plant	Ricinus_communis	XP_002512437.1	-0.844	53.34	1331	4.01	155	9	1
Plant	Ricinus_communis	XP_002516930.1	-0.435	59.93	1335	4.49	154	9	2
Plant	Selaginella_moellendorffii	XP_002982848.1	-0.509	54.36	1343	4.05	157	6	2
Plant	Setaria_italica	XP_004979898.1	1.002	138.07	1224	11.28	139	10	5
Plant	Solanum_lycopersicum	NP_001234566.2	-0.565	65.51	1328	4.93	157	6	2
Plant	Solanum_lycopersicum	XP_004230244.1	-0.563	69.22	1329	5.21	151	9	5
Plant	Solanum_pennellii	XP_015058486.1	-0.481	67.02	1328	5.05	146	12	7
Plant	Solanum_pennellii	XP_015058474.1	-0.47	56.65	1324	4.28	154	7	4
Plant	Solanum_tuberosum	NP_001275182.1	-0.65	60.38	1325	4.56	155	8	2
Plant	Theobroma_cacao	EOY06531.1	-0.47	63.15	1346	4.69	149	9	7
Plant	Vitis_vinifera	XP_002283842.1	-0.43	61.19	1340	4.57	149	10	6
Plant	Vitis_vinifera	XP_010649714.1	-0.521	66.72	1334	5	148	8	8
Plant	Zea_mays	XP_008644262.1	-0.52	55.16	1124	4.91	129	7	3
Plant	Zea_mays	NP_001288394.1	-0.792	57.71	1317	4.38	155	4	5
Plant	Zea_mays	ACG24638.1	-0.643	59.18	1318	4.49	150	9	5
Protozoa	Acanthamoeba_castellanii	XP_004352880.1	-0.945	61.27	1322	4.63	156	5	1
Protozoa	Acanthamoeba_castellanii	XP_004357001.1	-0.509	72.54	1351	5.37	154	10	6
Protozoa	Aphanomyces_invadans	XP_008876450.1	-0.222	64.47	1396	4.62	156	14	6
Protozoa	Babesia_bovis	XP_001610402.1	-1.171	54.63	1263	4.33	150	6	0
Protozoa	Cavenderia_fasciculata	XP_004361004.1	-0.617	72.6	1405	5.17	155	13	5
Protozoa	Cryptosporidium_hominis	XP_668673.1	-0.884	66.52	1398	4.76	159	7	3
Protozoa	Cryptosporidium_muris	XP_002141641.1	-0.821	97	1402	6.92	156	8	5
Protozoa	Cryptosporidium_parvum	XP_626765.1	-0.958	60.17	1396	4.31	159	8	2
Protozoa	Dictyostelium_discoideum	XP_639361.1	-0.345	115.7	1357	8.53	155	7	8
Protozoa	Dictyostelium_discoideum	XP_639366.1	0.305	124.44	1334	9.33	139	16	9
Protozoa	Dictyostelium_purpureum	XP_003284055.1	-0.66	108.87	1341	8.12	153	9	5
Protozoa	Entamoeba_dispar	XP_001740244.1	-0.42	50.68	1322	3.83	150	12	5
Protozoa	Entamoeba_histolytica	XP_656616.1	-0.341	45.32	1324	3.42	157	3	7
Protozoa	Entamoeba_invadens	XP_004184580.1	-0.072	71.85	1350	5.32	151	12	6
Protozoa	Entamoeba_invadens	XP_004260992.1	4.132	515.58	1348	38.25	103	38	28
Protozoa	Giardia_lamblia	XP_001708022.1	-0.438	46.94	1193	3.93	133	7	5
Protozoa	Guillardia_theta	XP_005835771.1	-0.095	146.4	1332	10.99	146	10	10
Protozoa	Ichthyophthirius_multifiliis	XP_004032352.1	-0.516	162.67	1334	12.19	144	9	11
Protozoa	Leishmania_braziliensis	XP_001565400.1	-0.378	57.05	1297	4.4	148	9	4
Protozoa	Leishmania_infantum	XP_001465979.1	-0.304	133.54	1303	10.25	140	13	7
Protozoa	Leishmania_major	XP_001683667.1	-0.504	98.26	1323	7.43	144	13	6
Protozoa	Leishmania_mexicana	XP_003875968.1	-0.262	92.21	1323	6.97	146	6	12
Protozoa	Naegleria_gruberi	XP_002679489.1	-0.668	49.18	732	6.72	85	2	1
Protozoa	Nannochloropsis_gaditana	XP_005853391.1	-0.878	21.12	1373	1.54	169	5	3
Protozoa	Neospora_caninum	XP_003886276.1	-1.022	36.7	1335	2.75	159	4	5
Protozoa	Paramecium_tetraurelia	XP_001449964.1	-0.276	62.75	1275	4.92	147	9	4
Protozoa	Paramecium_tetraurelia	XP_001444084.1	-0.315	50.37	1350	3.73	150	13	6
Protozoa	Phaeodactylum_tricornutum	XP_002185776.1	0.029	105.83	1389	7.62	166	8	3
Protozoa	Phytophthora_infestans	XP_002997577.1	-0.047	65.23	1395	4.68	162	6	8
Protozoa	Phytophthora_parasitica	XP_008911170.1	0.01	102.8	1391	7.39	158	9	8
Protozoa	Plasmodium_berghei	XP_679535.1	-1.072	38.88	1389	2.8	162	3	3
Protozoa	Plasmodium_chabaudi	XP_742494.1	-1.337	21.58	1390	1.55	159	6	3
Protozoa	Plasmodium_cynomolgi	XP_004222904.1	-0.365	48.78	1271	3.84	140	10	3
Protozoa	Plasmodium_falciparum	XP_001351667.1	-1.367	58.66	1398	4.2	159	5	4
Protozoa	Plasmodium_inui	XP_008815080.1	-1.141	52.56	1389	3.78	162	1	5
Protozoa	Plasmodium_knowlesi	XP_002259707.1	-1.155	36.74	1388	2.65	159	8	1
Protozoa	Plasmodium_vinckei	XP_008624482.1	-1.235	33.05	1392	2.37	161	6	1
Protozoa	Plasmodium_vivax	XP_001613845.1	-1.249	28.08	1389	2.02	159	6	3
Protozoa	Plasmodium_yoelii	XP_725272.1	-1.327	25.88	1391	1.86	162	3	3
Protozoa	Saprolegnia_diclina	XP_008618145.1	-0.461	64.54	1379	4.68	165	8	2
Protozoa	Tetrahymena_thermophila	XP_001025866.1	-0.746	78.15	1318	5.93	147	11	4
Protozoa	Theileria_annulata	XP_954451.1	-1.064	53.92	1391	3.88	166	2	2
Protozoa	Theileria_equi	XP_004829997.1	-0.704	46.56	1353	3.44	163	6	2
Protozoa	Theileria_parva	XP_765803.1	-1.056	51.61	1395	3.7	164	3	3
Protozoa	Toxoplasma_gondii	XP_002367410.1	-1.009	38.86	1338	2.9	160	5	3
Protozoa	Trypanosoma_brucei	XP_847505.1	-0.211	75.68	1295	5.84	135	21	5
Protozoa	Trypanosoma_brucei	XP_847506.1	-0.755	42.33	945	4.48	108	6	1
Protozoa	Trypanosoma_cruzi	XP_806359.1	-0.33	67.57	1332	5.07	139	8	15
Protozoa	Trypanosoma_cruzi	XP_806523.1	-0.412	61.12	1309	4.67	141	10	8
Vertebrate_mammalian	Ailuropoda_melanoleuca	EFB25528.1	-1.212	21.15	1371	1.54	161	4	5
Vertebrate_mammalian	Balaenoptera_acutorostrata	XP_007186883.1	-1.34	11.14	1257	0.89	150	7	0
Vertebrate_mammalian	Bos_mutus	ELR57372.1	-1.46	14.61	1369	1.07	164	4	2
Vertebrate_mammalian	Callithrix_jacchus	XP_002749074.1	-1.326	21.99	1364	1.61	159	6	4
Vertebrate_mammalian	Camelus_dromedarius	KAB1267585.1	-1.435	17.6	1364	1.29	164	3	2
Vertebrate_mammalian	Camelus_ferus	EPY78921.1	-1.258	22.22	1260	1.76	147	5	5
Vertebrate_mammalian	Capra_hircus	XP_005679558.3	-1.329	11.74	1363	0.86	161	5	3
Vertebrate_mammalian	Carlito_syrichta	XP_021570168.1	-1.219	31.09	1351	2.3	157	8	2
Vertebrate_mammalian	Carlito_syrichta	XP_008069114.1	-0.487	38.14	1206	3.16	133	9	7
Vertebrate_mammalian	Cavia_porcellus	NP_001166553.1	-1.348	13.97	1360	1.03	163	3	3
Vertebrate_mammalian	Chinchilla_lanigera	XP_013375154.1	-0.829	20.71	1352	1.53	161	7	2
Vertebrate_mammalian	Chlorocebus_sabaeus	XP_007990256.1	-0.503	27.95	1324	2.11	154	5	3
Vertebrate_mammalian	Chrysochloris_asiatica	XP_006874596.1	-1.012	33.33	1380	2.42	164	4	3
Vertebrate_mammalian	Cricetulus_griseus	RLQ55918.1	-1.316	14.75	1356	1.09	160	6	3
Vertebrate_mammalian	Cricetulus_griseus	XP_003501412.1	-0.721	41.7	1271	3.28	142	12	3
Vertebrate_mammalian	Dasypus_novemcinctus	XP_004457916.1	-0.802	30.21	1258	2.4	145	9	6
Vertebrate_mammalian	Dipodomys_ordii	XP_012865303.1	-1.282	9.54	1362	0.7	160	6	4
Vertebrate_mammalian	Echinops_telfairi	XP_004698820.1	-0.103	26.14	1186	2.2	144	5	0
Vertebrate_mammalian	Elephantulus_edwardii	XP_006902136.1	-0.813	41.03	1365	3.01	162	6	1
Vertebrate_mammalian	Elephantulus_edwardii	XP_006901620.1	-1.226	14.59	1371	1.06	159	6	4
Vertebrate_mammalian	Elephantulus_edwardii	XP_006899271.1	-1.179	16.89	1362	1.24	158	8	3
Vertebrate_mammalian	Elephantulus_edwardii	XP_006901974.1	-1.226	15.35	1368	1.12	162	4	3
Vertebrate_mammalian	Elephantulus_edwardii	XP_006881570.1	-1.153	23.53	1360	1.73	160	6	3
Vertebrate_mammalian	Elephantulus_edwardii	XP_006897497.1	-1.169	27.98	1358	2.06	157	7	4
Vertebrate_mammalian	Elephantulus_edwardii	XP_006893179.1	-1.111	15.45	1359	1.14	165	2	2
Vertebrate_mammalian	Elephantulus_edwardii	XP_006892598.1	-1.162	19.84	1361	1.46	159	4	6
Vertebrate_mammalian	Elephantulus_edwardii	XP_006895156.1	1.106	41.84	741	5.65	79	6	6
Vertebrate_mammalian	Elephantulus_edwardii	XP_006880581.1	-1.22	13.42	1341	1	158	10	0
Vertebrate_mammalian	Erinaceus_europaeus	XP_007526667.1	-1.393	15.41	1363	1.13	155	10	4
Vertebrate_mammalian	Galeopterus_variegatus	XP_008563022.1	-0.51	14.23	1195	1.19	139	6	3
Vertebrate_mammalian	Heterocephalus_glaber	NP_001266757.1	-1.146	14.31	1258	1.14	156	2	0
Vertebrate_mammalian	Heterocephalus_glaber	EHB02884.1	-0.574	31.22	1217	2.57	145	3	3
Vertebrate_mammalian	Heterocephalus_glaber	XP_004862702.1	-0.969	27.47	1347	2.04	156	8	5
Vertebrate_mammalian	Homo_sapiens	NP_001273201.1	-1.236	17.45	1261	1.38	151	5	1
Vertebrate_mammalian	Lagenorhynchus_obliquidens	XP_026972032.1	-1.354	16.06	1370	1.17	162	7	1
Vertebrate_mammalian	Leptonychotes_weddellii	XP_006727742.1	-0.995	21.99	1364	1.61	160	8	0
Vertebrate_mammalian	Lipotes_vexillifer	XP_007462908.1	-1.22	23.27	1375	1.69	159	6	4
Vertebrate_mammalian	Lipotes_vexillifer	XP_007466521.1	-1.291	21.95	1367	1.61	160	5	4
Vertebrate_mammalian	Lipotes_vexillifer	XP_007452187.1	-0.966	11.86	1349	0.88	164	4	1
Vertebrate_mammalian	Macaca_fascicularis	BAE01619.1	-1.394	14.76	1355	1.09	159	7	3
Vertebrate_mammalian	Macaca_mulatta	EHH23827.1	-0.994	29.09	1375	2.12	158	9	2
Vertebrate_mammalian	Macaca_mulatta	XP_014976452.2	-1.402	17.58	1365	1.29	164	3	2
Vertebrate_mammalian	Mandrillus_leucophaeus	XP_011829988.1	-1.212	21.15	1371	1.54	161	4	5
Vertebrate_mammalian	Mesocricetus_auratus	XP_005071011.1	-1.38	19.13	1359	1.41	164	5	0
Vertebrate_mammalian	Microtus_ochrogaster	XP_013205338.1	-1.214	21.43	1353	1.58	161	6	2
Vertebrate_mammalian	Monodelphis_domestica	XP_001364056.1	-1.448	30.57	1341	2.28	161	1	2
Vertebrate_mammalian	Monodelphis_domestica	XP_007494887.1	-1.181	11.04	1359	0.81	160	6	3
Vertebrate_mammalian	Myotis_brandtii	EPQ03017.1	-1.233	20.79	1347	1.54	164	3	1
Vertebrate_mammalian	Myotis_brandtii	XP_005884911.1	-0.24	48.05	1207	3.98	149	6	3
Vertebrate_mammalian	Nannospalax_galili	XP_008825952.1	-1.358	17.66	1359	1.3	158	8	3
Vertebrate_mammalian	Nomascus_leucogenys	XP_003280910.2	-1.232	29.86	1373	2.17	159	8	3
Vertebrate_mammalian	Ochotona_princeps	XP_004577523.1	-1.441	12.45	1365	0.91	163	4	2
Vertebrate_mammalian	Octodon_degus	XP_004644017.1	-1.279	26.57	1355	1.96	161	6	2
Vertebrate_mammalian	Odobenus_rosmarus	XP_004408630.1	-1.428	10.24	1367	0.75	165	4	0
Vertebrate_mammalian	Odocoileus_virginianus	XP_020760194.1	-1.269	26.97	1372	1.97	160	6	4
Vertebrate_mammalian	Orycteropus_afer	XP_007946010.1	-1.444	8.07	1363	0.59	165	3	1
Vertebrate_mammalian	Oryctolagus_cuniculus	NP_001075598.1	-1.316	14.7	1361	1.08	163	5	1
Vertebrate_mammalian	Ovis_aries	ABY68597.1	-1.232	15.45	1359	1.14	161	7	1
Vertebrate_mammalian	Pan_troglodytes	PNI60246.1	-1.387	11	1364	0.81	159	6	4
Vertebrate_mammalian	Peromyscus_maniculatus	XP_015845537.1	10.78	432.73	825	52.45	40	16	31
Vertebrate_mammalian	Physeter_catodon	XP_007129850.1	-0.613	20.33	1279	1.59	147	8	5
Vertebrate_mammalian	Physeter_catodon	XP_023970839.1	-1.104	17.8	1348	1.32	159	6	3
Vertebrate_mammalian	Pongo_abelii	PNJ60531.1	-0.665	45.97	1153	3.99	128	7	9
Vertebrate_mammalian	Pongo_abelii	XP_024102902.1	0.617	168.68	1405	12.01	152	13	10
Vertebrate_mammalian	Pseudomonas_syringae	OSR81953.1	-1.259	19.16	1357	1.41	162	5	2
Vertebrate_mammalian	Pteropus_alecto	ELK10046.1	-1.232	19.05	1260	1.51	146	9	2
Vertebrate_mammalian	Saimiri_boliviensis	XP_003934411.1	-1.352	13.94	1363	1.02	161	4	4
Vertebrate_mammalian	Sorex_araneus	XP_004604638.1	-1.312	19.06	1259	1.51	147	6	4
Vertebrate_mammalian	Trichechus_manatus	XP_004376654.1	-1.384	14.66	1364	1.07	159	7	3
Vertebrate_mammalian	Tupaia_chinensis	XP_006152424.1	-0.894	21.77	1332	1.63	154	10	2
Vertebrate_mammalian	Tupaia_chinensis	XP_006145655.1	-1.211	33.45	1375	2.43	161	4	4
Vertebrate_mammalian	Tupaia_chinensis	XP_006140984.1	-1.036	26.32	1368	1.92	160	4	5
Vertebrate_mammalian	Tursiops_truncatus	XP_019794812.1	-1.256	23.56	1358	1.73	159	7	3
Vertebrate_others	Alligator_mississippiensis	XP_006260747.1	-1.166	24.37	1354	1.8	157	6	6
Vertebrate_others	Alligator_sinensis	XP_006033036.1	-0.447	34.58	1099	3.15	125	8	5
Vertebrate_others	Anas_platyrhynchos	EOA93849.1	-0.631	28.36	1093	2.59	127	4	5
Vertebrate_others	Anolis_carolinensis	XP_003226667.2	-1.059	26.63	1352	1.97	160	5	4
Vertebrate_others	Astyanax_mexicanus	XP_007246736.1	-1.039	30.17	1326	2.28	155	7	6
Vertebrate_others	Callorhinchus_milii	NP_001279242.1	-1.18	35.92	1364	2.63	158	8	3
Vertebrate_others	Chrysemys_picta	XP_005287226.1	-1.258	24.78	1251	1.98	148	6	2
Vertebrate_others	Corvus_brachyrhynchos	KFO58700.1	-1.253	11.15	1256	0.89	153	4	0
Vertebrate_others	Cynoglossus_semilaevis	XP_008327101.1	-0.931	24.28	1359	1.79	161	4	2
Vertebrate_others	Danio_rerio	NP_937783.1	-0.814	31.11	1318	2.36	150	9	9
Vertebrate_others	Falco_peregrinus	XP_005233829.1	-0.468	26.56	1092	2.43	122	7	7
Vertebrate_others	Ficedula_albicollis	XP_005037916.1	-1.235	14.77	1286	1.15	152	7	1
Vertebrate_others	Gadus_morhua	XP_030200115.1	-1.06	48.36	1282	3.77	153	5	0
Vertebrate_others	Gallus_gallus	NP_990729.1	-1.286	16.15	1362	1.19	158	9	2
Vertebrate_others	Latimeria_chalumnae	XP_006009288.1	-1.202	31.73	1355	2.34	153	7	9
Vertebrate_others	Latimeria_chalumnae	XP_006009285.1	-1.392	37.76	1377	2.74	157	6	3
Vertebrate_others	Lepisosteus_oculatus	XP_015219271.1	-1.107	29.04	1343	2.16	158	6	4
Vertebrate_others	Lethenteron_camtschaticum	ACA05209.1	-0.892	27.45	1348	2.04	161	7	1
Vertebrate_others	Meleagris_gallopavo	XP_003203374.1	-1.2	16.65	1261	1.32	148	6	3
Vertebrate_others	Melopsittacus_undulatus	XP_005147738.1	-1.157	15.87	1260	1.26	148	3	6
Vertebrate_others	Oreochromis_niloticus	XP_003445358.1	-1.142	36.46	1344	2.71	159	6	2
Vertebrate_others	Oryzias_latipes	NP_001158336.1	-1.304	31.06	1320	2.35	155	10	0
Vertebrate_others	Poecilia_formosa	XP_007557225.1	-1.163	26.12	1340	1.95	156	8	3
Vertebrate_others	Poecilia_reticulata	XP_008401571.1	-1.275	28.34	1341	2.11	157	5	5
Vertebrate_others	Pseudopodoces_humilis	XP_014104597.1	-1.17	19.59	1378	1.42	161	5	5
Vertebrate_others	Python_bivittatus	XP_007436542.1	-1.1	17.54	1254	1.4	147	4	6
Vertebrate_others	Serinus_canaria	XP_009101207.1	-1.269	8.52	1291	0.66	155	5	1
Vertebrate_others	Stegastes_partitus	XP_008275425.1	-1.145	16.58	1327	1.25	157	8	3
Vertebrate_others	Taeniopygia_guttata	NP_001232216.1	-1.248	26.45	1361	1.94	160	4	5
Vertebrate_others	Takifugu_rubripes	XP_003962088.1	-1.02	35.66	1346	2.65	163	4	1
Vertebrate_others	Xenopus_tropicalis	KAE8626189.1	-1.238	32.45	1356	2.39	159	6	4
Vertebrate_others	Xiphophorus_maculatus	XP_005807723.1	-1.117	39.52	1341	2.95	159	6	2

## Sheet: 02. EF1A1
02. Quality check of predicted EF1A1 protein structure
Kingdom	Species	Protein ID	Energy stability score	Crash score			Ramachandran score
			nDOPE score	Clash atom number	all atom number	Clash percentage	Favored	Allowed	Outlier
Fungi	Arthroderma otae	EEQ28104.1	-1.247	26.6	3421	0.78	427	17	3
Fungi	Aspergillus flavus	XP_002377676.1	-0.305	64.49	3148	2.05	389	13	7
Fungi	Aspergillus flavus	KOC11955.1	-0.289	87.33	3355	2.6	406	18	13
Fungi	Aspergillus nidulans	EAA59317.1	-1.326	21.83	3435	0.64	438	10	1
Fungi	Aspergillus nidulans	CBF74460.1	-1.265	28.13	3448	0.82	439	11	1
Fungi	Aspergillus niger	XP_003188975.1	-1.344	20.27	3453	0.59	436	10	4
Fungi	Aspergillus niger	GAQ44397.1	-1.3	28.68	3452	0.83	437	12	1
Fungi	Aspergillus oryzae	BAA76296.1	-1.419	20.81	3460	0.6	438	9	3
Fungi	Aspergillus oryzae	XP_001826028.2	-0.196	60.99	3148	1.94	381	22	8
Fungi	Aspergillus oryzae	EIT73433.1	-0.716	60.86	3122	1.95	393	11	6
Fungi	Aspergillus terreus	EAU36284.1	-0.939	93.07	3406	2.73	410	27	8
Fungi	Batrachochytrium dendrobatidis	OAJ38129.1	-1.332	30.02	3464	0.87	437	11	1
Fungi	Beauveria bassiana	KGQ10019.1	-1.249	25.96	3429	0.76	437	8	2
Fungi	Beauveria bassiana	EJP68386.1	-1.267	27.13	3428	0.79	433	13	1
Fungi	Candida albicans	KHC53902.1	-1.477	28.08	3454	0.81	435	11	2
Fungi	Candida albicans	KHC39870.1	-1.449	28.03	3460	0.81	430	14	4
Fungi	Candida albicans	KGQ89358.1	-1.428	29.22	3456	0.85	434	13	1
Fungi	Candida albicans	KHC30445.1	-0.742	74.99	3427	2.19	423	16	5
Fungi	Candida albicans	KGR02503.1	-0.762	77.3	3428	2.25	431	9	4
Fungi	Candida dubliniensis	CAX45088.1	-1.459	26.06	3453	0.75	434	12	2
Fungi	Candida tropicalis	XP_002548883.1	-1.391	29.57	3449	0.86	430	15	3
Fungi	Capronia coronata	EXJ85521.1	-1.202	26.65	3452	0.77	435	12	2
Fungi	Capronia coronata	EXJ91172.1	-0.917	54.08	3199	1.69	401	8	6
Fungi	Capronia epimyces	XP_007729433.1	-1.239	23.18	3451	0.67	437	11	1
Fungi	Capronia epimyces	XP_007729839.1	-0.924	59.89	3156	1.9	390	17	3
Fungi	Chaetomium globosum	XP_001222639.1	-1.198	30.6	3464	0.88	438	11	2
Fungi	Cladophialophora carrionii	XP_008722647.1	-1.293	41.8	3445	1.21	434	12	3
Fungi	Cladophialophora psammophila	EXJ70322.1	-1.386	35.34	3452	1.02	433	11	5
Fungi	Cladophialophora psammophila	EXJ69369.1	-0.984	55.22	3187	1.73	396	11	7
Fungi	Cladophialophora yegresii	XP_007753188.1	-1.294	28.45	3445	0.83	435	12	2
Fungi	Cladophialophora yegresii	XP_007761846.1	-0.57	64.84	3146	2.06	392	12	6
Fungi	Clavispora lusitaniae	XP_002619316.1	-1.312	25.8	3449	0.75	436	10	2
Fungi	Coccidioides immitis	KMP07933.1	-1.5	19.37	3459	0.56	437	11	1
Fungi	Coccidioides immitis	AAK54650.1	-1.469	22.25	3460	0.64	437	11	1
Fungi	Coccidioides immitis	KMU79030.1	-0.918	17.04	1350	1.26	172	4	1
Fungi	Coccidioides immitis	KMP01167.1	-0.687	60.04	3148	1.91	396	10	4
Fungi	Coccidioides immitis	KMU74247.1	-0.391	74.33	3054	2.43	381	9	5
Fungi	Coccidioides immitis	KMU74248.1	-0.391	74.33	3054	2.43	381	9	5
Fungi	Coccidioides posadasii	KMM73043.1	-1.486	21.39	3460	0.62	436	11	2
Fungi	Coccidioides posadasii	KMM65276.1	-0.737	64.53	3146	2.05	398	8	4
Fungi	Colletotrichum gloeosporioides	ELA28030.1	-1.335	16.87	3378	0.5	426	10	5
Fungi	Coniosporium apollinis	XP_007778858.1	-1.223	26.7	3446	0.77	437	9	2
Fungi	Coprinopsis cinerea	EAU93024.1	-1.326	25.17	3457	0.73	441	6	2
Fungi	Cordyceps militaris	EGX96154.1	-1.284	29.17	3428	0.85	432	13	2
Fungi	Cryptococcus gattii	KIR45916.1	-1.355	22.79	3467	0.66	438	9	1
Fungi	Cryptococcus gattii	KIR38714.1	-1.268	23.1	3463	0.67	432	14	2
Fungi	Cryptococcus gattii	KIR52793.1	-1.315	26.27	3464	0.76	435	13	0
Fungi	Cryptococcus gattii	KIR59053.1	-1.26	30.01	3466	0.87	437	11	0
Fungi	Cryptococcus gattii	KGB79645.1	-0.789	82.74	3384	2.45	420	18	6
Fungi	Cryptococcus gattii	KIS00854.1	-0.729	87.74	3385	2.59	426	14	4
Fungi	Cryptococcus gattii	XP_003191175.1	-0.689	88.19	3379	2.61	424	16	4
Fungi	Cryptococcus gattii	KIR46651.1	-0.71	88.51	3378	2.62	424	17	3
Fungi	Cryptococcus gattii	KIR59811.1	-0.61	88.92	3374	2.64	421	17	6
Fungi	Cryptococcus gattii	KJE05250.1	-0.729	89.54	3384	2.65	425	17	2
Fungi	Cryptococcus gattii	KIR79967.1	-0.729	89.54	3384	2.65	425	17	2
Fungi	Cryptococcus gattii	KIY34391.1	-0.612	90.88	3389	2.68	422	19	3
Fungi	Cryptococcus gattii	KIR85454.1	-0.597	95.98	3386	2.83	427	15	2
Fungi	Cryptococcus gattii	KIR54170.1	-0.629	98.94	3386	2.92	424	16	4
Fungi	Cryptococcus neoformans	OXG11423.1	-1.331	25.06	3471	0.72	439	9	1
Fungi	Cryptococcus neoformans	AFR98350.1	-1.297	25.36	3470	0.73	437	11	1
Fungi	Cryptococcus neoformans	OXH23442.1	-1.297	25.36	3470	0.73	436	12	1
Fungi	Cryptococcus neoformans	OXH22551.1	-1.297	25.36	3470	0.73	436	12	1
Fungi	Cryptococcus neoformans	OWZ28770.1	-1.291	28.83	3469	0.83	434	12	3
Fungi	Cryptococcus neoformans	AAB88586.1	-1.282	29.11	3470	0.84	435	13	1
Fungi	Endocarpon pusillum	ERF70565.1	-1.269	24.97	3444	0.73	430	14	4
Fungi	Eutypa lata	XP_007799186.1	-1.221	21.21	3442	0.62	434	13	2
Fungi	Eutypa lata	EMR61262.1	-0.731	54.98	3201	1.72	397	17	4
Fungi	Glarea lozoyensis	EHL01016.1	-1.141	24.4	3483	0.7	434	13	5
Fungi	Komagataella pastoris	ABJ98057.1	-1.375	25.09	3468	0.72	433	13	3
Fungi	Leptosphaeria maculans	XP_003835133.1	-1.221	27.57	3446	0.8	433	11	3
Fungi	Lodderomyces elongisporus	XP_001528069.1	-1.438	28.05	3458	0.81	431	15	2
Fungi	Magnaporthe oryzae	XP_003716248.1	-1.114	36.81	3532	1.04	443	14	3
Fungi	Magnaporthe oryzae	ELQ35335.1	-0.635	66.09	3117	2.12	394	10	5
Fungi	Marssonina brunnea	EKD14630.1	-1.174	25.88	3439	0.75	434	11	3
Fungi	Metarhizium acridum	XP_007807304.1	-1.06	77.67	3515	2.21	439	13	5
Fungi	Metarhizium anisopliae	KJK75612.1	-1.277	15.46	3429	0.45	433	12	2
Fungi	Metarhizium anisopliae	AAR16425.1	-1.294	23.33	3429	0.68	437	8	2
Fungi	Metarhizium anisopliae	KFG85631.1	-0.673	28.02	3212	0.87	404	12	3
Fungi	Moniliophthora roreri	XP_007852813.1	-1.301	21.94	3464	0.63	439	9	1
Fungi	Neofusicoccum parvum	XP_007579636.1	-1.191	27.84	3448	0.81	434	9	5
Fungi	Neurospora crassa	BAA08274.1	-1.224	23.22	3446	0.67	437	11	2
Fungi	Neurospora crassa	EAA35632.2	-1.309	32.28	3439	0.94	432	17	1
Fungi	Penicillium chrysogenum	KZN92557.1	-1.234	19.54	3428	0.57	438	9	1
Fungi	Pestalotiopsis fici	XP_007829723.1	-1.313	26.61	3457	0.77	433	14	2
Fungi	Pneumocystis murina	XP_007873121.1	-1.256	29.43	3466	0.85	433	12	3
Fungi	Puccinia graminis	XP_003333072.2	-1.213	22.27	3457	0.64	432	15	2
Fungi	Pyrenophora tritici-repentis	XP_001930631.1	-1.193	25.58	3440	0.74	433	13	1
Fungi	Pyrenophora tritici-repentis	EDU49673.1	-0.667	79.56	3293	2.42	396	19	5
Fungi	Saccharomyces cerevisiae	ONH72074.1	-1.378	17.62	3461	0.51	430	15	3
Fungi	Scheffersomyces stipitis	XP_001382687.1	-1.381	21.13	3455	0.61	434	12	2
Fungi	Schizosaccharomyces japonicus	EEB07514.2	-0.802	72.88	3252	2.24	397	14	6
Fungi	Schizosaccharomyces pombe	BAA11571.1	-1.196	24.16	3436	0.7	436	9	4
Fungi	Schizosaccharomyces pombe	BAA11570.1	-1.405	26.55	3428	0.77	435	12	2
Fungi	Schizosaccharomyces pombe	BAA11569.1	-1.117	26.53	3430	0.77	433	12	4
Fungi	Schizosaccharomyces pombe	AAA85129.1	-1.328	32.98	3426	0.96	434	13	2
Fungi	Schizosaccharomyces pombe	CAA21259.2	-0.863	64.3	3406	1.89	414	14	7
Fungi	Talaromyces marneffei	KFX50753.1	-1.311	24.38	3323	0.73	417	14	5
Fungi	Talaromyces marneffei	KFX50754.1	-1.066	33.99	2236	1.52	281	8	1
Fungi	Yarrowia lipolytica	AAC08585.1	-1.324	19.94	3460	0.58	439	10	1
Invertebrate	Acyrthosiphon pisum	XP_008182369.1	-1.136	25.4	3464	0.73	440	8	3
Invertebrate	Acyrthosiphon pisum	XP_001948740.2	-1.157	26.57	3463	0.77	435	14	2
Invertebrate	Aedes aegypti	XP_011493435.1	-1.297	20.43	3476	0.59	438	12	1
Invertebrate	Aedes aegypti	XP_021709275.1	-1.18	32.47	3480	0.93	442	8	1
Invertebrate	Amphimedon queenslandica	XP_003384809.1	-1.239	28.17	3479	0.81	437	11	2
Invertebrate	Apis dorsata	XP_006610873.1	-1.225	22.7	3480	0.65	438	10	2
Invertebrate	Apis dorsata	XP_006622058.1	-1.214	23.37	3466	0.67	439	8	3
Invertebrate	Apis florea	XP_012347071.1	-1.225	22.7	3480	0.65	438	10	2
Invertebrate	Apis florea	XP_012346100.1	-1.215	25.68	3466	0.74	441	7	2
Invertebrate	Apis mellifera	XP_006566908.1	-1.254	21.55	3480	0.62	436	12	2
Invertebrate	Apis mellifera	NP_001014993.1	-1.147	24.83	3464	0.72	437	11	2
Invertebrate	Apis mellifera	XP_006569953.1	-1.215	25.68	3466	0.74	441	7	2
Invertebrate	Aplysia californica	XP_005113003.1	-1.227	27.32	3477	0.79	437	12	2
Invertebrate	Bombus impatiens	XP_003491912.1	-1.192	23.28	3479	0.67	438	10	2
Invertebrate	Bombus impatiens	XP_003492701.1	-1.261	29.7	3468	0.86	437	10	3
Invertebrate	Bombus terrestris	XP_012170206.1	-1.19	25.28	3481	0.73	437	10	3
Invertebrate	Bombus terrestris	XP_012173498.1	-1.172	27.11	3467	0.78	436	11	3
Invertebrate	Bombyx mori	BAA02601.1	-1.281	23.32	3473	0.67	442	8	1
Invertebrate	Bombyx mori	AFJ44727.1	-1.316	24.19	3473	0.7	441	9	1
Invertebrate	Bombyx mori	XP_012544532.1	-1.287	31.25	3488	0.9	440	7	4
Invertebrate	Bombyx mori	ABD36110.1	-1.272	45.92	3354	1.37	414	11	0
Invertebrate	Brugia malayi	XP_001893409.1	-1.422	39.45	3473	1.14	434	11	5
Invertebrate	Brugia malayi	XP_001896880.1	-1.085	63.13	3548	1.78	437	18	6
Invertebrate	Ceratitis capitata	JAB99116.1	-1.19	21.61	3470	0.62	441	9	1
Invertebrate	Ceratitis capitata	XP_004517935.1	-1.232	25.22	3489	0.72	442	7	2
Invertebrate	Ciona intestinalis	XP_009860721.1	-1.304	25.16	3497	0.72	439	9	2
Invertebrate	Ciona intestinalis	XP_002126815.1	-1.271	35.97	3503	1.03	432	16	2
Invertebrate	Ciona intestinalis	XP_002127060.1	-1.007	68.98	3523	1.96	432	14	8
Invertebrate	Culex quinquefasciatus	XP_001850845.1	-1.285	25.4	3465	0.73	439	10	2
Invertebrate	Hydra vulgaris	BAA11471.1	-1.133	23.86	3479	0.69	434	14	3
Invertebrate	Hydra vulgaris	NP_001296663.1	-1.173	28.68	3487	0.82	436	13	2
Invertebrate	Hydra vulgaris	XP_012553476.1	-1.194	30.97	3487	0.89	437	13	1
Invertebrate	Loa loa	EFO19738.1	-1.327	29.1	3471	0.84	439	11	1
Invertebrate	Loa loa	EFO22165.1	-0.877	32.75	3267	1	406	13	4
Invertebrate	Megachile rotundata	XP_012153341.1	-1.1	25.62	3474	0.74	432	14	1
Invertebrate	Megachile rotundata	XP_003705350.1	-1.167	28.01	3463	0.81	439	9	2
Invertebrate	Microplitis demolitor	XP_008547401.1	-1.148	26.88	3460	0.78	438	8	4
Invertebrate	Musca domestica	XP_019892951.1	-1.327	21.81	3485	0.63	442	8	1
Invertebrate	Musca domestica	XP_005181516.1	-1.212	23.62	3471	0.68	442	8	1
Invertebrate	Nasonia vitripennis	XP_016845909.1	-1.193	24.67	3486	0.71	438	9	3
Invertebrate	Nasonia vitripennis	XP_008208182.1	-1.166	29.21	3458	0.84	438	9	3
Invertebrate	Nematostella vectensis	BAD02195.1	-1.18	26.91	3493	0.77	439	10	2
Invertebrate	Pediculus humanus	EEB10888.1	-1.095	18.96	2584	0.73	327	8	1
Invertebrate	Pediculus humanus	EEB10888.1	-0.527	20.87	527	3.96	63	1	0
Invertebrate	Saccoglossus kowalevskii	NP_001171738.1	-1.182	25.43	3460	0.73	437	10	2
Invertebrate	Strongylocentrotus purpuratus	XP_011665370.1	-0.936	29.71	3467	0.86	428	19	2
Invertebrate	Strongylocentrotus purpuratus	XP_011661571.1	-0.116	32.28	1456	2.22	183	4	0
Invertebrate	Tribolium castaneum	XP_966355.1	-1.348	16.7	3473	0.48	437	11	2
Invertebrate	Tribolium castaneum	NP_001107835.1	-1.306	16.71	3470	0.48	440	10	1
Invertebrate	Tribolium castaneum	KYB29556.1	-1.286	20.75	3470	0.6	440	10	1
Invertebrate	Tribolium castaneum	KYB28380.1	-1.187	56.1	3244	1.73	408	8	2
Invertebrate	Tribolium castaneum	EFA00945.2	-1.228	64.03	3311	1.93	420	6	0
Invertebrate	Tribolium castaneum	EFA09020.1	-1.127	78.39	3419	2.29	415	14	4
Invertebrate	Trichoplax adhaerens	CAD70273.1	-1.336	25.5	3490	0.73	433	14	3
Invertebrate	Trichoplax adhaerens	XP_002117044.1	-1.332	28.36	3491	0.81	438	10	2
Invertebrate	Trichoplax adhaerens	XP_002117046.1	-1.293	31.51	3491	0.9	441	8	1
Plant	Amborella trichopoda	XP_006846237.1	-1.191	30.72	3418	0.9	425	9	5
Plant	Amborella trichopoda	XP_011628674.1	-1.164	34.46	3424	1.01	416	17	6
Plant	Amborella trichopoda	XP_006856244.1	-1.08	47.05	3422	1.37	419	16	4
Plant	Arabidopsis lyrata	XP_002889674.1	-1.23	27.49	3419	0.8	425	14	0
Plant	Arabidopsis lyrata	XP_020870839.1	-1.182	32.15	3421	0.94	425	13	1
Plant	Arabidopsis thaliana	BAF02151.1	-1.162	26.35	3415	0.77	424	15	0
Plant	Arabidopsis thaliana	BAE99963.1	-1.23	27.49	3419	0.8	425	14	0
Plant	Arabidopsis thaliana	CAA34456.1	-1.165	27.79	3418	0.81	423	14	2
Plant	Arabidopsis thaliana	BAD94936.1	-0.692	27.68	831	3.33	103	2	1
Plant	Brachypodium distachyon	XP_003577316.1	-1.203	31.07	3412	0.91	422	16	1
Plant	Brassica rapa	XP_009131916.1	-1.242	24.64	3409	0.72	425	12	2
Plant	Brassica rapa	XP_009126611.1	-1.167	30.13	3419	0.88	424	13	2
Plant	Brassica rapa	XP_009110915.1	-1.187	30.44	3417	0.89	420	19	0
Plant	Brassica rapa	XP_009144204.1	-1.167	30.74	3416	0.9	421	17	1
Plant	Brassica rapa	XP_009126609.1	-1.209	33.37	3416	0.98	424	15	0
Plant	Brassica rapa	XP_009125287.1	-0.818	59.95	3236	1.85	409	11	6
Plant	Carica papaya	XP_021897756.1	-1.298	35.96	3420	1.05	417	19	3
Plant	Carica papaya	XP_021894491.1	-1.25	43.35	3414	1.27	425	12	1
Plant	Carica papaya	XP_021897755.1	-1.252	45.35	3418	1.33	418	19	2
Plant	Cicer arietinum	XP_004512427.1	-1.291	35.13	3416	1.03	424	11	4
Plant	Cicer arietinum	XP_004489551.1	-1.143	42.4	3420	1.24	413	18	8
Plant	Cicer arietinum	XP_012575211.1	-1.264	42.99	3350	1.28	415	12	2
Plant	Cicer arietinum	XP_012571171.1	-0.02	30.06	1730	1.74	212	8	1
Plant	Citrus sinensis	XP_015388818.1	-1.286	23.11	3418	0.68	425	13	1
Plant	Citrus sinensis	XP_006488149.1	-1.279	28.98	3416	0.85	424	10	5
Plant	Citrus sinensis	XP_006485903.1	-1.297	35.94	3422	1.05	417	19	3
Plant	Cucumis melo	XP_008457229.1	-1.336	19.35	3411	0.57	426	12	1
Plant	Cucumis melo	XP_008463920.1	-1.157	28.43	3412	0.83	424	12	3
Plant	Cucumis sativus	XP_011655322.1	-1.244	27.75	3423	0.81	424	14	1
Plant	Cucumis sativus	XP_004149547.1	-1.278	28.09	3417	0.82	426	12	1
Plant	Cucumis sativus	XP_004138964.1	-1.188	28.71	3413	0.84	425	9	5
Plant	Cucumis sativus	XP_011655319.1	-1.174	37.73	3419	1.1	420	16	3
Plant	Cyanidioschyzon merolae	BAM79877.1	-1.4	33.32	3451	0.97	425	11	6
Plant	Eucalyptus grandis	XP_010067278.1	-1.231	28.7	3415	0.84	422	16	1
Plant	Eucalyptus grandis	XP_010032222.1	-1.214	30.98	3422	0.91	421	16	2
Plant	Eucalyptus grandis	XP_010032225.1	-1.27	32.22	3414	0.94	421	16	2
Plant	Eucalyptus grandis	XP_010032223.1	-1.231	33.31	3422	0.97	425	13	1
Plant	Eucalyptus grandis	XP_010043711.1	-1.319	33.9	3422	0.99	420	15	4
Plant	Eucalyptus grandis	XP_010032227.1	-1.311	36.29	3417	1.06	418	19	2
Plant	Eucalyptus grandis	XP_010049814.1	-0.77	56.67	3247	1.75	414	11	2
Plant	Eucalyptus grandis	XP_010049813.1	-0.746	61.6	3247	1.9	414	12	1
Plant	Eucalyptus grandis	XP_010049810.1	-0.746	61.6	3247	1.9	414	12	1
Plant	Fragaria vesca	XP_004307410.1	-1.128	32.12	3425	0.94	425	12	2
Plant	Fragaria vesca	XP_004309880.1	-1.265	37.21	3413	1.09	421	14	4
Plant	Fragaria vesca	XP_004309883.1	-1.22	42.36	3423	1.24	421	14	4
Plant	Fragaria vesca	XP_011459048.1	-0.688	54.85	3227	1.7	413	6	4
Plant	Fragaria vesca	XP_011459049.1	-0.743	58.88	3227	1.82	414	4	5
Plant	Fragaria vesca	XP_004292888.1	-0.743	58.88	3227	1.82	414	4	5
Plant	Galdieria sulphuraria	EME25950.1	-0.433	44.09	930	4.74	110	6	0
Plant	Glycine max	NP_001237425.2	-1.257	27.78	3420	0.81	423	16	0
Plant	Glycine max	XP_006589439.1	-1.303	28.93	3422	0.85	422	14	3
Plant	Glycine max	XP_003553292.1	-1.192	35.72	3415	1.05	417	19	3
Plant	Glycine max	XP_003547695.1	-1.333	38.57	3422	1.13	422	14	3
Plant	Glycine max	XP_014631195.1	-0.581	69.95	3274	2.14	414	15	1
Plant	Glycine max	XP_014631197.1	-0.581	69.95	3274	2.14	414	15	1
Plant	Glycine max	XP_014631199.1	-0.507	77.79	3291	2.36	402	21	9
Plant	Gossypium raimondii	XP_012443328.1	-1.286	24.03	3413	0.7	428	11	0
Plant	Gossypium raimondii	XP_012477860.1	-1.196	25.15	3419	0.74	422	13	4
Plant	Gossypium raimondii	XP_012450613.1	-1.195	32.47	3419	0.95	429	9	1
Plant	Gossypium raimondii	XP_012465324.1	-1.183	33.08	3416	0.97	423	13	3
Plant	Gossypium raimondii	XP_012459272.1	-1.332	34.21	3420	1	420	17	2
Plant	Gossypium raimondii	XP_012468306.1	-1.356	35.94	3422	1.05	421	17	1
Plant	Gossypium raimondii	XP_012468307.1	-1.356	35.94	3422	1.05	421	17	1
Plant	Gossypium raimondii	XP_012442241.1	-0.754	36.77	3236	1.14	400	13	2
Plant	Gossypium raimondii	XP_012478871.1	-0.32	36.08	1386	2.6	170	5	1
Plant	Gossypium raimondii	XP_012454157.1	-0.562	116.59	2719	4.29	321	17	5
Plant	Malus domestica	XP_008380544.1	-1.271	23.64	3426	0.69	424	14	1
Plant	Malus domestica	XP_008365661.1	-1.164	24.28	3418	0.71	423	12	4
Plant	Malus domestica	XP_008385284.1	-1.226	30.06	3427	0.88	428	10	1
Plant	Malus domestica	XP_008349742.1	-1.218	41.39	3431	1.21	423	11	5
Plant	Malus domestica	XP_008385282.1	-1.1	41.54	3418	1.22	412	19	8
Plant	Manihot esculenta	XP_021607452.1	-1.273	34.18	3423	1	418	18	3
Plant	Manihot esculenta	XP_021607177.1	-1.295	36.25	3421	1.06	427	9	3
Plant	Manihot esculenta	AAC39447.1	-1.267	40.12	3415	1.17	419	16	4
Plant	Manihot esculenta	XP_021607451.1	-1.286	40.64	3420	1.19	425	9	5
Plant	Manihot esculenta	XP_021595179.1	-1.238	41.86	3416	1.23	426	12	1
Plant	Medicago truncatula	XP_003592345.2	-1.087	32.87	3316	0.99	416	13	1
Plant	Medicago truncatula	AES96456.2	-0.958	41.19	3350	1.23	415	16	2
Plant	Medicago truncatula	XP_003626756.1	-0.41	53.79	2993	1.8	367	13	2
Plant	Medicago truncatula	AET01475.1	-0.276	81.79	3301	2.48	402	15	5
Plant	Medicago truncatula	XP_013464767.1	-0.293	36.03	1360	2.65	173	3	0
Plant	Medicago truncatula	XP_013464767.1	-1.226	48.15	1703	2.83	203	11	0
Plant	Medicago truncatula	XP_013470310.1	-0.023	35.68	1149	3.11	139	3	4
Plant	Nicotiana sylvestris	XP_009762748.1	-1.21	28.71	3414	0.84	426	12	1
Plant	Nicotiana sylvestris	XP_009793830.1	-1.231	34.23	3418	1	424	15	0
Plant	Nicotiana sylvestris	XP_009783256.1	-1.302	38.95	3415	1.14	424	15	0
Plant	Nicotiana tabacum	XP_016492900.1	-1.248	26.95	3414	0.79	423	15	1
Plant	Nicotiana tabacum	XP_016508316.1	-1.224	33.06	3418	0.97	424	14	1
Plant	Nicotiana tabacum	AAD28440.1	-0.718	35.98	3363	1.07	421	10	4
Plant	Nicotiana tabacum	NP_001313094.1	-1.22	38.07	3415	1.11	425	13	1
Plant	Nicotiana tabacum	XP_016469201.1	-1.217	40.74	3412	1.19	424	12	3
Plant	Nicotiana tabacum	XP_016513642.1	-1.161	41.59	3414	1.22	420	15	4
Plant	Nicotiana tomentosiformis	XP_009617039.1	-1.255	32.5	3415	0.95	419	17	3
Plant	Nicotiana tomentosiformis	XP_009593325.1	-1.217	40.74	3412	1.19	424	12	3
Plant	Nicotiana tomentosiformis	XP_009626606.1	-1.186	41.89	3414	1.23	413	23	3
Plant	Oryza brachyantha	XP_006649494.1	-1.184	26.93	3416	0.79	421	14	4
Plant	Oryza brachyantha	XP_006646939.1	-1.191	29.85	3417	0.87	424	14	1
Plant	Oryza sativa	ABF94277.1	-1.172	29.71	3433	0.87	422	17	2
Plant	Oryza sativa	ABF94274.1	-1.179	35.42	3416	1.04	424	14	1
Plant	Oryza sativa	ABF94275.1	-1.292	28.96	2590	1.12	318	12	1
Plant	Phaseolus vulgaris	AHA84124.1	-1.177	38.61	3419	1.13	421	18	0
Plant	Phaseolus vulgaris	AGV54713.1	-1.062	42.65	3423	1.25	423	14	2
Plant	Phaseolus vulgaris	AGZ15393.1	-0.546	30.32	2210	1.37	277	8	1
Plant	Phaseolus vulgaris	AGV54654.1	-1.085	51.27	3374	1.52	422	14	2
Plant	Phoenix dactylifera	XP_008783723.1	-0.785	20.72	2220	0.93	275	8	3
Plant	Phoenix dactylifera	XP_008792073.1	-1.314	33.31	3422	0.97	425	12	2
Plant	Phoenix dactylifera	XP_008792062.1	-1.27	36.55	3420	1.07	423	14	2
Plant	Phoenix dactylifera	XP_008789062.1	-1.178	37.46	3417	1.1	427	11	1
Plant	Phoenix dactylifera	XP_008790814.1	-1.084	38.9	3419	1.14	425	13	1
Plant	Phoenix dactylifera	XP_008782124.1	-0.694	30.91	1359	2.27	171	5	0
Plant	Prunus mume	XP_008224543.1	-1.123	30.11	3421	0.88	423	14	2
Plant	Prunus mume	XP_008224492.1	-1.143	31.52	3426	0.92	431	7	1
Plant	Prunus mume	XP_008224523.1	-1.234	35.09	3420	1.03	420	16	3
Plant	Prunus mume	XP_008233357.1	-1.248	41.16	3426	1.2	421	16	2
Plant	Ricinus communis	EEF34338.1	-1.131	24.56	2606	0.94	328	9	2
Plant	Ricinus communis	XP_002518072.1	-0.785	21.57	2225	0.97	276	8	2
Plant	Ricinus communis	EEF34346.1	-1.334	34.21	3420	1	425	11	3
Plant	Ricinus communis	EEF23174.1	-0.833	27.43	2224	1.23	276	8	2
Plant	Ricinus communis	XP_002518073.1	-1.275	42.98	3420	1.26	422	15	2
Plant	Ricinus communis	EEF34377.1	-0.744	64.98	3247	2	412	9	5
Plant	Setaria italica	XP_004962250.1	-1.251	27.24	3414	0.8	423	14	2
Plant	Setaria italica	XP_004984834.1	-1.256	41.85	3417	1.22	420	14	5
Plant	Setaria italica	XP_004962278.1	-1.172	46	3413	1.35	419	16	4
Plant	Solanum lycopersicum	XP_004240579.1	-1.18	30.52	3408	0.9	422	17	0
Plant	Solanum lycopersicum	XP_004251154.1	-1.275	38.41	3411	1.13	417	17	5
Plant	Solanum lycopersicum	XP_010318624.1	-0.996	53.51	3252	1.65	408	14	2
Plant	Solanum pennellii	XP_015058086.1	-1.128	27.88	3407	0.82	423	16	0
Plant	Solanum pennellii	XP_015079096.1	-1.161	28.45	3410	0.83	422	16	1
Plant	Solanum pennellii	XP_015056525.1	-1.226	29.02	3412	0.85	423	14	2
Plant	Solanum pennellii	XP_015079016.1	-1.18	30.52	3408	0.9	422	17	0
Plant	Solanum pennellii	XP_015078179.1	-1.052	28.65	2583	1.11	321	14	1
Plant	Solanum pennellii	XP_015070218.1	-0.902	56.99	3246	1.76	404	18	1
Plant	Solanum tuberosum	ABB72813.1	-1.144	23.81	3402	0.7	424	12	3
Plant	Solanum tuberosum	ABB02622.1	-0.793	25.3	3043	0.83	379	9	4
Plant	Solanum tuberosum	BAC23049.1	-1.181	30.53	3406	0.9	418	15	6
Plant	Solanum tuberosum	NP_001275481.1	-1.085	31.8	3396	0.94	424	15	0
Plant	Solanum tuberosum	XP_006343452.1	-1.102	32.59	3406	0.96	420	18	1
Plant	Solanum tuberosum	NP_001275420.1	-0.784	29.22	3046	0.96	378	14	0
Plant	Solanum tuberosum	NP_001274875.1	-1.201	34.54	3416	1.01	423	14	3
Plant	Solanum tuberosum	XP_006340223.1	-1.197	46.64	3409	1.37	423	14	2
Plant	Solanum tuberosum	ABB16977.1	-1.256	37.8	2460	1.54	304	10	0
Plant	Solanum tuberosum	AFW90638.1	-1.178	36.49	2357	1.55	292	9	1
Plant	Solanum tuberosum	XP_006341585.1	-0.901	55.76	3246	1.72	405	15	3
Plant	Solanum tuberosum	XP_006341586.1	-0.908	61.31	3246	1.89	403	18	2
Plant	Theobroma cacao	XP_007009760.1	-1.207	25.72	3422	0.75	425	11	3
Plant	Theobroma cacao	XP_007015466.1	-1.266	27.81	3416	0.81	425	13	1
Plant	Theobroma cacao	XP_007009751.1	-1.232	34.28	3413	1	421	16	2
Plant	Vitis vinifera	XP_002277159.1	-1.315	33.03	3421	0.97	422	13	4
Plant	Vitis vinifera	XP_002279598.1	-1.286	39.47	3420	1.15	426	9	4
Plant	Vitis vinifera	XP_010651131.1	-1.278	42.11	3420	1.23	421	14	4
Plant	Zea mays	AAF42977.1	-1.141	24.67	3405	0.72	424	14	1
Plant	Zea mays	NP_001288407.1	-1.277	25.21	3411	0.74	423	13	3
Plant	Zea mays	AQK85166.1	-1.168	26.99	3334	0.81	415	13	1
Plant	Zea mays	AAF42978.1	-1.132	28.04	3424	0.82	426	13	0
Plant	Zea mays	NP_001310300.1	-1.184	29.86	3416	0.87	425	14	0
Plant	Zea mays	AAF42976.1	-1.186	30.53	3406	0.9	421	15	3
Plant	Zea mays	AQL04303.1	-1.274	32.79	3416	0.96	423	14	2
Plant	Zea mays	AQK92870.1	-1.233	33.41	3412	0.98	418	15	6
Plant	Zea mays	AAF42980.1	-1.146	34.6	3410	1.01	423	16	0
Plant	Zea mays	AAF42979.1	-1.268	34.89	3411	1.02	420	18	1
Plant	Zea mays	AAF42981.1	-1.246	35.54	3405	1.04	424	11	4
Plant	Zea mays	ONM24349.1	-1.181	37.77	3415	1.11	423	16	0
Plant	Zea mays	AAF42982.1	-1.144	37.62	3402	1.11	421	14	4
Plant	Zea mays	ACG34498.1	-1.219	38.17	3406	1.12	424	14	1
Plant	Zea mays	ACG31866.1	-1.253	38.74	3407	1.14	416	19	3
Plant	Zea mays	AQK85112.1	-1.15	39.52	3441	1.15	423	17	3
Plant	Zea mays	AQK82355.1	-1.197	40.39	3417	1.18	424	13	2
Plant	Zea mays	AQK85159.1	-1.239	41.62	3412	1.22	420	16	3
Plant	Zea mays	AQK92880.1	-1.184	42.8	3411	1.25	420	16	3
Plant	Zea mays	AQK85111.1	-1.204	42.84	3408	1.26	422	16	1
Plant	Zea mays	AQK92865.1	-1.207	51.45	3440	1.5	420	17	6
Plant	Zea mays	AQK92884.1	-1.12	56.99	3439	1.66	420	17	6
Plant	Zea mays	AQK85175.1	-1.155	58.62	3446	1.7	420	19	4
Protozoa	Aphanomyces invadans	ETV98212.1	-1.303	26.79	3360	0.8	423	11	0
Protozoa	Babesia bovis	ALH43163.1	-1.222	27.15	3388	0.8	424	9	3
Protozoa	Babesia bovis	BAN65321.1	-0.333	40.88	3278	1.25	401	12	5
Protozoa	Babesia bovis	ACG69233.1	-1.73	30.88	1781	1.73	216	5	2
Protozoa	Babesia bovis	BAN65195.1	-1.016	33.24	1384	2.4	168	4	0
Protozoa	Babesia bovis	BAN66004.1	-0.781	33.93	1002	3.39	125	2	0
Protozoa	Cryptosporidium hominis	XP_666396.1	-1.306	36.37	3354	1.08	415	13	2
Protozoa	Cryptosporidium muris	EEA05864.1	-1.401	27.7	3321	0.83	414	10	1
Protozoa	Cryptosporidium parvum	XP_001388344.1	-1.374	29.2	3356	0.87	420	9	1
Protozoa	Cryptosporidium parvum	AAC02806.1	-1.036	35.38	3081	1.15	378	13	3
Protozoa	Dictyostelium discoideum	XP_645839.1	-1.359	43.21	3425	1.26	430	11	1
Protozoa	Dictyostelium fasciculatum	XP_004360206.1	-1.436	37.39	3370	1.11	415	14	3
Protozoa	Dictyostelium purpureum	EGC38986.1	-1.311	47.35	3379	1.4	420	12	4
Protozoa	Entamoeba dispar	XP_001741432.1	-1.297	33.63	3360	1	421	12	2
Protozoa	Entamoeba histolytica	BAN38260.1	-1.321	22.92	3360	0.68	424	9	2
Protozoa	Entamoeba histolytica	BAN39867.1	-1.333	23.81	3360	0.71	427	8	0
Protozoa	Entamoeba histolytica	BAN39585.1	-1.358	24.09	3362	0.72	419	10	6
Protozoa	Entamoeba histolytica	BAN39354.1	-1.343	24.12	3358	0.72	424	8	3
Protozoa	Entamoeba histolytica	BAN38066.1	-1.405	26.43	3367	0.78	419	12	4
Protozoa	Entamoeba histolytica	BAN37599.1	-1.355	26.17	3362	0.78	420	12	3
Protozoa	Entamoeba histolytica	BAN38051.1	-1.369	27.38	3360	0.81	422	11	2
Protozoa	Entamoeba histolytica	BAN37850.1	-1.333	27.09	3359	0.81	423	12	0
Protozoa	Entamoeba histolytica	BAN39540.1	-1.327	27.38	3360	0.81	427	8	0
Protozoa	Entamoeba histolytica	BAN38552.1	-1.291	27.13	3354	0.81	424	10	1
Protozoa	Entamoeba histolytica	BAN38437.1	-1.3	27.4	3358	0.82	422	9	4
Protozoa	Entamoeba histolytica	BAN38626.1	-1.33	27.98	3360	0.83	422	11	2
Protozoa	Entamoeba histolytica	BAN38966.1	-1.275	27.99	3358	0.83	423	11	1
Protozoa	Entamoeba histolytica	BAN38395.1	-1.339	28.53	3365	0.85	425	10	0
Protozoa	Entamoeba histolytica	BAN38833.1	-1.257	29.15	3362	0.87	419	14	2
Protozoa	Entamoeba histolytica	BAN40039.1	-1.379	30.34	3362	0.9	422	10	3
Protozoa	Entamoeba histolytica	BAN38386.1	-1.339	30.08	3358	0.9	423	10	2
Protozoa	Entamoeba histolytica	BAN39846.1	-1.305	30.98	3357	0.92	420	13	2
Protozoa	Entamoeba histolytica	BAN37876.1	-1.268	30.94	3361	0.92	420	13	2
Protozoa	Entamoeba histolytica	BAN39848.1	-1.331	31.84	3361	0.95	420	12	3
Protozoa	Entamoeba histolytica	BAN40174.1	-1.33	32.11	3363	0.95	425	9	1
Protozoa	Entamoeba histolytica	BAN38795.1	-1.282	31.83	3362	0.95	424	9	2
Protozoa	Entamoeba histolytica	BAN38771.1	-1.382	32.39	3365	0.96	422	10	3
Protozoa	Entamoeba histolytica	BAN39907.1	-1.213	32.12	3362	0.96	423	10	2
Protozoa	Entamoeba histolytica	BAN38607.1	-1.322	32.75	3359	0.97	424	8	3
Protozoa	Entamoeba histolytica	BAN37555.1	-1.296	32.76	3358	0.98	421	12	2
Protozoa	Entamoeba histolytica	BAN40111.1	-1.305	33.93	3360	1.01	419	11	5
Protozoa	Entamoeba histolytica	BAN40139.1	-1.253	33.86	3367	1.01	426	8	1
Protozoa	Entamoeba histolytica	BAN39174.1	-1.271	34.53	3359	1.03	421	12	2
Protozoa	Entamoeba histolytica	BAN37893.1	-1.261	36.02	3359	1.07	421	12	2
Protozoa	Entamoeba histolytica	BAN39311.1	-1.356	36.86	3364	1.1	420	12	3
Protozoa	Entamoeba histolytica	BAN37717.1	-1.242	36.87	3363	1.1	424	10	1
Protozoa	Entamoeba histolytica	BAN39691.1	-1.318	38.44	3382	1.14	425	7	3
Protozoa	Entamoeba histolytica	BAN38292.1	-1.397	40.79	3359	1.21	416	16	3
Protozoa	Entamoeba invadens	BAN41679.1	-1.304	27.98	3360	0.83	421	10	0
Protozoa	Entamoeba invadens	BAN41368.1	-1.305	28.27	3360	0.84	421	10	0
Protozoa	Entamoeba invadens	BAN42393.1	-1.232	37.08	3371	1.1	419	12	0
Protozoa	Entamoeba invadens	BAN41950.1	-1.236	38.04	3365	1.13	423	8	0
Protozoa	Entamoeba invadens	BAN42323.1	-1.33	38.69	3360	1.15	420	11	0
Protozoa	Entamoeba invadens	XP_004255946.1	-0.726	81.27	3359	2.42	399	14	3
Protozoa	Giardia lamblia	EDO76855.1	-1.38	33.96	3357	1.01	420	8	2
Protozoa	Guillardia theta	XP_005841573.1	-1.263	37.68	3397	1.11	421	10	5
Protozoa	Leishmania braziliensis	XP_001563777.1	-1.213	25.69	3386	0.76	421	16	2
Protozoa	Leishmania donovani	CBZ33166.1	-1.222	23.58	3392	0.7	423	15	1
Protozoa	Leishmania infantum	CBZ08555.1	-1.222	23.58	3392	0.7	423	15	1
Protozoa	Leishmania infantum	AKR52878.1	-1.215	24.72	3398	0.73	425	12	2
Protozoa	Leishmania infantum	XP_001464664.1	-1.201	30.96	3392	0.91	426	12	1
Protozoa	Leishmania infantum	XP_003392398.1	-0.8	43.85	3352	1.31	421	14	4
Protozoa	Leishmania major	CAJ03416.1	-1.289	25.37	3390	0.75	427	11	1
Protozoa	Leishmania major	CAJ03418.1	-1.334	34.26	3386	1.01	426	10	3
Protozoa	Leishmania mexicana	CBZ25363.1	-1.374	14.57	1579	0.92	203	3	1
Protozoa	Leishmania mexicana	AKR52879.1	-1.287	32.71	3393	0.96	422	15	2
Protozoa	Leishmania mexicana	XP_003873866.1	-1.273	39.19	3394	1.15	425	12	2
Protozoa	Naegleria gruberi	EFC49060.1	-1.003	60.47	3324	1.82	415	11	0
Protozoa	Naegleria gruberi	EFC39645.1	-0.706	94.84	3311	2.86	392	18	6
Protozoa	Neospora caninum	CBZ51624.1	-1.37	23.12	3374	0.69	428	8	1
Protozoa	Neospora caninum	CBZ50501.1	-1.028	82.29	3439	2.39	410	20	7
Protozoa	Paramecium tetraurelia	AAD50290.2	-1.358	30.41	3354	0.91	416	11	1
Protozoa	Phytophthora infestans	XP_002905383.1	-1.242	33.06	3358	0.98	421	10	3
Protozoa	Phytophthora infestans	EEY55396.1	-0.94	54.65	3239	1.69	411	9	4
Protozoa	Phytophthora parasitica	ETN08985.1	-1.294	33.12	3351	0.99	420	11	1
Protozoa	Phytophthora parasitica	ETI46976.1	-1.294	33.12	3351	0.99	420	11	1
Protozoa	Phytophthora parasitica	ETI46853.1	-0.687	30.51	1180	2.59	148	4	0
Protozoa	Plasmodium berghei	CXI67121.1	-1.444	22.25	3371	0.66	421	8	1
Protozoa	Plasmodium berghei	CAH99670.1	-1.408	24.99	3361	0.74	418	9	1
Protozoa	Plasmodium berghei	CAA11847.1	-1.343	28.46	3373	0.84	417	11	2
Protozoa	Plasmodium chabaudi	XP_744890.2	-1.378	21.95	3371	0.65	420	8	2
Protozoa	Plasmodium cynomolgi	XP_004223161.1	-1.252	23.59	3306	0.71	406	14	1
Protozoa	Plasmodium falciparum	ETW55727.1	-1.414	13.47	1633	0.82	206	5	0
Protozoa	Plasmodium falciparum	ETW59332.1	-1.366	27.6	3370	0.82	416	13	1
Protozoa	Plasmodium falciparum	EWC74395.1	-1.328	29.38	3370	0.87	417	12	1
Protozoa	Plasmodium falciparum	KNG74489.1	-1.328	29.38	3370	0.87	417	12	1
Protozoa	Plasmodium falciparum	ETW28286.1	-0.935	26.29	3005	0.87	373	9	1
Protozoa	Plasmodium falciparum	KNC38143.1	-0.882	19.73	2179	0.91	270	7	0
Protozoa	Plasmodium falciparum	ETW47348.1	-1.125	17.16	1515	1.13	195	2	0
Protozoa	Plasmodium falciparum	ETW47346.1	-1.807	37.41	1791	2.09	216	6	1
Protozoa	Plasmodium inui	EUD68659.1	-1.343	23.44	3370	0.7	423	7	0
Protozoa	Plasmodium knowlesi	CAA11851.1	-1.338	30.58	3368	0.91	421	9	0
Protozoa	Plasmodium vinckei	KEG02544.1	-1.444	22.25	3371	0.66	421	8	1
Protozoa	Plasmodium vivax	XP_001616354.1	-1.331	26.71	3370	0.79	419	9	2
Protozoa	Plasmodium yoelii	CDZ13319.1	-1.444	22.25	3371	0.66	421	8	1
Protozoa	Plasmodium yoelii	CDU19036.1	-0.204	70.94	2636	2.69	314	11	11
Protozoa	Saprolegnia diclina	XP_008609205.1	-1.273	24.72	3357	0.74	421	11	0
Protozoa	Saprolegnia diclina	XP_008606624.1	-1.169	29.17	3360	0.87	427	5	0
Protozoa	Theileria annulata	XP_954051.1	-1.4	30.8	3409	0.9	423	12	2
Protozoa	Theileria parva	XP_766247.1	-1.318	24.38	3405	0.72	423	13	1
Protozoa	Theileria parva	XP_764247.1	-1.505	61.99	1484	4.18	174	11	2
Protozoa	Toxoplasma gondii	XP_002370249.1	-1.31	25.5	3372	0.76	424	8	5
Protozoa	Toxoplasma gondii	EPR59445.1	-0.836	20.23	1829	1.11	234	5	1
Protozoa	Toxoplasma gondii	EPR57720.1	-1.339	29.69	2526	1.18	315	9	1
Protozoa	Toxoplasma gondii	KYF39688.1	-0.741	24.46	1349	1.81	173	3	1
Protozoa	Trichomonas vaginalis	EAY16735.1	-1.366	39.15	3346	1.17	422	6	0
Protozoa	Trichomonas vaginalis	EAY21567.1	-0.892	26.76	1906	1.4	239	3	0
Protozoa	Trichomonas vaginalis	XP_001308729.1	-1.479	31.18	1828	1.71	225	6	1
Protozoa	Trichomonas vaginalis	XP_001308728.1	-0.718	22.15	1174	1.89	145	3	0
Protozoa	Trichomonas vaginalis	XP_001582554.1	-0.609	35.52	1295	2.74	161	5	1
Protozoa	Trypanosoma brucei	EAN77636.1	-1.166	16.16	2599	0.62	327	11	1
Protozoa	Trypanosoma brucei	XP_822465.1	-1.279	33.06	3388	0.98	426	11	2
Protozoa	Trypanosoma brucei	XP_011777437.1	-1.087	33.79	3374	1	426	11	2
Protozoa	Trypanosoma cruzi	AAC01751.1	-1.26	20.68	3385	0.61	427	11	1
Protozoa	Trypanosoma cruzi	EAN84978.1	-1.274	25.38	3388	0.75	428	10	1
Protozoa	Trypanosoma cruzi	EAN82857.1	-1.29	29.31	3343	0.88	420	10	3
Protozoa	Trypanosoma cruzi	EKG06689.1	-1.159	30.85	3404	0.91	424	12	5
Protozoa	Trypanosoma cruzi	ESS66681.1	-1.451	31.79	3334	0.95	422	8	0
Protozoa	Trypanosoma cruzi	EKF38338.1	-1.209	32.31	3405	0.95	427	10	4
Protozoa	Trypanosoma cruzi	AFC75715.1	-1.298	33.64	3389	0.99	425	11	3
Protozoa	Trypanosoma cruzi	XP_819439.1	-1.298	33.64	3389	0.99	425	11	3
Protozoa	Trypanosoma cruzi	AFC75716.1	-1.322	34.5	3391	1.02	423	13	3
Protozoa	Trypanosoma cruzi	XP_819440.1	-1.322	34.5	3391	1.02	423	13	3
Protozoa	Trypanosoma cruzi	EKG07919.1	-0.907	16.67	1380	1.21	176	4	1
Protozoa	Trypanosoma cruzi	EKF27061.1	-0.88	23.17	1381	1.68	177	3	1
Vertebrate_mammalian	Ailuropoda melanoleuca	XP_011219795.1	-1.224	25.17	3457	0.73	441	8	2
Vertebrate_mammalian	Ailuropoda melanoleuca	XP_002913317.1	-1.179	29.98	3502	0.86	431	16	4
Vertebrate_mammalian	Ailuropoda melanoleuca	XP_011217823.1	-0.821	34.25	2365	1.45	290	8	5
Vertebrate_mammalian	Balaenoptera acutorostrata	XP_007198672.1	-1.165	15.22	3417	0.45	434	10	2
Vertebrate_mammalian	Balaenoptera acutorostrata	XP_007185479.1	-1.362	24.74	3233	0.77	409	7	2
Vertebrate_mammalian	Bos mutus	ELR51604.1	-1.241	19.68	3455	0.57	441	9	1
Vertebrate_mammalian	Bos mutus	XP_005911381.1	-1.376	22.73	3475	0.65	438	11	2
Vertebrate_mammalian	Bos mutus	XP_005911380.1	-1.361	24	3459	0.69	440	8	1
Vertebrate_mammalian	Bos mutus	XP_014336740.1	-1.27	36.4	3462	1.05	438	12	1
Vertebrate_mammalian	Bos mutus	ELR48335.1	-0.485	35.56	1181	3.01	146	5	1
Vertebrate_mammalian	Bos taurus	AAI08111.1	-1.376	22.73	3475	0.65	438	11	2
Vertebrate_mammalian	Bos taurus	CAB88863.1	-1.287	22.87	3455	0.66	439	11	1
Vertebrate_mammalian	Bos taurus	DAA27703.1	-1.133	23.48	3450	0.68	439	8	4
Vertebrate_mammalian	Bos taurus	DAA16240.1	-1.15	28.79	3439	0.84	435	12	2
Vertebrate_mammalian	Bos taurus	DAA16480.1	-1.148	30.44	3449	0.88	435	13	3
Vertebrate_mammalian	Bos taurus	DAA27648.1	-1.096	31.12	3438	0.91	437	9	3
Vertebrate_mammalian	Bos taurus	DAA31746.1	-0.214	23.57	1273	1.85	164	5	1
Vertebrate_mammalian	Bubalus bubalis	XP_006048613.1	-1.376	22.73	3475	0.65	438	11	2
Vertebrate_mammalian	Bubalus bubalis	XP_006071161.1	-1.287	22.87	3455	0.66	439	11	1
Vertebrate_mammalian	Bubalus bubalis	XP_006054002.1	-1.093	29.75	3462	0.86	436	10	3
Vertebrate_mammalian	Bubalus bubalis	XP_006078264.1	-1.238	42.2	1967	2.15	230	13	6
Vertebrate_mammalian	Bubalus bubalis	XP_006049302.1	-0.335	39.06	1357	2.88	171	8	1
Vertebrate_mammalian	Callithrix jacchus	XP_008992919.1	-1.287	22.87	3455	0.66	439	11	1
Vertebrate_mammalian	Callithrix jacchus	XP_008994504.1	-1.333	27.31	3478	0.79	442	8	1
Vertebrate_mammalian	Camelus ferus	XP_014406876.1	-0.76	25.43	3146	0.81	383	14	5
Vertebrate_mammalian	Camelus ferus	XP_014420502.1	-0.589	29.88	3079	0.97	388	11	3
Vertebrate_mammalian	Camelus ferus	EPY87528.1	-0.409	31.15	1830	1.7	230	10	2
Vertebrate_mammalian	Camelus ferus	EPY78002.1	-0.87	64.81	3549	1.83	438	13	12
Vertebrate_mammalian	Camelus ferus	EPY74311.1	-0.59	27.51	1345	2.05	166	7	1
Vertebrate_mammalian	Camelus ferus	EPY76230.1	-0.366	31.79	1447	2.2	173	10	1
Vertebrate_mammalian	Camelus ferus	XP_014418340.1	-0.313	83.03	3252	2.55	395	15	15
Vertebrate_mammalian	Camelus ferus	EPY75920.1	-0.607	84.11	3115	2.7	378	17	16
Vertebrate_mammalian	Camelus ferus	EPY84692.1	-0.592	38.1	1286	2.96	158	4	4
Vertebrate_mammalian	Canis lupus	NP_001184045.1	-1.241	19.68	3455	0.57	441	9	1
Vertebrate_mammalian	Canis lupus	XP_005628794.1	-1.002	29.05	3408	0.85	432	14	4
Vertebrate_mammalian	Canis lupus	XP_022281420.1	-1.323	29.24	2668	1.1	333	9	3
Vertebrate_mammalian	Canis lupus	XP_005620115.2	-0.772	47.91	3423	1.4	435	13	2
Vertebrate_mammalian	Capra hircus	XP_017913024.1	-1.376	22.73	3475	0.65	438	11	2
Vertebrate_mammalian	Capra hircus	XP_005684485.1	-1.287	22.87	3455	0.66	439	11	1
Vertebrate_mammalian	Cavia porcellus	XP_003462848.1	-1.377	23.02	3475	0.66	435	11	5
Vertebrate_mammalian	Cavia porcellus	XP_003477948.1	-1.287	22.87	3455	0.66	439	11	1
Vertebrate_mammalian	Ceratotherium simum	XP_004427506.1	-1.296	19.6	3470	0.56	436	14	1
Vertebrate_mammalian	Ceratotherium simum	XP_004422093.1	-1.241	19.68	3455	0.57	441	9	1
Vertebrate_mammalian	Ceratotherium simum	XP_014639966.1	-1.232	19.87	3473	0.57	439	11	1
Vertebrate_mammalian	Ceratotherium simum	XP_004430251.1	-1.376	22.73	3475	0.65	438	11	2
Vertebrate_mammalian	Ceratotherium simum	XP_004425774.1	-1.253	23.28	3479	0.67	440	9	2
Vertebrate_mammalian	Chinchilla lanigera	XP_005410021.1	-1.377	23.02	3475	0.66	435	11	5
Vertebrate_mammalian	Chinchilla lanigera	XP_005405386.2	-1.287	22.87	3455	0.66	439	11	1
Vertebrate_mammalian	Chinchilla lanigera	XP_013372195.1	-0.165	37.88	2165	1.75	279	7	3
Vertebrate_mammalian	Chlorocebus sabaeus	XP_008009138.1	-1.376	22.73	3475	0.65	438	11	2
Vertebrate_mammalian	Chlorocebus sabaeus	XP_008011675.1	-1.287	22.87	3455	0.66	439	11	1
Vertebrate_mammalian	Chlorocebus sabaeus	XP_008019807.1	-0.502	38.99	872	4.47	109	1	0
Vertebrate_mammalian	Chrysochloris asiatica	XP_006873404.1	-1.402	21.56	3478	0.62	441	8	2
Vertebrate_mammalian	Chrysochloris asiatica	XP_006862603.1	-1.223	23.46	3453	0.68	435	15	1
Vertebrate_mammalian	Chrysochloris asiatica	XP_006867745.1	-1.212	27.63	3438	0.8	432	14	3
Vertebrate_mammalian	Chrysochloris asiatica	XP_006878226.1	-0.427	21.73	1841	1.18	238	5	2
Vertebrate_mammalian	Condylura cristata	XP_004673686.1	-1.287	22.87	3455	0.66	439	11	1
Vertebrate_mammalian	Cricetulus griseus	NP_001231331.1	-1.252	21.43	3453	0.62	440	10	1
Vertebrate_mammalian	Cricetulus griseus	XP_003503178.1	-1.376	23.05	3471	0.66	439	10	1
Vertebrate_mammalian	Cricetulus griseus	ERE70695.1	-1.419	23.03	3257	0.71	414	7	0
Vertebrate_mammalian	Cricetulus griseus	XP_007608762.1	-1.442	26.95	3376	0.8	427	9	0
Vertebrate_mammalian	Cricetulus griseus	EGW00211.1	-0.995	27.8	3381	0.82	436	9	2
Vertebrate_mammalian	Cricetulus griseus	EGW06596.1	-0.8	20.66	2323	0.89	295	7	3
Vertebrate_mammalian	Cricetulus griseus	XP_007625987.1	-1.076	30.46	3381	0.9	434	10	3
Vertebrate_mammalian	Cricetulus griseus	EGW07267.1	-0.423	18.44	1898	0.97	244	7	1
Vertebrate_mammalian	Cricetulus griseus	XP_007621772.1	-0.542	22.51	844	2.67	106	4	0
Vertebrate_mammalian	Cricetulus griseus	XP_003512562.2	-0.545	28.5	842	3.38	106	4	0
Vertebrate_mammalian	Cricetulus griseus	ERE73789.1	-0.645	33.5	985	3.4	130	2	0
Vertebrate_mammalian	Dasypus novemcinctus	XP_004476030.1	-1.287	22.87	3455	0.66	439	11	1
Vertebrate_mammalian	Dasypus novemcinctus	XP_004458296.1	-1.134	31.04	3479	0.89	437	14	3
Vertebrate_mammalian	Echinops telfairi	XP_004716095.1	-1.41	18.98	3478	0.55	441	8	2
Vertebrate_mammalian	Echinops telfairi	XP_004716094.1	-1.348	22.53	3462	0.65	437	8	4
Vertebrate_mammalian	Echinops telfairi	XP_012861152.1	-1.214	24.01	3457	0.69	437	10	2
Vertebrate_mammalian	Elephantulus edwardii	XP_006902942.1	-1.252	21.43	3453	0.62	440	10	1
Vertebrate_mammalian	Elephantulus edwardii	XP_006896948.1	-1.346	26.16	3478	0.75	441	9	1
Vertebrate_mammalian	Elephantulus edwardii	XP_006885173.1	-1.312	29.58	1724	1.72	210	7	2
Vertebrate_mammalian	Eptesicus fuscus	XP_008155341.1	-1.376	23.03	3474	0.66	437	13	1
Vertebrate_mammalian	Eptesicus fuscus	XP_008139741.1	-1.219	22.86	3456	0.66	438	12	1
Vertebrate_mammalian	Eptesicus fuscus	XP_008151141.1	-0.628	40.3	3300	1.22	414	13	4
Vertebrate_mammalian	Equus przewalskii	XP_008535541.1	-1.286	21.71	3454	0.63	436	14	1
Vertebrate_mammalian	Equus przewalskii	XP_008539840.1	-1.075	28.68	3452	0.83	439	11	1
Vertebrate_mammalian	Equus przewalskii	XP_008505851.1	-1.436	33.41	3322	1.01	422	9	0
Vertebrate_mammalian	Erinaceus europaeus	XP_007515831.1	-1.179	27.5	3454	0.8	436	14	1
Vertebrate_mammalian	Felis catus	AAU10465.1	-1.241	19.68	3455	0.57	441	9	1
Vertebrate_mammalian	Felis catus	XP_019683568.1	-1.393	19.06	3253	0.59	413	7	1
Vertebrate_mammalian	Felis catus	XP_003992670.1	-1.258	27.99	3465	0.81	441	7	2
Vertebrate_mammalian	Felis catus	XP_019691940.1	-1.33	32.65	3492	0.93	435	15	1
Vertebrate_mammalian	Galeopterus variegatus	XP_008578068.1	-1.376	22.73	3475	0.65	438	11	2
Vertebrate_mammalian	Galeopterus variegatus	XP_008572833.1	-0.841	26.29	3461	0.76	429	13	6
Vertebrate_mammalian	Galeopterus variegatus	XP_008577117.1	-1.319	32.7	3456	0.95	435	15	1
Vertebrate_mammalian	Galeopterus variegatus	XP_008566387.1	-1.089	40.24	3454	1.17	431	15	5
Vertebrate_mammalian	Galeopterus variegatus	XP_008572262.1	-0.729	41.43	3403	1.22	419	18	3
Vertebrate_mammalian	Gorilla gorilla	XP_004044340.1	-1.241	19.68	3455	0.57	441	9	1
Vertebrate_mammalian	Heterocephalus glaber	XP_004841131.1	-1.376	22.73	3475	0.65	438	11	2
Vertebrate_mammalian	Heterocephalus glaber	XP_004864007.1	-1.287	22.87	3455	0.66	439	11	1
Vertebrate_mammalian	Heterocephalus glaber	EHB06043.1	-1.054	29.2	3459	0.84	440	9	2
Vertebrate_mammalian	Heterocephalus glaber	XP_004854493.1	-1.053	28.99	3449	0.84	434	9	6
Vertebrate_mammalian	Heterocephalus glaber	EHB10916.1	-0.643	34.02	3292	1.03	411	9	7
Vertebrate_mammalian	Heterocephalus glaber	EHB12426.1	-0.584	22.19	2163	1.03	274	10	0
Vertebrate_mammalian	Heterocephalus glaber	EHB13749.1	-0.329	28.24	2691	1.05	310	5	0
Vertebrate_mammalian	Heterocephalus glaber	EHA97917.1	-1.015	38.68	3542	1.09	442	13	6
Vertebrate_mammalian	Heterocephalus glaber	EHB16428.1	-0.785	36.61	3305	1.11	412	14	6
Vertebrate_mammalian	Heterocephalus glaber	EHA97884.1	-0.663	36.64	3275	1.12	404	16	3
Vertebrate_mammalian	Heterocephalus glaber	EHB13399.1	-0.504	26.17	1490	1.76	195	2	2
Vertebrate_mammalian	Heterocephalus glaber	EHB10082.1	-1.609	31.59	1678	1.88	207	6	1
Vertebrate_mammalian	Heterocephalus glaber	EHB03441.1	-0.362	26.24	1372	1.91	167	5	1
Vertebrate_mammalian	Heterocephalus glaber	EHB17064.1	-0.472	27.52	1381	1.99	181	4	1
Vertebrate_mammalian	Heterocephalus glaber	EHA98145.1	-0.168	63.3	3112	2.03	383	15	9
Vertebrate_mammalian	Heterocephalus glaber	EHB17393.1	-1.225	36.57	1586	2.31	192	6	2
Vertebrate_mammalian	Heterocephalus glaber	EHB01991.1	-0.328	15.31	653	2.34	85	1	1
Vertebrate_mammalian	Heterocephalus glaber	EHB03641.1	-0.452	26.89	1004	2.68	132	2	0
Vertebrate_mammalian	Heterocephalus glaber	EHB13399.1	-1.713	23.95	835	2.87	102	4	0
Vertebrate_mammalian	Heterocephalus glaber	EHA97801.1	-0.497	48.82	1147	4.26	142	3	0
Vertebrate_mammalian	Heterocephalus glaber	EHB02487.1	-1.301	37.54	879	4.27	107	1	1
Vertebrate_mammalian	Homo sapiens	AAC09385.1	-0.967	16.67	2939	0.57	375	9	3
Vertebrate_mammalian	Homo sapiens	CAA50280.1	-1.376	22.73	3475	0.65	438	11	2
Vertebrate_mammalian	Homo sapiens	AAH08587.1	-1.287	22.87	3455	0.66	439	11	1
Vertebrate_mammalian	Homo sapiens	AAK93966.1	-0.928	22.68	2954	0.77	375	8	4
Vertebrate_mammalian	Homo sapiens	AAH71727.1	-1.254	27.75	3460	0.8	439	10	2
Vertebrate_mammalian	Homo sapiens	AAH71841.1	-1.249	27.79	3455	0.8	438	10	3
Vertebrate_mammalian	Homo sapiens	NP_115707.2	-1.38	27.66	1663	1.66	207	1	0
Vertebrate_mammalian	Jaculus jaculus	XP_004660548.1	-1.252	21.43	3453	0.62	440	10	1
Vertebrate_mammalian	Jaculus jaculus	XP_004669563.1	-1.362	21.9	3470	0.63	437	12	1
Vertebrate_mammalian	Jaculus jaculus	XP_004669564.1	-1.376	22.73	3475	0.65	438	11	2
Vertebrate_mammalian	Leptonychotes weddellii	XP_006728725.1	-1.287	22.87	3455	0.66	439	11	1
Vertebrate_mammalian	Leptonychotes weddellii	XP_006737953.1	-1.347	23.32	3474	0.67	435	15	1
Vertebrate_mammalian	Leptonychotes weddellii	XP_006737647.1	-1.311	24.77	3472	0.71	433	16	1
Vertebrate_mammalian	Leptonychotes weddellii	XP_006729120.1	-1.234	29.18	3461	0.84	438	10	3
Vertebrate_mammalian	Leptonychotes weddellii	XP_006745012.1	-0.829	27.17	3165	0.86	394	15	4
Vertebrate_mammalian	Lipotes vexillifer	XP_007462304.1	-1.391	21.31	3472	0.61	440	10	1
Vertebrate_mammalian	Lipotes vexillifer	XP_007457265.1	-1.224	26.91	3456	0.78	439	8	4
Vertebrate_mammalian	Lipotes vexillifer	XP_007458464.1	-1.158	28.93	3457	0.84	434	12	4
Vertebrate_mammalian	Lipotes vexillifer	XP_007451496.1	-0.123	31.4	1210	2.6	154	4	2
Vertebrate_mammalian	Macaca fascicularis	XP_015304294.1	-1.241	19.68	3455	0.57	441	9	1
Vertebrate_mammalian	Macaca fascicularis	XP_005569638.1	-1.376	22.73	3475	0.65	438	11	2
Vertebrate_mammalian	Macaca fascicularis	XP_015290811.1	-0.408	25.63	2263	1.13	291	4	2
Vertebrate_mammalian	Macaca fascicularis	XP_005594125.2	-0.918	43.32	2678	1.62	343	11	2
Vertebrate_mammalian	Macaca mulatta	AFH31386.1	-1.377	23.02	3475	0.66	435	11	5
Vertebrate_mammalian	Macaca mulatta	XP_014992221.1	-1.287	22.87	3455	0.66	439	11	1
Vertebrate_mammalian	Macaca mulatta	XP_015004091.1	-1.286	24.43	3479	0.7	438	10	4
Vertebrate_mammalian	Macaca mulatta	XP_001108047.2	-1.125	29.35	3441	0.85	436	13	1
Vertebrate_mammalian	Macaca mulatta	XP_014983231.1	-0.957	38.09	2678	1.42	344	10	2
Vertebrate_mammalian	Mesocricetus auratus	XP_005073762.1	-1.278	21.42	3454	0.62	440	10	1
Vertebrate_mammalian	Mesocricetus auratus	XP_012972153.1	-1.448	22.47	3471	0.65	437	10	3
Vertebrate_mammalian	Microtus ochrogaster	XP_005347640.1	-1.255	22.87	3454	0.66	439	10	2
Vertebrate_mammalian	Microtus ochrogaster	XP_013207515.1	-1.241	29.86	3450	0.87	432	14	2
Vertebrate_mammalian	Monodelphis domestica	XP_016284012.1	-0.914	17.31	3119	0.55	388	13	3
Vertebrate_mammalian	Monodelphis domestica	XP_007484262.1	-1.288	24.58	3458	0.71	438	12	1
Vertebrate_mammalian	Mus musculus	AAH18223.1	-1.252	21.43	3453	0.62	440	10	1
Vertebrate_mammalian	Mus musculus	AAH18235.1	-1.375	26.77	3474	0.77	437	12	2
Vertebrate_mammalian	Mus musculus	AAH04005.1	-1.346	30.37	3457	0.88	436	12	3
Vertebrate_mammalian	Mus musculus	NP_079738.2	-1.587	24	1667	1.44	204	2	1
Vertebrate_mammalian	Mustela putorius	XP_012915112.1	-1.241	19.68	3455	0.57	441	9	1
Vertebrate_mammalian	Mustela putorius	XP_012900240.1	-1.075	27.02	3035	0.89	384	7	2
Vertebrate_mammalian	Mustela putorius	XP_004760082.1	-1.304	46.16	3423	1.35	433	10	0
Vertebrate_mammalian	Myotis brandtii	XP_005885616.1	-1.427	21.02	3282	0.64	415	8	1
Vertebrate_mammalian	Myotis brandtii	XP_014398109.1	-0.713	25.37	3075	0.83	389	11	3
Vertebrate_mammalian	Myotis brandtii	EPQ10000.1	-0.648	19.37	2272	0.85	287	8	3
Vertebrate_mammalian	Myotis brandtii	XP_005861493.1	-1.124	38.74	3485	1.11	436	16	3
Vertebrate_mammalian	Myotis brandtii	XP_014393880.1	-1.159	30.44	2595	1.17	325	9	3
Vertebrate_mammalian	Myotis brandtii	EPQ04746.1	-1.524	30.41	2532	1.2	320	7	0
Vertebrate_mammalian	Myotis brandtii	XP_014388231.1	-0.56	43.67	3023	1.44	375	17	4
Vertebrate_mammalian	Myotis brandtii	EPQ11802.1	-0.113	26.47	1171	2.26	146	3	1
Vertebrate_mammalian	Myotis brandtii	EPQ04712.1	-0.803	22.12	452	4.89	52	1	1
Vertebrate_mammalian	Myotis davidii	ELK23898.1	-1.182	25.23	3448	0.73	442	8	1
Vertebrate_mammalian	Myotis davidii	ELK31048.1	-1.071	24.14	2900	0.83	366	10	2
Vertebrate_mammalian	Myotis davidii	ELK31903.1	-1.247	32.93	1822	1.81	228	8	1
Vertebrate_mammalian	Myotis davidii	ELK25649.1	-0.027	22.43	1204	1.86	151	6	1
Vertebrate_mammalian	Myotis lucifugus	XP_006089394.1	-1.265	23.15	3456	0.67	437	10	4
Vertebrate_mammalian	Myotis lucifugus	XP_014302093.1	-1.256	26.97	2707	1	343	3	3
Vertebrate_mammalian	Nannospalax galili	XP_008844329.1	-1.266	22.3	3453	0.65	436	14	1
Vertebrate_mammalian	Nannospalax galili	XP_008841497.1	-1.377	23.02	3475	0.66	435	11	5
Vertebrate_mammalian	Nomascus leucogenys	XP_003271170.1	-1.241	19.68	3455	0.57	441	9	1
Vertebrate_mammalian	Nomascus leucogenys	XP_003280200.1	-1.377	23.02	3475	0.66	435	11	5
Vertebrate_mammalian	Nomascus leucogenys	XP_012354840.1	-1.128	26.82	3281	0.82	413	15	2
Vertebrate_mammalian	Nomascus leucogenys	XP_012354839.1	-1.042	35.32	3454	1.02	434	10	7
Vertebrate_mammalian	Nomascus leucogenys	XP_012354837.1	-1.042	35.32	3454	1.02	434	10	7
Vertebrate_mammalian	Nomascus leucogenys	XP_012367572.1	-0.326	32.16	3078	1.04	380	16	4
Vertebrate_mammalian	Nomascus leucogenys	XP_012362838.1	-0.389	26.42	2271	1.16	290	4	4
Vertebrate_mammalian	Nomascus leucogenys	XP_012354841.1	-1.071	38.08	3151	1.21	400	9	1
Vertebrate_mammalian	Nomascus leucogenys	XP_012354147.1	-0.19	42.54	2233	1.91	286	9	2
Vertebrate_mammalian	Ochotona princeps	XP_004599948.1	-1.292	20.56	3454	0.6	437	12	2
Vertebrate_mammalian	Ochotona princeps	XP_004586009.1	-1.377	27.06	3474	0.78	436	12	3
Vertebrate_mammalian	Octodon degus	XP_004644207.1	-1.361	24	3459	0.69	440	8	1
Vertebrate_mammalian	Octodon degus	XP_012372792.1	-1.192	29.22	3456	0.85	440	10	1
Vertebrate_mammalian	Octodon degus	XP_012370849.1	-0.517	42.4	3278	1.29	397	17	10
Vertebrate_mammalian	Odobenus rosmarus	XP_004410176.1	-1.401	21.54	3436	0.63	434	12	0
Vertebrate_mammalian	Odobenus rosmarus	XP_012422175.1	-1.232	23.85	3438	0.69	440	9	1
Vertebrate_mammalian	Odobenus rosmarus	XP_004410177.1	-1.325	26.77	3474	0.77	438	11	2
Vertebrate_mammalian	Odobenus rosmarus	XP_012415853.1	-1.382	29.47	3495	0.84	437	12	2
Vertebrate_mammalian	Odobenus rosmarus	XP_012418944.1	-1.056	35.94	3450	1.04	436	12	3
Vertebrate_mammalian	Odobenus rosmarus	XP_004417721.1	-0.913	12.88	932	1.38	119	4	0
Vertebrate_mammalian	Odobenus rosmarus	XP_004405705.1	-0.682	16.36	550	2.97	73	0	0
Vertebrate_mammalian	Orcinus orca	XP_012393082.1	-1.376	22.73	3475	0.65	438	11	2
Vertebrate_mammalian	Orcinus orca	XP_004282402.1	-1.361	24	3459	0.69	440	8	1
Vertebrate_mammalian	Orcinus orca	XP_004270159.1	-1.284	37.06	3454	1.07	437	11	3
Vertebrate_mammalian	Orycteropus afer	XP_007952892.1	-1.512	33.35	3448	0.97	428	16	1
Vertebrate_mammalian	Orycteropus afer	XP_007947607.1	-1.113	34.37	3375	1.02	430	8	1
Vertebrate_mammalian	Orycteropus afer	XP_007949589.1	-0.698	38.28	2325	1.65	292	5	2
Vertebrate_mammalian	Orycteropus afer	XP_007954680.1	-0.782	76.9	3472	2.21	429	17	9
Vertebrate_mammalian	Orycteropus afer	XP_007943409.1	-0.675	35.32	1274	2.77	158	3	0
Vertebrate_mammalian	Oryctolagus cuniculus	NP_001075500.1	-1.376	22.73	3475	0.65	438	11	2
Vertebrate_mammalian	Oryctolagus cuniculus	AAA18502.1	-1.287	22.87	3455	0.66	439	11	1
Vertebrate_mammalian	Otolemur garnettii	XP_003787824.1	-1.376	22.73	3475	0.65	438	11	2
Vertebrate_mammalian	Otolemur garnettii	XP_012660525.1	-0.628	20.23	2274	0.89	288	9	1
Vertebrate_mammalian	Otolemur garnettii	XP_012664186.1	-1.596	35.68	1962	1.82	242	5	3
Vertebrate_mammalian	Ovis aries	XP_014954960.1	-1.429	20.71	3476	0.6	437	11	3
Vertebrate_mammalian	Ovis aries	XP_011956972.1	-1.163	20.82	3458	0.6	436	10	3
Vertebrate_mammalian	Ovis aries	XP_012003836.1	-1.129	21.91	3423	0.64	438	9	3
Vertebrate_mammalian	Ovis aries	XP_011964454.1	-1.376	22.73	3475	0.65	438	11	2
Vertebrate_mammalian	Ovis aries	XP_014953624.1	-1.287	22.87	3455	0.66	439	11	1
Vertebrate_mammalian	Ovis aries	XP_004008202.1	-1.287	22.87	3455	0.66	439	11	1
Vertebrate_mammalian	Ovis aries	XP_012040812.1	-1.287	22.87	3455	0.66	439	11	1
Vertebrate_mammalian	Ovis aries	XP_012021221.1	-1.271	22.78	3468	0.66	435	14	2
Vertebrate_mammalian	Ovis aries	XP_004004140.1	-1.26	24.9	3454	0.72	441	7	3
Vertebrate_mammalian	Ovis aries	XP_012027733.1	-1.172	26.07	3452	0.76	434	14	2
Vertebrate_mammalian	Ovis aries	XP_012025307.1	-1.164	28.41	3450	0.82	438	8	4
Vertebrate_mammalian	Ovis aries	XP_011977736.1	-1.062	31.78	3493	0.91	441	9	7
Vertebrate_mammalian	Pan paniscus	XP_003809576.1	-1.287	22.87	3455	0.66	439	11	1
Vertebrate_mammalian	Pan paniscus	XP_008960522.1	-1.325	23.49	3236	0.73	409	9	0
Vertebrate_mammalian	Pan paniscus	XP_008960002.1	-1.032	22.26	2605	0.85	336	7	1
Vertebrate_mammalian	Pan paniscus	XP_014198971.1	-0.348	41.54	2239	1.86	290	6	2
Vertebrate_mammalian	Pan paniscus	XP_008960002.1	-0.846	34.48	870	3.96	104	2	2
Vertebrate_mammalian	Pan troglodytes	BAK63962.1	-1.298	19.11	3453	0.55	441	8	2
Vertebrate_mammalian	Pan troglodytes	BAK62410.1	-1.241	19.68	3455	0.57	441	9	1
Vertebrate_mammalian	Pan troglodytes	JAA14486.1	-1.377	23.02	3475	0.66	435	11	5
Vertebrate_mammalian	Pan troglodytes	XP_001138897.2	-1.248	25.74	3458	0.74	434	13	4
Vertebrate_mammalian	Pan troglodytes	BAK62491.1	-1.343	28.96	3453	0.84	436	12	3
Vertebrate_mammalian	Pan troglodytes	XP_009449807.1	-0.717	94.67	3718	2.55	459	17	6
Vertebrate_mammalian	Panthera tigris	XP_007090174.1	-1.241	19.68	3455	0.57	441	9	1
Vertebrate_mammalian	Panthera tigris	XP_007083758.1	-1.347	24.63	3491	0.71	437	10	4
Vertebrate_mammalian	Pantholops hodgsonii	XP_005971075.1	-1.348	21.97	3459	0.64	439	10	0
Vertebrate_mammalian	Pantholops hodgsonii	XP_005971076.1	-1.376	22.73	3475	0.65	438	11	2
Vertebrate_mammalian	Pantholops hodgsonii	XP_005980684.1	-1.233	25.49	3453	0.74	440	9	2
Vertebrate_mammalian	Pantholops hodgsonii	XP_005983523.1	-1.131	29.49	3459	0.85	436	10	5
Vertebrate_mammalian	Pantholops hodgsonii	XP_005967408.1	-1.199	35.97	3447	1.04	434	14	2
Vertebrate_mammalian	Pantholops hodgsonii	XP_005965035.1	-1.705	23.4	1966	1.19	243	6	1
Vertebrate_mammalian	Pantholops hodgsonii	XP_005965574.1	-1.411	24.85	2012	1.24	251	4	2
Vertebrate_mammalian	Pantholops hodgsonii	XP_005963050.1	-1.647	27.69	1950	1.42	244	4	0
Vertebrate_mammalian	Pantholops hodgsonii	XP_005965035.1	-0.079	13.39	747	1.79	94	4	0
Vertebrate_mammalian	Pantholops hodgsonii	XP_005974090.1	-0.754	30.12	1527	1.97	188	5	0
Vertebrate_mammalian	Pantholops hodgsonii	XP_005980082.1	-0.753	67.86	2682	2.53	314	12	14
Vertebrate_mammalian	Pantholops hodgsonii	XP_005978307.1	-0.777	72.31	2420	2.99	289	13	8
Vertebrate_mammalian	Peromyscus maniculatus	XP_006994680.1	-1.365	20.13	3477	0.58	437	11	3
Vertebrate_mammalian	Peromyscus maniculatus	XP_006995148.1	-1.252	21.43	3453	0.62	440	10	1
Vertebrate_mammalian	Physeter catodon	XP_007116201.1	-1.172	17.1	3451	0.5	439	10	2
Vertebrate_mammalian	Physeter catodon	XP_007116560.1	-1.287	22.87	3455	0.66	439	11	1
Vertebrate_mammalian	Physeter catodon	XP_007115398.1	-1.22	26.9	3457	0.78	436	11	4
Vertebrate_mammalian	Physeter catodon	XP_007117791.1	-1.181	29.17	3462	0.84	439	9	3
Vertebrate_mammalian	Physeter catodon	XP_007104009.1	-1.256	53.51	3364	1.59	421	11	5
Vertebrate_mammalian	Pongo abelii	XP_009240283.1	-1.287	22.87	3455	0.66	439	11	1
Vertebrate_mammalian	Pongo abelii	NP_001126911.1	-1.219	28.37	3454	0.82	438	10	3
Vertebrate_mammalian	Pongo abelii	XP_009233299.1	-0.291	37.45	2163	1.73	274	10	1
Vertebrate_mammalian	Pteropus alecto	XP_015452447.1	-1.343	20.23	3460	0.58	438	9	2
Vertebrate_mammalian	Pteropus alecto	XP_006927119.1	-1.052	29.24	3454	0.85	438	11	1
Vertebrate_mammalian	Pteropus alecto	ELK04411.1	-1.028	17.09	1521	1.12	196	4	1
Vertebrate_mammalian	Pteropus alecto	ELK10608.1	-1.099	12.97	1002	1.29	127	2	0
Vertebrate_mammalian	Pteropus alecto	ELK00148.1	-0.485	23.41	1794	1.3	233	5	1
Vertebrate_mammalian	Pteropus alecto	ELK00188.1	-0.415	15.97	1002	1.59	130	2	1
Vertebrate_mammalian	Pteropus alecto	ELK04411.1	-1.609	29.43	1597	1.84	199	4	0
Vertebrate_mammalian	Pteropus alecto	ELK00147.1	-1.481	27.1	1476	1.84	185	1	1
Vertebrate_mammalian	Pteropus alecto	ELK02149.1	-0.216	11.76	595	1.98	73	3	0
Vertebrate_mammalian	Pteropus alecto	ELK04492.1	-0.994	47.64	2015	2.36	243	7	4
Vertebrate_mammalian	Pteropus alecto	ELK11625.1	-0.274	26.64	1051	2.53	134	3	0
Vertebrate_mammalian	Pteropus alecto	ELK08869.1	-1.035	56.61	2049	2.76	251	6	3
Vertebrate_mammalian	Pteropus alecto	ELK10617.1	-0.812	31.25	1120	2.79	140	2	2
Vertebrate_mammalian	Pteropus alecto	XP_015446424.1	-0.85	81.58	1900	4.29	231	5	2
Vertebrate_mammalian	Rattus norvegicus	AAI11708.1	-1.252	21.43	3453	0.62	440	10	1
Vertebrate_mammalian	Rattus norvegicus	AAH74016.1	-1.375	26.77	3474	0.77	437	12	2
Vertebrate_mammalian	Rattus norvegicus	EDL88755.1	-0.743	28.85	728	3.96	86	3	0
Vertebrate_mammalian	Saimiri boliviensis	XP_010347515.1	-1.186	29.22	3456	0.85	440	9	2
Vertebrate_mammalian	Saimiri boliviensis	XP_010341576.1	-1.342	28.85	3258	0.89	408	12	2
Vertebrate_mammalian	Saimiri boliviensis	XP_010345028.1	-0.738	29.65	3305	0.9	415	15	6
Vertebrate_mammalian	Saimiri boliviensis	XP_003926376.1	-1.14	31.28	3453	0.91	437	11	3
Vertebrate_mammalian	Sorex araneus	XP_004620337.1	-1.401	21.53	3437	0.63	436	10	0
Vertebrate_mammalian	Sorex araneus	XP_004605961.1	-1.266	22.3	3453	0.65	436	14	1
Vertebrate_mammalian	Sorex araneus	XP_004620338.1	-1.375	27.63	3475	0.8	441	9	1
Vertebrate_mammalian	Sus scrofa	XP_003129826.2	-1.238	20.17	3471	0.58	436	14	1
Vertebrate_mammalian	Sus scrofa	XP_020933437.1	-1.376	22.73	3475	0.65	438	11	2
Vertebrate_mammalian	Sus scrofa	NP_001090887.1	-1.287	22.87	3455	0.66	439	11	1
Vertebrate_mammalian	Sus scrofa	XP_005656114.2	-1.194	27.86	3482	0.8	438	9	3
Vertebrate_mammalian	Trichechus manatus	XP_004370231.1	-1.452	18.69	3477	0.54	439	11	1
Vertebrate_mammalian	Trichechus manatus	XP_004370230.1	-1.393	21.03	3472	0.61	440	8	2
Vertebrate_mammalian	Trichechus manatus	XP_004381436.1	-1.215	28.36	3456	0.82	438	10	3
Vertebrate_mammalian	Trichechus manatus	XP_004377187.1	-1.159	29.06	3476	0.84	438	12	1
Vertebrate_mammalian	Trichechus manatus	XP_004385613.1	-0.592	32	3094	1.03	396	6	2
Vertebrate_mammalian	Tupaia chinensis	ELV10818.1	-1.287	22.87	3455	0.66	439	11	1
Vertebrate_mammalian	Tupaia chinensis	ELW50063.1	-1.748	25.79	1939	1.33	242	3	1
Vertebrate_mammalian	Tupaia chinensis	ELW58289.1	-0.339	29.86	2244	1.33	281	11	3
Vertebrate_mammalian	Tupaia chinensis	ELW69891.1	-0.882	45.06	3329	1.35	415	11	6
Vertebrate_mammalian	Tupaia chinensis	ELV10609.1	-0.22	27.5	1891	1.45	242	9	1
Vertebrate_mammalian	Tupaia chinensis	ELW63183.1	-1.388	28.18	1916	1.47	230	7	7
Vertebrate_mammalian	Tupaia chinensis	ELW57346.1	-0.366	20.63	1309	1.58	167	5	0
Vertebrate_mammalian	Tupaia chinensis	XP_006143728.1	-1.675	30.29	1783	1.7	222	3	2
Vertebrate_mammalian	Tupaia chinensis	ELW53465.1	-0.851	32.61	1809	1.8	229	7	0
Vertebrate_mammalian	Tupaia chinensis	XP_014437706.1	-1.424	38.66	1966	1.97	244	5	1
Vertebrate_mammalian	Tupaia chinensis	ELW67286.1	-1.513	14.82	742	2	97	1	0
Vertebrate_mammalian	Tupaia chinensis	XP_014446456.1	-1.027	19.67	966	2.04	122	1	0
Vertebrate_mammalian	Tupaia chinensis	ELW64170.1	-1.44	21.72	1059	2.05	135	2	0
Vertebrate_mammalian	Tupaia chinensis	ELW69021.1	-0.362	41.77	2035	2.05	245	12	4
Vertebrate_mammalian	Tupaia chinensis	ELW48924.1	-0.09	25.02	1079	2.32	138	3	1
Vertebrate_mammalian	Tupaia chinensis	ELW61798.1	-0.067	28.29	1202	2.35	155	3	0
Vertebrate_mammalian	Tupaia chinensis	ELW48485.1	-1.654	24.76	1050	2.36	133	4	0
Vertebrate_mammalian	Tupaia chinensis	ELW72863.1	-0.149	32.72	1253	2.61	154	3	0
Vertebrate_mammalian	Tupaia chinensis	ELW67109.1	-0.722	23.92	878	2.72	115	1	0
Vertebrate_mammalian	Tupaia chinensis	ELW48333.1	-0.048	41.47	1519	2.73	184	5	1
Vertebrate_mammalian	Tupaia chinensis	ELW67662.1	-0.952	45.12	1618	2.79	193	9	1
Vertebrate_mammalian	Tupaia chinensis	ELW49217.1	-1.23	55.93	1931	2.9	231	12	1
Vertebrate_mammalian	Tupaia chinensis	ELW58288.1	-0.603	38.7	1137	3.4	138	2	0
Vertebrate_mammalian	Tupaia chinensis	ELW61434.1	-0.613	51.32	1481	3.47	174	9	2
Vertebrate_mammalian	Tupaia chinensis	ELW56013.1	-0.391	43.12	1229	3.51	152	3	1
Vertebrate_mammalian	Tupaia chinensis	ELW48722.1	-0.495	46.53	1225	3.8	147	5	8
Vertebrate_mammalian	Tupaia chinensis	ELW52795.1	-0.967	23.53	595	3.95	76	1	0
Vertebrate_mammalian	Tupaia chinensis	ELW50126.1	-0.771	39.28	942	4.17	120	2	1
Vertebrate_mammalian	Tupaia chinensis	ELW67285.1	-0.258	64.86	1326	4.89	157	6	2
Vertebrate_mammalian	Tursiops truncatus	XP_019784672.1	-0.431	139.59	3718	3.75	448	23	15
Vertebrate_mammalian	Vicugna pacos	XP_006220477.1	-1.44	21.16	3402	0.62	427	9	3
Vertebrate_mammalian	Vicugna pacos	XP_006219864.1	-0.885	19.6	3113	0.63	394	9	1
Vertebrate_mammalian	Vicugna pacos	XP_006204402.1	-1.287	22.87	3455	0.66	439	11	1
Vertebrate_mammalian	Vicugna pacos	XP_006219859.1	-1.453	33.44	3469	0.96	439	8	3
Vertebrate_others	Alligator mississippiensis	XP_019339978.1	-1.369	21.27	3479	0.61	440	9	2
Vertebrate_others	Alligator mississippiensis	XP_006268032.1	-1.059	23.7	3460	0.68	435	12	4
Vertebrate_others	Alligator mississippiensis	XP_006269814.1	-1.194	25.17	3457	0.73	436	12	3
Vertebrate_others	Alligator mississippiensis	KYO28061.1	-1.24	25.74	3419	0.75	434	11	1
Vertebrate_others	Alligator sinensis	XP_006021708.1	-1.369	21.27	3479	0.61	440	9	2
Vertebrate_others	Alligator sinensis	XP_014373316.1	-1.059	23.7	3460	0.68	435	12	4
Vertebrate_others	Alligator sinensis	XP_006020539.1	-1.264	25.46	3457	0.74	437	13	1
Vertebrate_others	Alligator sinensis	XP_014375900.1	-0.406	29.88	1874	1.59	234	6	0
Vertebrate_others	Anas platyrhynchos	XP_005026915.1	-0.914	17.31	3119	0.55	388	13	3
Vertebrate_others	Anas platyrhynchos	XP_005009768.1	-1.309	23.73	3456	0.69	435	14	2
Vertebrate_others	Anolis carolinensis	XP_003220757.1	-1.431	22.41	3481	0.64	439	11	1
Vertebrate_others	Anolis carolinensis	XP_003226101.1	-1.205	29.49	3459	0.85	438	11	2
Vertebrate_others	Astyanax mexicanus	XP_015460379.1	-1.277	20.5	3464	0.59	435	15	1
Vertebrate_others	Astyanax mexicanus	XP_007245773.1	-1.336	20.83	3457	0.6	437	11	3
Vertebrate_others	Astyanax mexicanus	XP_015460625.1	-0.933	19.26	3115	0.62	391	11	2
Vertebrate_others	Astyanax mexicanus	XP_007234722.1	-1.328	26.7	3483	0.77	437	13	1
Vertebrate_others	Astyanax mexicanus	XP_015462111.1	-1.367	27.34	3475	0.79	440	10	1
Vertebrate_others	Astyanax mexicanus	XP_007258654.1	-1.037	43.3	3510	1.23	431	13	8
Vertebrate_others	Callorhinchus milii	XP_007882699.1	-1.225	23.88	3475	0.69	439	12	0
Vertebrate_others	Callorhinchus milii	AFK11641.1	-1.276	25.6	3477	0.74	442	9	0
Vertebrate_others	Callorhinchus milii	AFP01072.1	-1.269	27.02	3479	0.78	435	12	4
Vertebrate_others	Callorhinchus milii	NP_001279518.1	-1.151	28.17	3479	0.81	442	9	0
Vertebrate_others	Callorhinchus milii	XP_007906943.1	-1.258	32.61	3496	0.93	438	11	2
Vertebrate_others	Callorhinchus milii	XP_007910103.1	-1.378	35.96	3476	1.03	438	13	0
Vertebrate_others	Calypte anna	XP_008496021.1	-1.369	21.27	3479	0.61	440	9	2
Vertebrate_others	Calypte anna	XP_008488837.1	-1.309	23.73	3456	0.69	435	14	2
Vertebrate_others	Chrysemys picta	XP_005301269.1	-1.359	24.3	3457	0.7	434	16	1
Vertebrate_others	Chrysemys picta	XP_005302147.1	-1.062	24.27	3461	0.7	438	11	2
Vertebrate_others	Chrysemys picta	XP_005302149.1	-1.138	24.58	3458	0.71	437	12	2
Vertebrate_others	Chrysemys picta	XP_005309634.1	-1.488	34.21	3479	0.98	436	13	2
Vertebrate_others	Chrysemys picta	XP_005288884.2	-0.895	43.77	3404	1.29	428	13	0
Vertebrate_others	Corvus brachyrhynchos	KFO62160.1	-1.287	26.63	3455	0.77	439	10	2
Vertebrate_others	Corvus brachyrhynchos	XP_008632809.1	-1.488	34.21	3479	0.98	436	13	2
Vertebrate_others	Cynoglossus semilaevis	XP_008319519.1	-1.316	19.57	3474	0.56	434	15	2
Vertebrate_others	Cynoglossus semilaevis	XP_008329253.1	-1.121	23.38	3465	0.67	439	8	3
Vertebrate_others	Cynoglossus semilaevis	XP_008329252.1	-1.199	26.19	3474	0.75	435	14	2
Vertebrate_others	Cynoglossus semilaevis	XP_008329250.1	-1.255	29.21	3492	0.84	442	8	1
Vertebrate_others	Cynoglossus semilaevis	XP_008306413.1	-1.037	29.2	3425	0.85	428	11	2
Vertebrate_others	Cynoglossus semilaevis	XP_008329251.1	-1.188	30.76	3478	0.88	438	11	1
Vertebrate_others	Danio rerio	NP_571338.1	-1.246	17.68	3451	0.51	438	12	1
Vertebrate_others	Danio rerio	NP_001017795.1	-1.394	19.6	3470	0.56	437	12	2
Vertebrate_others	Danio rerio	AAY85516.1	-1.263	20.57	3452	0.6	437	11	3
Vertebrate_others	Danio rerio	NP_001002371.1	-1.298	26.41	3484	0.76	442	8	1
Vertebrate_others	Danio rerio	NP_956303.1	-1.23	28.24	3470	0.81	439	11	1
Vertebrate_others	Danio rerio	NP_001035074.1	-1.288	36.69	3461	1.06	432	16	3
Vertebrate_others	Danio rerio	NP_001157466.1	-1.14	39.66	3454	1.15	432	8	1
Vertebrate_others	Ficedula albicollis	XP_005044189.1	-1.287	26.63	3455	0.77	439	10	2
Vertebrate_others	Ficedula albicollis	XP_005057373.1	-1.488	34.21	3479	0.98	436	13	2
Vertebrate_others	Gallus gallus	XP_015151875.1	-1.337	21.58	3475	0.62	436	14	1
Vertebrate_others	Gallus gallus	AAA48757.1	-1.309	23.73	3456	0.69	435	14	2
Vertebrate_others	Geospiza fortis	XP_005422216.1	-1.369	21.27	3479	0.61	440	9	2
Vertebrate_others	Geospiza fortis	XP_005421205.1	-1.287	26.63	3455	0.77	439	10	2
Vertebrate_others	Haplochromis burtoni	XP_014195087.1	-1.263	20.2	3465	0.58	435	15	1
Vertebrate_others	Haplochromis burtoni	XP_014195086.1	-1.257	20.2	3465	0.58	439	10	1
Vertebrate_others	Haplochromis burtoni	XP_005947285.1	-1.363	25.87	3479	0.74	440	9	2
Vertebrate_others	Haplochromis burtoni	XP_005919352.1	-1.374	26.78	3473	0.77	440	10	1
Vertebrate_others	Haplochromis burtoni	XP_005922591.1	-1.257	41	3439	1.19	431	8	3
Vertebrate_others	Latimeria chalumnae	XP_005993968.1	-1.149	28.32	3461	0.82	441	8	2
Vertebrate_others	Latimeria chalumnae	XP_006013677.1	-1.356	28.94	3490	0.83	435	14	4
Vertebrate_others	Latimeria chalumnae	XP_005992709.1	-1.015	37.26	3489	1.07	432	11	4
Vertebrate_others	Lepisosteus oculatus	XP_006631264.1	-1.306	20.8	3462	0.6	440	10	1
Vertebrate_others	Lepisosteus oculatus	XP_015218409.1	-1.374	22.48	3470	0.65	434	15	2
Vertebrate_others	Lepisosteus oculatus	XP_006639575.1	-1.366	23.87	3477	0.69	437	11	3
Vertebrate_others	Lepisosteus oculatus	XP_015218410.1	-1.286	26.11	3217	0.81	407	10	0
Vertebrate_others	Lepisosteus oculatus	XP_006634422.1	-1.325	38.42	3462	1.11	436	9	0
Vertebrate_others	Maylandia zebra	XP_014267441.1	-1.357	21.6	3473	0.62	436	13	1
Vertebrate_others	Maylandia zebra	XP_004572773.1	-1.281	24.21	3469	0.7	439	11	1
Vertebrate_others	Maylandia zebra	XP_004553494.1	-1.363	25.87	3479	0.74	440	9	2
Vertebrate_others	Maylandia zebra	XP_004572772.1	-1.26	28.32	3460	0.82	437	11	2
Vertebrate_others	Maylandia zebra	XP_004552043.1	-1.276	40.98	3441	1.19	430	11	1
Vertebrate_others	Meleagris gallopavo	XP_003212096.2	-1.418	20.42	3477	0.59	439	10	2
Vertebrate_others	Meleagris gallopavo	XP_003204452.1	-1.309	23.73	3456	0.69	435	14	2
Vertebrate_others	Melopsittacus undulatus	XP_005146851.1	-1.369	21.27	3479	0.61	440	9	2
Vertebrate_others	Melopsittacus undulatus	XP_005153223.1	-1.309	23.73	3456	0.69	435	14	2
Vertebrate_others	Neolamprologus brichardi	XP_006799668.1	-1.394	22.16	3474	0.64	435	12	4
Vertebrate_others	Neolamprologus brichardi	XP_006783619.1	-1.363	25.87	3479	0.74	440	9	2
Vertebrate_others	Neolamprologus brichardi	XP_006795062.1	-1.251	41.22	3445	1.2	433	8	1
Vertebrate_others	Oreochromis niloticus	XP_013132589.1	-1.303	25.32	3475	0.73	434	15	2
Vertebrate_others	Oreochromis niloticus	XP_003438367.2	-1.363	25.87	3479	0.74	440	9	2
Vertebrate_others	Oryzias latipes	XP_004077036.1	-1.405	20.41	3479	0.59	434	15	2
Vertebrate_others	Oryzias latipes	XP_004074126.1	-1.197	20.75	3470	0.6	438	11	2
Vertebrate_others	Oryzias latipes	BAA34370.1	-1.377	30.18	3479	0.87	439	11	0
Vertebrate_others	Poecilia formosa	XP_007567352.1	-1.348	26.16	3478	0.75	437	13	1
Vertebrate_others	Poecilia formosa	XP_007569159.1	-1.147	26.23	3431	0.76	429	11	1
Vertebrate_others	Poecilia formosa	XP_016526501.1	-1.294	29.61	3479	0.85	435	13	3
Vertebrate_others	Poecilia formosa	XP_007560079.1	-1.245	31.42	3469	0.91	439	7	5
Vertebrate_others	Poecilia formosa	XP_007560080.1	-1.202	32.48	3479	0.93	442	7	1
Vertebrate_others	Poecilia reticulata	XP_008421113.1	-1.329	22.98	3481	0.66	441	8	1
Vertebrate_others	Poecilia reticulata	XP_008427065.1	-1.317	23.29	3478	0.67	437	12	2
Vertebrate_others	Poecilia reticulata	XP_008404509.1	-1.271	27.33	3476	0.79	438	10	3
Vertebrate_others	Poecilia reticulata	XP_008421114.1	-1.269	28.19	3477	0.81	442	8	1
Vertebrate_others	Poecilia reticulata	XP_008394870.1	-1.204	30.28	3435	0.88	430	10	1
Vertebrate_others	Pseudopodoces humilis	XP_005518198.1	-1.254	25.46	3456	0.74	439	10	2
Vertebrate_others	Pseudopodoces humilis	XP_005524847.1	-1.488	34.21	3479	0.98	436	13	2
Vertebrate_others	Pundamilia nyererei	XP_005733784.1	-1.401	19.83	3479	0.57	437	13	1
Vertebrate_others	Pundamilia nyererei	XP_005739861.1	-1.257	20.2	3465	0.58	439	10	1
Vertebrate_others	Pundamilia nyererei	XP_005739860.1	-1.312	20.46	3470	0.59	432	18	1
Vertebrate_others	Pundamilia nyererei	XP_005746073.1	-1.318	28.79	3473	0.83	438	12	1
Vertebrate_others	Pundamilia nyererei	XP_005738911.1	-1.285	45.85	3446	1.33	432	9	1
Vertebrate_others	Python bivittatus	XP_007438851.1	-1.369	21.27	3479	0.61	440	9	2
Vertebrate_others	Python bivittatus	XP_007431170.1	-1.2	24.59	3457	0.71	438	11	2
Vertebrate_others	Python bivittatus	XP_007430565.1	-1.213	27.44	3462	0.79	437	11	3
Vertebrate_others	Serinus canaria	XP_009092517.1	-1.287	26.63	3455	0.77	439	10	2
Vertebrate_others	Serinus canaria	XP_009091351.1	-0.935	24.37	3119	0.78	392	11	1
Vertebrate_others	Stegastes partitus	XP_008300934.1	-1.382	20.98	3480	0.6	439	11	1
Vertebrate_others	Stegastes partitus	XP_008291107.1	-1.179	22.18	3471	0.64	435	11	3
Vertebrate_others	Stegastes partitus	XP_008277210.1	-1.38	25.02	3477	0.72	435	14	2
Vertebrate_others	Stegastes partitus	XP_008291106.1	-1.241	24.88	3457	0.72	440	10	1
Vertebrate_others	Stegastes partitus	XP_008296707.1	-1.087	38.2	3429	1.11	430	11	1
Vertebrate_others	Taeniopygia guttata	XP_002198245.1	-1.369	21.27	3479	0.61	440	9	2
Vertebrate_others	Taeniopygia guttata	XP_002190806.1	-1.259	25.74	3457	0.74	438	10	3
Vertebrate_others	Takifugu rubripes	BAE06267.1	-1.261	21.6	3473	0.62	439	9	2
Vertebrate_others	Takifugu rubripes	XP_003968867.1	-1.284	23.34	3471	0.67	434	15	2
Vertebrate_others	Takifugu rubripes	XP_003963863.1	-1.305	23.62	3471	0.68	433	12	5
Vertebrate_others	Takifugu rubripes	XP_003968866.1	-1.153	28.23	3472	0.81	435	14	1
Vertebrate_others	Takifugu rubripes	XP_003968131.1	-1.215	28.79	3473	0.83	437	10	2
Vertebrate_others	Xenopus tropicalis	XP_004914568.1	-1.307	22.04	3449	0.64	438	11	1
Vertebrate_others	Xenopus tropicalis	NP_001016692.1	-1.209	23.14	3457	0.67	437	12	2
Vertebrate_others	Xenopus tropicalis	CAJ81617.1	-1.254	24.78	3471	0.71	441	9	1
Vertebrate_others	Xenopus tropicalis	AAH88010.1	-1.395	26.19	3475	0.75	436	14	1
Vertebrate_others	Xiphophorus maculatus	XP_005805806.1	-1.371	18.99	3476	0.55	435	14	2
Vertebrate_others	Xiphophorus maculatus	XP_005802896.1	-1.27	23.35	3469	0.67	440	10	1
Vertebrate_others	Xiphophorus maculatus	XP_014328862.1	-0.901	23.73	3118	0.76	387	15	2
Vertebrate_others	Xiphophorus maculatus	XP_005811265.1	-1.318	26.73	3479	0.77	437	13	1
Vertebrate_others	Xiphophorus maculatus	XP_005802895.1	-1.202	32.48	3479	0.93	442	7	1
Vertebrate_others	Xiphophorus maculatus	XP_005798599.1	-1.197	32.31	3435	0.94	429	12	0
Vertebrate_others	Zonotrichia albicollis	XP_005489172.1	-1.369	21.27	3479	0.61	440	9	2
Vertebrate_others	Zonotrichia albicollis	XP_014125430.1	-1.287	26.63	3455	0.77	439	10	2

## Sheet: 03. RAN
03. Quality check of predicted RAN protein structure
Kingdom	Species	Protein ID	Energy stability score	Crash score			Ramachandran score
			nDOPE score	Clash atom number	all atom number	Clash percentage	Favored	Allowed	Outlier
Fungi	Arthroderma otae	XP_002847673.1	-1.003	31.97	1689	1.89	201	7	2
Fungi	Aspergillus clavatus	EAW06956.1	-0.819	56.3	1634	3.45	190	9	2
Fungi	Aspergillus flavus	XP_002374875.1	-0.942	72.98	1658	4.4	195	6	5
Fungi	Aspergillus niger	GAQ45301.1	-0.985	56.99	1702	3.35	192	9	10
Fungi	Batrachochytrium dendrobatidis	OAJ38899.1	-0.952	17.39	1668	1.04	203	3	1
Fungi	Coprinopsis cinerea	XP_001833111.1	-0.998	16.5	1697	0.97	203	6	2
Fungi	Endocarpon pusillum	AEH41460.1	-0.847	57.57	1685	3.42	202	5	3
Fungi	Leptosphaeria maculans	XP_003841312.1	-0.757	78.2	1688	4.63	199	6	6
Fungi	Metarhizium acridum	EFY88640.1	-0.776	70.71	1697	4.17	194	8	9
Fungi	Metarhizium anisopliae	KFG87007.1	-0.776	70.71	1697	4.17	194	8	9
Fungi	Moniliophthora roreri	KTB37124.1	-0.113	19	1474	1.29	178	6	2
Fungi	Stereum hirsutum	EIM89862.1	-0.855	11.85	1688	0.7	207	4	0
Fungi	Talaromyces marneffei	EEA25227.1	-0.974	63.02	1682	3.75	199	8	2
Fungi	Talaromyces stipitatus	XP_002478044.1	-0.809	62.46	1633	3.82	187	7	7
Fungi	Trametes versicolor	XP_008036099.1	-0.946	15.87	1701	0.93	207	4	1
Invertebrate	Acyrthosiphon pisum	XP_008180933.1	-1.068	56.18	1691	3.32	196	6	5
Invertebrate	Aedes aegypti	XP_021695756.1	-1.147	69.7	1693	4.12	195	6	7
Invertebrate	Amphimedon queenslandica	XP_003385856.2	-0.964	22.2	1712	1.3	204	6	2
Invertebrate	Amphimedon queenslandica	XP_003388238.1	-0.867	64.81	1728	3.75	199	11	4
Invertebrate	Apis dorsata	XP_006621434.1	-1.628	32.37	1699	1.91	202	2	4
Invertebrate	Apis florea	XP_003693258.1	-1.334	42.45	1696	2.5	199	5	3
Invertebrate	Apis mellifera	XP_006570503.1	-1.652	28.25	1699	1.66	198	4	6
Invertebrate	Aplysia californica	XP_005093963.1	-1.124	36.87	1736	2.12	204	5	4
Invertebrate	Bombus impatiens	XP_012241258.1	-1.316	49.65	1692	2.93	197	6	4
Invertebrate	Bombus terrestris	XP_012168652.1	-1.581	16.6	1687	0.98	204	1	1
Invertebrate	Bombyx mori	NP_001040274.1	-1.193	16.61	1686	0.99	199	4	4
Invertebrate	Brugia malayi	XP_001900408.1	-0.864	84.12	1700	4.95	199	5	7
Invertebrate	Caenorhabditis elegans	NP_499369.1	-1.037	15.94	1694	0.94	206	3	2
Invertebrate	Ceratitis capitata	JAC06229.1	-1.111	52.94	1700	3.11	198	7	3
Invertebrate	Ciona intestinalis	XP_002128496.1	-0.881	18.91	1745	1.08	208	4	1
Invertebrate	Ciona intestinalis	XP_009862125.1	-0.991	38.62	1735	2.23	198	7	6
Invertebrate	Hydra vulgaris	XP_002166677.1	-1.109	39.58	1718	2.3	196	9	7
Invertebrate	Megachile rotundata	XP_012154527.1	-1.605	20.02	1698	1.18	201	3	4
Invertebrate	Microplitis demolitor	XP_008545563.1	-1.723	24.36	1724	1.41	202	5	4
Invertebrate	Musca domestica	XP_005191937.1	-1.503	28.26	1734	1.63	200	9	3
Invertebrate	Nasonia vitripennis	XP_008203575.1	-1.022	84.2	1722	4.89	200	8	3
Invertebrate	Pediculus humanus	EEB11175.1	-1.193	39.34	1627	2.42	192	6	1
Invertebrate	Strongylocentrotus purpuratus	XP_011676375.1	-1.706	34.6	1705	2.03	202	4	2
Invertebrate	Strongylocentrotus purpuratus	XP_786730.1	-1.706	34.6	1705	2.03	202	4	2
Invertebrate	Tribolium castaneum	EFA10538.1	-1.119	70.68	1726	4.1	200	9	2
Invertebrate	Trichinella spiralis	XP_003374905.1	-1.321	38.88	1672	2.33	202	2	3
Invertebrate	Trichoplax adhaerens	ACJ72059.1	-0.434	8.57	1050	0.82	123	2	0
Plant	Amborella trichopoda	XP_006841900.1	-0.461	28.14	1741	1.62	206	6	3
Plant	Amborella trichopoda	XP_011622413.1	-0.824	27.54	1670	1.65	199	5	2
Plant	Amborella trichopoda	XP_020527030.1	-0.513	29.28	1742	1.68	205	6	4
Plant	Amborella trichopoda	XP_020523104.1	-0.139	26.65	1576	1.69	183	7	3
Plant	Amborella trichopoda	XP_006844506.2	-0.86	30.25	1686	1.79	200	4	2
Plant	Arabidopsis lyrata	XP_002871917.1	-0.845	14.39	1668	0.86	206	0	0
Plant	Arabidopsis lyrata	XP_002864382.1	-0.905	19.8	1667	1.19	201	4	1
Plant	Arabidopsis lyrata	XP_020883535.1	-0.974	26.79	1568	1.71	183	8	2
Plant	Brachypodium distachyon	XP_003566871.1	-0.487	25.66	1715	1.5	200	8	5
Plant	Brachypodium distachyon	XP_010227550.1	-0.602	53.48	1739	3.08	206	5	4
Plant	Brassica rapa	XP_009127018.1	-0.904	19.18	1668	1.15	200	4	2
Plant	Brassica rapa	XP_009120041.1	-0.718	21	1667	1.26	198	5	3
Plant	Brassica rapa	XP_009126410.1	-0.889	54.46	1671	3.26	193	9	4
Plant	Brassica rapa	XP_009131764.1	-0.855	62.69	1675	3.74	198	5	3
Plant	Carica papaya	XP_021909627.1	-0.759	31.16	1669	1.87	196	7	3
Plant	Carica papaya	XP_021895188.1	-0.759	31.16	1669	1.87	196	7	3
Plant	Cicer arietinum	NP_001265929.1	-0.758	19.68	1677	1.17	192	10	4
Plant	Cicer arietinum	XP_012571645.1	-0.764	23.28	1675	1.39	197	6	3
Plant	Cicer arietinum	XP_004489804.1	-1.127	42.36	1676	2.53	194	9	3
Plant	Citrus sinensis	XP_006475782.1	-0.838	19.77	1669	1.18	197	8	1
Plant	Citrus sinensis	XP_006483313.1	-0.688	23.95	1670	1.43	196	2	8
Plant	Cucumis melo	XP_008465001.1	-0.723	16.19	1668	0.97	198	4	4
Plant	Cucumis melo	XP_008465002.1	-0.723	16.19	1668	0.97	198	4	4
Plant	Cucumis melo	XP_008445165.1	-1.01	18.34	1690	1.09	198	5	3
Plant	Cucumis melo	XP_008465000.1	-0.717	25.75	1670	1.54	197	7	2
Plant	Cucumis sativus	XP_004138736.1	-0.874	21.3	1690	1.26	197	5	4
Plant	Cucumis sativus	XP_011656187.1	-0.934	62.16	1673	3.72	200	3	3
Plant	Eucalyptus grandis	XP_010049961.1	-0.836	22.7	1674	1.36	197	7	2
Plant	Eucalyptus grandis	XP_010047786.1	-0.703	27.43	1677	1.64	201	4	1
Plant	Eucalyptus grandis	XP_010042010.1	-1.096	27.51	1636	1.68	196	4	2
Plant	Fragaria vesca	XP_004287368.1	-0.771	20.36	1670	1.22	200	5	1
Plant	Fragaria vesca	XP_011459216.1	-0.751	25.07	1675	1.5	197	6	3
Plant	Galdieria sulphuraria	EME29638.1	-0.936	22.41	1696	1.32	203	5	2
Plant	Glycine max	XP_003522629.1	-0.903	21.53	1672	1.29	199	6	1
Plant	Glycine max	XP_003526422.1	-0.798	22.74	1671	1.36	202	3	1
Plant	Glycine max	XP_003522627.1	-0.603	22.73	1672	1.36	200	5	1
Plant	Gossypium raimondii	XP_012449870.1	-0.749	19.76	1670	1.18	203	1	2
Plant	Malus domestica	XP_008361239.1	-0.648	17.35	1671	1.04	198	6	2
Plant	Malus domestica	XP_008378301.1	-0.749	19.76	1670	1.18	203	1	2
Plant	Malus domestica	XP_008385896.1	-0.595	20.37	1669	1.22	197	5	4
Plant	Malus domestica	XP_008367713.1	-0.745	22.75	1758	1.29	204	8	4
Plant	Malus domestica	XP_008344088.1	-0.964	13.69	1023	1.34	123	2	0
Plant	Manihot esculenta	XP_021596701.1	-0.838	19.77	1669	1.18	197	8	1
Plant	Manihot esculenta	XP_021592733.1	-0.717	19.81	1666	1.19	194	9	3
Plant	Manihot esculenta	XP_021616804.1	-0.627	41.39	1667	2.48	192	6	8
Plant	Medicago truncatula	AES91444.2	-0.338	41.09	1582	2.6	175	11	9
Plant	Nicotiana sylvestris	XP_009788705.1	-0.657	21.95	1731	1.27	206	9	0
Plant	Nicotiana tabacum	XP_016439471.1	-0.771	20.29	1676	1.21	195	9	2
Plant	Nicotiana tabacum	NP_001312212.1	-0.635	23.28	1675	1.39	200	3	3
Plant	Nicotiana tabacum	XP_016464007.1	-0.759	31.16	1669	1.87	196	7	3
Plant	Nicotiana tabacum	NP_001313164.1	-0.718	56.61	1731	3.27	203	8	4
Plant	Nicotiana tomentosiformis	XP_009631948.1	-0.837	19.09	1676	1.14	201	5	0
Plant	Nicotiana tomentosiformis	XP_009594669.1	-0.838	19.77	1669	1.18	197	8	1
Plant	Oryza brachyantha	XP_006654825.1	-0.696	28.91	1695	1.71	194	11	5
Plant	Oryza sativa	XP_015622838.1	-0.743	17.95	1671	1.07	198	7	2
Plant	Oryza sativa	XP_015642146.1	-0.371	24.27	1689	1.44	201	7	1
Plant	Oryza sativa	AAT69585.1	-0.696	28.91	1695	1.71	194	11	5
Plant	Phaseolus vulgaris	AGV54506.1	-0.832	20.97	1669	1.26	198	6	2
Plant	Phoenix dactylifera	XP_008775035.1	-0.733	19.8	1667	1.19	201	2	3
Plant	Phoenix dactylifera	XP_008775034.1	-0.597	57.77	1731	3.34	203	9	3
Plant	Prunus mume	XP_008242718.1	-0.778	23.27	1676	1.39	194	10	2
Plant	Prunus mume	XP_008219897.1	-0.894	67.07	1670	4.02	199	7	0
Plant	Ricinus communis	XP_002515555.1	-0.668	43.75	1737	2.52	199	11	5
Plant	Setaria italica	XP_004969141.1	-0.839	10.73	1677	0.64	205	2	0
Plant	Setaria italica	XP_004961145.1	-0.803	24.78	1695	1.46	199	8	3
Plant	Setaria italica	XP_004969312.1	-1.04	30.95	1680	1.84	195	8	4
Plant	Setaria italica	XP_004965963.1	-0.894	48.19	1681	2.87	193	8	6
Plant	Solanum lycopersicum	NP_001234016.1	-0.968	13.72	1676	0.82	198	7	1
Plant	Solanum lycopersicum	NP_001234023.1	-1.034	47.19	1674	2.82	198	5	3
Plant	Solanum pennellii	XP_015076590.1	-0.968	13.72	1676	0.82	198	7	1
Plant	Solanum pennellii	XP_015057526.1	-1.034	47.19	1674	2.82	198	5	3
Plant	Solanum tuberosum	XP_006351825.1	-1.042	28.01	1678	1.67	195	8	3
Plant	Solanum tuberosum	XP_006350898.1	-0.509	58.19	1753	3.32	196	7	6
Plant	Theobroma cacao	XP_007013338.1	-0.7	20.98	1668	1.26	198	6	2
Plant	Vitis vinifera	XP_002284971.1	-0.691	14.41	1665	0.87	199	5	2
Plant	Vitis vinifera	XP_002284967.1	-0.749	19.76	1670	1.18	203	1	2
Plant	Vitis vinifera	XP_002285307.2	-0.656	24.57	1669	1.47	200	4	2
Plant	Vitis vinifera	XP_002285018.2	-0.894	67.07	1670	4.02	199	7	0
Plant	Zea mays	ACG34606.1	-0.803	17.61	1704	1.03	205	4	1
Plant	Zea mays	XP_008657795.1	-0.663	19.45	1645	1.18	192	6	6
Plant	Zea mays	ONM39836.1	-0.581	24.71	1700	1.45	196	10	4
Plant	Zea mays	XP_008650047.2	-0.803	24.78	1695	1.46	199	8	3
Plant	Zea mays	ACG30243.1	-0.803	24.78	1695	1.46	199	8	3
Plant	Zea mays	AQK88717.1	-0.356	84.86	1744	4.87	200	9	7
Protozoa	Babesia bovis	EDO07445.1	-1.034	45.24	1680	2.69	199	2	5
Protozoa	Babesia bovis	BAN64691.1	-0.956	48.12	1704	2.82	200	6	4
Protozoa	Cryptosporidium hominis	XP_668352.1	-0.931	34.2	1696	2.02	203	5	1
Protozoa	Cryptosporidium muris	XP_002142094.1	-1.16	33.55	1699	1.97	203	5	1
Protozoa	Cryptosporidium parvum	XP_001388364.1	-0.931	34.2	1696	2.02	203	5	1
Protozoa	Dictyostelium discoideum	XP_644189.1	-1.126	40.36	1536	2.63	182	6	4
Protozoa	Dictyostelium discoideum	XP_635125.1	-1.085	52.91	1682	3.15	194	8	6
Protozoa	Dictyostelium fasciculatum	XP_004357683.1	-1.177	47.59	1702	2.8	204	3	4
Protozoa	Entamoeba dispar	EDR22360.1	-1.511	16.9	1598	1.06	187	6	3
Protozoa	Entamoeba invadens	ELP90814.1	-1.261	15.7	1656	0.95	194	6	4
Protozoa	Giardia lamblia	XP_001705159.1	-0.765	76.97	1754	4.39	198	18	3
Protozoa	Guillardia theta	XP_001713193.1	-0.909	52.23	1723	3.03	198	7	5
Protozoa	Nannochloropsis gaditana	EWM30455.1	-1.125	58.89	1715	3.43	199	6	3
Protozoa	Neospora caninum	XP_003886031.1	-1.016	51.9	1715	3.03	198	9	4
Protozoa	Phytophthora parasitica	XP_008902768.1	-0.796	48.29	1698	2.84	192	11	7
Protozoa	Plasmodium chabaudi	CAH76861.1	-1.116	71.98	1681	4.28	192	8	3
Protozoa	Plasmodium cynomolgi	XP_004222399.1	-1.116	71.98	1681	4.28	192	8	3
Protozoa	Plasmodium falciparum	EUR70119.1	-1.579	33.29	1622	2.05	192	3	0
Protozoa	Plasmodium falciparum	ETW48713.1	-0.541	30.08	1330	2.26	153	4	2
Protozoa	Plasmodium falciparum	EUT84181.1	-2.014	34.24	1402	2.44	163	3	1
Protozoa	Plasmodium falciparum	EWC87917.1	-0.477	47.62	1449	3.29	170	2	2
Protozoa	Plasmodium falciparum	ETW35988.1	-1.109	57.7	1681	3.43	194	8	1
Protozoa	Plasmodium inui	XP_008818012.1	-1.109	57.7	1681	3.43	194	8	1
Protozoa	Plasmodium knowlesi	CAQ39951.1	-1.116	71.98	1681	4.28	192	8	3
Protozoa	Plasmodium vinckei	KEG02110.1	-1.116	71.98	1681	4.28	192	8	3
Protozoa	Plasmodium vivax	KMZ93218.1	-1.109	57.7	1681	3.43	194	8	1
Protozoa	Plasmodium yoelii	XP_724519.1	-1.116	71.98	1681	4.28	192	8	3
Protozoa	Plasmodium yoelii	CDZ12368.1	-1.116	71.98	1681	4.28	192	8	3
Protozoa	Saprolegnia diclina	XP_008615008.1	-0.637	54.59	1612	3.39	197	3	3
Protozoa	Saprolegnia diclina	XP_008615006.1	-0.63	68.76	1658	4.15	191	9	6
Protozoa	Saprolegnia diclina	XP_008617526.1	-0.565	74.23	1711	4.34	197	9	5
Protozoa	Tetrahymena thermophila	EAR88239.2	-0.848	26.16	1720	1.52	206	4	3
Protozoa	Theileria parva	EAN33995.1	-1.043	35.67	1682	2.12	202	5	0
Protozoa	Toxoplasma gondii	CEL78462.1	-1.016	51.9	1715	3.03	198	9	4
Protozoa	Toxoplasma gondii	KYK68181.1	-0.962	66.67	1710	3.9	199	8	3
Vertebrate_mammalian	Ailuropoda melanoleuca	XP_002929659.2	-1.29	28.05	1640	1.71	197	4	2
Vertebrate_mammalian	Balaenoptera acutorostrata	XP_007189740.1	-1.081	45.21	1681	2.69	199	7	2
Vertebrate_mammalian	Bos mutus	ELR59628.1	-0.885	11.66	1716	0.68	208	4	1
Vertebrate_mammalian	Bos mutus	XP_005891285.1	-0.843	11.66	1716	0.68	208	5	0
Vertebrate_mammalian	Bos mutus	XP_005901822.2	-0.902	28.71	1707	1.68	205	6	2
Vertebrate_mammalian	Bos mutus	XP_005903397.1	-0.944	30.11	1694	1.78	206	5	1
Vertebrate_mammalian	Bos taurus	NP_001029877.1	-0.885	11.66	1716	0.68	208	4	1
Vertebrate_mammalian	Bos taurus	DAA20795.1	-0.9	9.85	1117	0.88	134	2	2
Vertebrate_mammalian	Bos taurus	XP_010817320.1	-0.287	26.32	1254	2.1	147	4	4
Vertebrate_mammalian	Bos taurus	XP_010798363.1	-0.359	27.21	1029	2.64	119	2	4
Vertebrate_mammalian	Bos taurus	XP_015322583.1	-0.298	33.98	1030	3.3	120	2	3
Vertebrate_mammalian	Bubalus bubalis	XP_006054561.1	-0.843	11.66	1716	0.68	208	5	0
Vertebrate_mammalian	Bubalus bubalis	XP_006077280.1	-1.896	12.32	1380	0.89	166	2	1
Vertebrate_mammalian	Bubalus bubalis	XP_006079604.1	-0.706	21.56	1716	1.26	206	4	3
Vertebrate_mammalian	Callithrix jacchus	JAB28477.1	-0.843	11.66	1716	0.68	208	5	0
Vertebrate_mammalian	Camelus ferus	XP_006179286.2	-1.395	14.7	1633	0.9	197	4	1
Vertebrate_mammalian	Camelus ferus	EPY82717.1	-0.257	21.46	1025	2.09	120	3	2
Vertebrate_mammalian	Canis lupus	NP_001181913.1	-0.843	11.66	1716	0.68	208	5	0
Vertebrate_mammalian	Capra hircus	XP_017916909.1	-0.843	11.66	1716	0.68	208	5	0
Vertebrate_mammalian	Capra hircus	XP_013818680.1	-1.329	38.82	1597	2.43	188	6	1
Vertebrate_mammalian	Ceratotherium simum	XP_004430135.1	-0.843	11.66	1716	0.68	208	5	0
Vertebrate_mammalian	Chinchilla lanigera	XP_005403045.2	-0.843	11.66	1716	0.68	208	5	0
Vertebrate_mammalian	Chinchilla lanigera	XP_005402517.1	-1.059	42.32	1725	2.45	204	7	2
Vertebrate_mammalian	Chlorocebus sabaeus	XP_008003422.1	-0.885	11.66	1716	0.68	208	4	1
Vertebrate_mammalian	Chlorocebus sabaeus	XP_008003423.1	-0.536	10.68	1030	1.04	120	2	3
Vertebrate_mammalian	Chlorocebus sabaeus	XP_007966097.1	-1.153	36.05	1692	2.13	199	5	6
Vertebrate_mammalian	Chrysochloris asiatica	XP_006874124.1	-0.843	11.66	1716	0.68	208	5	0
Vertebrate_mammalian	Chrysochloris asiatica	XP_006870642.1	-1.307	28.4	1303	2.18	156	3	2
Vertebrate_mammalian	Condylura cristata	XP_004690889.1	-0.885	11.66	1716	0.68	208	4	1
Vertebrate_mammalian	Cricetulus griseus	XP_007617571.1	-0.843	11.66	1716	0.68	208	5	0
Vertebrate_mammalian	Cricetulus griseus	XP_003514142.1	-1.236	15.12	1720	0.88	208	4	1
Vertebrate_mammalian	Cricetulus griseus	XP_003515054.2	-0.536	10.68	1030	1.04	120	2	3
Vertebrate_mammalian	Cricetulus griseus	XP_007627849.2	-0.006	14.69	1293	1.14	154	4	0
Vertebrate_mammalian	Cricetulus griseus	XP_003505428.1	-1.351	23.27	1719	1.35	205	3	5
Vertebrate_mammalian	Cricetulus griseus	EGV98862.1	-1.172	31.15	1605	1.94	189	5	5
Vertebrate_mammalian	Dasypus novemcinctus	XP_004461711.1	-0.885	11.66	1716	0.68	208	4	1
Vertebrate_mammalian	Echinops telfairi	XP_004709681.1	-0.536	10.68	1030	1.04	120	2	3
Vertebrate_mammalian	Echinops telfairi	XP_012863559.1	-0.728	21.16	1701	1.24	206	3	2
Vertebrate_mammalian	Echinops telfairi	XP_012861119.1	-1.258	24.72	1497	1.65	188	4	1
Vertebrate_mammalian	Elephantulus edwardii	XP_006901057.1	-0.885	11.66	1716	0.68	208	4	1
Vertebrate_mammalian	Elephantulus edwardii	XP_006901357.1	-0.848	17.34	1211	1.43	145	3	1
Vertebrate_mammalian	Eptesicus fuscus	XP_008155452.1	-0.843	11.66	1716	0.68	208	5	0
Vertebrate_mammalian	Erinaceus europaeus	XP_007529305.1	-0.964	13.4	1717	0.78	209	3	1
Vertebrate_mammalian	Erinaceus europaeus	XP_007537363.1	-1.219	39.58	1718	2.3	201	6	5
Vertebrate_mammalian	Felis catus	XP_011285993.1	-0.885	11.66	1716	0.68	208	4	1
Vertebrate_mammalian	Galeopterus variegatus	XP_008563288.1	-0.885	11.66	1716	0.68	208	4	1
Vertebrate_mammalian	Galeopterus variegatus	XP_008565598.1	-0.783	60.82	1710	3.56	196	9	8
Vertebrate_mammalian	Gorilla gorilla	XP_004054210.1	-0.885	11.66	1716	0.68	208	4	1
Vertebrate_mammalian	Gorilla gorilla	XP_018894215.1	-0.298	33.98	1030	3.3	120	2	3
Vertebrate_mammalian	Heterocephalus glaber	AIZ09045.1	-0.885	11.66	1716	0.68	208	4	1
Vertebrate_mammalian	Homo sapiens	NP_006316.1	-0.885	11.66	1716	0.68	208	4	1
Vertebrate_mammalian	Homo sapiens	NP_001287725.1	-0.536	10.68	1030	1.04	120	2	3
Vertebrate_mammalian	Homo sapiens	XP_016875261.1	-1.233	18.43	1682	1.1	203	4	1
Vertebrate_mammalian	Jaculus jaculus	XP_004668923.1	-0.885	11.66	1716	0.68	208	4	1
Vertebrate_mammalian	Jaculus jaculus	XP_004668924.1	-0.298	33.98	1030	3.3	120	2	3
Vertebrate_mammalian	Leptonychotes weddellii	XP_006740611.1	-0.843	11.66	1716	0.68	208	5	0
Vertebrate_mammalian	Leptonychotes weddellii	XP_006729746.1	-1.027	36.01	1694	2.13	198	8	6
Vertebrate_mammalian	Lipotes vexillifer	XP_007455513.1	-0.843	11.66	1716	0.68	208	5	0
Vertebrate_mammalian	Lipotes vexillifer	XP_007455515.1	-0.536	10.68	1030	1.04	120	2	3
Vertebrate_mammalian	Lipotes vexillifer	XP_007451005.1	-0.932	52.78	1743	3.03	205	5	4
Vertebrate_mammalian	Macaca fascicularis	NP_001271555.1	-0.843	11.66	1716	0.68	208	5	0
Vertebrate_mammalian	Macaca fascicularis	XP_015306525.1	-0.783	28.77	1599	1.8	186	6	4
Vertebrate_mammalian	Macaca mulatta	AFI37889.1	-0.885	11.66	1716	0.68	208	4	1
Vertebrate_mammalian	Macaca mulatta	XP_014965178.1	-0.298	33.98	1030	3.3	120	2	3
Vertebrate_mammalian	Macaca mulatta	AFE70913.1	-0.944	58.97	1662	3.55	198	6	1
Vertebrate_mammalian	Mesocricetus auratus	XP_005073364.1	-0.73	15.16	1715	0.88	208	2	3
Vertebrate_mammalian	Mesocricetus auratus	XP_012981449.1	-1.269	27.28	1723	1.58	205	3	5
Vertebrate_mammalian	Mesocricetus auratus	XP_005079904.1	-1.073	36.69	1717	2.14	203	5	5
Vertebrate_mammalian	Microtus ochrogaster	XP_013205813.1	-0.885	11.66	1716	0.68	208	4	1
Vertebrate_mammalian	Microtus ochrogaster	XP_013207288.1	-0.906	12.27	1712	0.72	206	6	1
Vertebrate_mammalian	Monodelphis domestica	XP_007489678.1	-0.834	15.73	1716	0.92	208	4	1
Vertebrate_mammalian	Mus musculus	XP_006504343.1	-0.885	11.66	1716	0.68	208	4	1
Vertebrate_mammalian	Mus musculus	NP_033054.1	-0.866	54.2	1716	3.16	204	7	2
Vertebrate_mammalian	Mustela putorius	XP_012904268.1	-0.843	11.66	1716	0.68	208	5	0
Vertebrate_mammalian	Myotis brandtii	EPQ12088.1	-0.989	8.57	1634	0.52	197	3	2
Vertebrate_mammalian	Myotis brandtii	EPQ01874.1	-0.315	36.31	1570	2.31	185	7	3
Vertebrate_mammalian	Myotis davidii	XP_006779522.1	-0.327	12.63	1029	1.23	119	4	1
Vertebrate_mammalian	Nannospalax galili	XP_008851988.1	-0.843	11.66	1716	0.68	208	5	0
Vertebrate_mammalian	Nomascus leucogenys	XP_004091722.1	-0.885	11.66	1716	0.68	208	4	1
Vertebrate_mammalian	Nomascus leucogenys	XP_003276172.1	-0.843	11.66	1716	0.68	208	5	0
Vertebrate_mammalian	Nomascus leucogenys	XP_012355217.1	-0.536	10.68	1030	1.04	120	2	3
Vertebrate_mammalian	Nomascus leucogenys	XP_012358626.1	-0.872	22.43	1694	1.32	203	4	4
Vertebrate_mammalian	Nomascus leucogenys	XP_012365455.1	-1.015	56.8	1743	3.26	202	9	6
Vertebrate_mammalian	Nomascus leucogenys	XP_012355216.1	-0.418	47.57	1072	4.44	127	1	3
Vertebrate_mammalian	Ochotona princeps	XP_004595416.2	-1.235	41.87	1648	2.54	192	8	4
Vertebrate_mammalian	Octodon degus	XP_004633564.1	-0.823	11.12	1709	0.65	207	4	1
Vertebrate_mammalian	Octodon degus	XP_004635908.1	-0.536	10.68	1030	1.04	120	2	3
Vertebrate_mammalian	Odobenus rosmarus	XP_012423549.1	-0.977	14.72	1563	0.94	186	4	3
Vertebrate_mammalian	Odobenus rosmarus	XP_004415513.1	-0.536	10.68	1030	1.04	120	2	3
Vertebrate_mammalian	Odobenus rosmarus	XP_012417947.1	-0.704	25.19	1707	1.48	205	5	3
Vertebrate_mammalian	Orcinus orca	XP_004276682.1	-0.843	11.66	1716	0.68	208	5	0
Vertebrate_mammalian	Orcinus orca	XP_012388583.1	-0.823	69.63	1709	4.07	202	8	3
Vertebrate_mammalian	Orycteropus afer	XP_007953220.1	-0.843	11.66	1716	0.68	208	5	0
Vertebrate_mammalian	Oryctolagus cuniculus	XP_008248637.1	-0.536	10.68	1030	1.04	120	2	3
Vertebrate_mammalian	Oryctolagus cuniculus	XP_008260588.1	-1.016	43.5	1678	2.59	198	4	8
Vertebrate_mammalian	Otolemur garnettii	XP_003802645.1	-0.843	11.66	1716	0.68	208	5	0
Vertebrate_mammalian	Otolemur garnettii	XP_012668683.1	-0.536	10.68	1030	1.04	120	2	3
Vertebrate_mammalian	Ovis aries	XP_011959546.1	-0.843	11.66	1716	0.68	208	5	0
Vertebrate_mammalian	Ovis aries	XP_012037529.1	-0.731	14.69	1702	0.86	199	8	5
Vertebrate_mammalian	Ovis aries	XP_012032089.1	-1.027	37.32	1581	2.36	182	9	3
Vertebrate_mammalian	Ovis aries	XP_011967144.1	-0.659	44.14	1699	2.6	202	4	6
Vertebrate_mammalian	Ovis aries	XP_011993234.1	-1.148	46.06	1585	2.91	185	6	3
Vertebrate_mammalian	Ovis aries	XP_014961187.1	-0.66	53.94	1687	3.2	197	5	8
Vertebrate_mammalian	Pan paniscus	XP_003817895.1	-0.843	11.66	1716	0.68	208	5	0
Vertebrate_mammalian	Pan troglodytes	XP_009424853.2	-0.843	11.66	1716	0.68	208	5	0
Vertebrate_mammalian	Pan troglodytes	XP_016780138.1	-0.536	10.68	1030	1.04	120	2	3
Vertebrate_mammalian	Panthera tigris	XP_007090110.1	-1.317	33.45	1644	2.03	193	6	4
Vertebrate_mammalian	Pantholops hodgsonii	XP_005974776.1	-1.398	11.1	1531	0.73	186	2	0
Vertebrate_mammalian	Pantholops hodgsonii	XP_005980724.1	-1.317	11.62	1549	0.75	183	4	3
Vertebrate_mammalian	Pantholops hodgsonii	XP_005973968.1	-1.224	15.71	1719	0.91	205	4	3
Vertebrate_mammalian	Pantholops hodgsonii	XP_005971044.1	-1.271	30.43	1709	1.78	207	3	2
Vertebrate_mammalian	Pantholops hodgsonii	XP_005967624.1	-0.87	52.23	1723	3.03	201	5	6
Vertebrate_mammalian	Pantholops hodgsonii	XP_005956242.1	-0.669	55.81	1774	3.15	213	3	5
Vertebrate_mammalian	Peromyscus maniculatus	XP_006971438.1	-0.885	11.66	1716	0.68	208	4	1
Vertebrate_mammalian	Peromyscus maniculatus	XP_015861568.1	-0.849	16.96	1651	1.03	194	5	6
Vertebrate_mammalian	Peromyscus maniculatus	XP_015849664.1	-1.196	26.84	1714	1.57	203	7	3
Vertebrate_mammalian	Physeter catodon	XP_007119352.1	-1.081	45.21	1681	2.69	199	7	2
Vertebrate_mammalian	Pongo abelii	NP_001129282.1	-0.885	11.66	1716	0.68	208	4	1
Vertebrate_mammalian	Pongo abelii	NP_001126549.1	-0.536	10.68	1030	1.04	120	2	3
Vertebrate_mammalian	Pteropus alecto	XP_006910027.1	-0.843	11.66	1716	0.68	208	5	0
Vertebrate_mammalian	Rattus norvegicus	XP_006249347.1	-0.885	11.66	1716	0.68	208	4	1
Vertebrate_mammalian	Rattus norvegicus	NP_001160147.1	-0.959	52.45	1716	3.06	204	6	3
Vertebrate_mammalian	Saimiri boliviensis	XP_003937142.1	-0.843	11.66	1716	0.68	208	5	0
Vertebrate_mammalian	Saimiri boliviensis	XP_010340895.1	-0.451	72.68	1651	4.4	202	3	6
Vertebrate_mammalian	Sorex araneus	XP_004611180.1	-0.223	15.73	1335	1.18	157	4	2
Vertebrate_mammalian	Sorex araneus	XP_012791446.1	-1.366	45.74	1596	2.87	186	10	2
Vertebrate_mammalian	Sus scrofa	XP_020928360.1	-0.843	11.66	1716	0.68	208	5	0
Vertebrate_mammalian	Trichechus manatus	XP_004385066.1	-0.885	11.66	1716	0.68	208	4	1
Vertebrate_mammalian	Tupaia chinensis	XP_006147402.1	-0.885	11.66	1716	0.68	208	4	1
Vertebrate_mammalian	Tupaia chinensis	ELW66979.1	-0.843	11.66	1716	0.68	208	5	0
Vertebrate_mammalian	Tursiops truncatus	XP_004327258.2	-0.768	58.1	1704	3.41	202	8	3
Vertebrate_mammalian	Tursiops truncatus	XP_019798372.1	-0.821	82.09	1681	4.88	199	6	3
Vertebrate_mammalian	Vicugna pacos	XP_015099214.1	-1.547	24.54	1589	1.54	192	3	1
Vertebrate_mammalian	Vicugna pacos	XP_015095970.1	-1.099	27.65	1700	1.63	206	3	3
Vertebrate_mammalian	Vicugna pacos	XP_006219977.1	-1.251	35.99	1695	2.12	202	7	2
Vertebrate_others	Alligator mississippiensis	XP_006268016.1	-0.834	15.73	1716	0.92	208	4	1
Vertebrate_others	Alligator mississippiensis	KYO39572.1	-0.834	15.73	1716	0.92	208	4	1
Vertebrate_others	Alligator sinensis	XP_006017141.1	-0.834	15.73	1716	0.92	208	4	1
Vertebrate_others	Anas platyrhynchos	XP_005018132.1	-0.834	15.73	1716	0.92	208	4	1
Vertebrate_others	Anas platyrhynchos	EOB02335.1	-1.317	30.01	1633	1.84	192	7	3
Vertebrate_others	Anolis carolinensis	XP_008117245.1	-0.893	14.58	1715	0.85	207	4	2
Vertebrate_others	Astyanax mexicanus	XP_015457382.1	-1.344	35.71	1708	2.09	204	4	3
Vertebrate_others	Callorhinchus milii	AFP05934.1	-1.007	9.31	1718	0.54	208	4	1
Vertebrate_others	Calypte anna	XP_008500986.1	-0.834	15.73	1716	0.92	208	4	1
Vertebrate_others	Calypte anna	KFP07791.1	-0.834	15.73	1716	0.92	208	4	1
Vertebrate_others	Chrysemys picta	XP_005299601.1	-0.834	15.73	1716	0.92	208	4	1
Vertebrate_others	Chrysemys picta	XP_005299600.1	-0.834	15.73	1716	0.92	208	4	1
Vertebrate_others	Corvus brachyrhynchos	XP_008632227.1	-0.834	15.73	1716	0.92	208	4	1
Vertebrate_others	Corvus brachyrhynchos	KFO59376.1	-0.834	15.73	1716	0.92	208	4	1
Vertebrate_others	Cynoglossus semilaevis	XP_008325258.1	-1.137	27.73	1659	1.67	194	8	4
Vertebrate_others	Danio rerio	XP_005173151.1	-0.983	11.11	1710	0.65	209	2	0
Vertebrate_others	Ficedula albicollis	XP_005055237.1	-0.923	12.24	1716	0.71	207	3	3
Vertebrate_others	Gallus gallus	NP_990589.1	-0.834	15.73	1716	0.92	208	4	1
Vertebrate_others	Geospiza fortis	XP_005424048.1	-0.834	15.73	1716	0.92	208	4	1
Vertebrate_others	Haplochromis burtoni	XP_014190377.1	-0.839	10	1700	0.59	207	2	2
Vertebrate_others	Latimeria chalumnae	XP_005987242.2	-0.908	15.6	1667	0.94	204	2	1
Vertebrate_others	Lepisosteus oculatus	XP_006640309.1	-0.919	12.84	1714	0.75	207	5	1
Vertebrate_others	Maylandia zebra	XP_004545551.1	-0.815	14.12	1700	0.83	205	3	3
Vertebrate_others	Meleagris gallopavo	XP_010718341.1	-0.834	15.73	1716	0.92	208	4	1
Vertebrate_others	Melopsittacus undulatus	XP_005147782.1	-0.834	15.73	1716	0.92	208	4	1
Vertebrate_others	Neolamprologus brichardi	XP_006781429.1	-0.815	14.12	1700	0.83	205	3	3
Vertebrate_others	Oreochromis niloticus	XP_003444628.1	-0.839	10	1700	0.59	207	2	2
Vertebrate_others	Oryzias latipes	XP_004073279.1	-0.77	16.32	1716	0.95	202	6	5
Vertebrate_others	Poecilia formosa	XP_016533903.1	-0.795	17.49	1715	1.02	208	2	3
Vertebrate_others	Poecilia formosa	XP_016533902.1	-0.795	17.49	1715	1.02	208	2	3
Vertebrate_others	Poecilia reticulata	XP_008418548.1	-1.103	37.9	1715	2.21	201	8	4
Vertebrate_others	Poecilia reticulata	XP_008418550.1	-1.103	37.9	1715	2.21	201	8	4
Vertebrate_others	Pseudopodoces humilis	XP_005524269.1	-0.923	12.24	1716	0.71	207	3	3
Vertebrate_others	Pundamilia nyererei	XP_005723201.1	-0.839	10	1700	0.59	207	2	2
Vertebrate_others	Python bivittatus	XP_007426723.1	-0.893	14.58	1715	0.85	207	4	2
Vertebrate_others	Serinus canaria	XP_009090746.1	-0.402	33.01	1030	3.2	119	4	2
Vertebrate_others	Stegastes partitus	XP_008281841.1	-0.728	11.76	1700	0.69	205	3	3
Vertebrate_others	Taeniopygia guttata	NP_001232636.1	-0.835	21.55	1717	1.26	207	4	2
Vertebrate_others	Takifugu rubripes	XP_011608908.1	-0.953	14.07	1706	0.82	207	4	0
Vertebrate_others	Xenopus tropicalis	NP_001004829.1	-0.956	11.63	1719	0.68	211	2	0
Vertebrate_others	Xenopus tropicalis	XP_012814460.1	-0.843	12.82	1716	0.75	205	4	4
Vertebrate_others	Xiphophorus maculatus	XP_005809856.1	-1.103	37.9	1715	2.21	201	8	4
Vertebrate_others	Zonotrichia albicollis	XP_005494065.1	-0.834	15.73	1716	0.92	208	4	1
