# Supplementary material for: Comprehensive analysis of Translationally Controlled Tumor Protein (TCTP) provides insights for lineage-specific evolution and functional divergence
Source: PLoS One. 2020 May 6;15(5):e0232029. doi: 10.1371/journal.pone.0232029 (PMC7202613; doi:10.1371/journal.pone.0232029)
Supplement: S3 File — (XLSX) [file pone.0232029.s003.xlsx]

## Sheet: Fig. 1B
#	Organismal divisions	Species	Copy number
1	Fungi	Agaricus bisporus	2
2	Fungi	Ajellomyces capsulatus	1
3	Fungi	Ajellomyces dermatitidis	1
4	Fungi	Arthroderma benhamiae	1
5	Fungi	Arthroderma otae	1
6	Fungi	Ashbya gossypii	1
7	Fungi	Aspergillus clavatus	1
8	Fungi	Aspergillus flavus	1
9	Fungi	Aspergillus fumigatus	1
10	Fungi	Aspergillus nidulans	1
11	Fungi	Aspergillus niger	1
12	Fungi	Aspergillus oryzae	2
13	Fungi	Aspergillus terreus	1
14	Fungi	Auricularia delicata	1
15	Fungi	Batrachochytrium dendrobatidis	1
16	Fungi	Baudoinia compniacensis	1
17	Fungi	Beauveria bassiana	1
18	Fungi	Bipolaris oryzae	1
19	Fungi	Bipolaris zeicola	1
20	Fungi	Candida albicans	1
21	Fungi	Candida dubliniensis	1
22	Fungi	Candida glabrata	1
23	Fungi	Candida orthopsilosis	1
24	Fungi	Candida tenuis	1
25	Fungi	Candida tropicalis	1
26	Fungi	Capronia coronata	1
27	Fungi	Capronia epimyces	1
28	Fungi	Chaetomium globosum	1
29	Fungi	Chaetomium thermophilum	1
30	Fungi	Cladophialophora carrionii	1
31	Fungi	Cladophialophora psammophila	1
32	Fungi	Cladophialophora yegresii	1
33	Fungi	Clavispora lusitaniae	1
34	Fungi	Coccidioides immitis	1
35	Fungi	Coccidioides posadasii	1
36	Fungi	Cochliobolus sativus	1
37	Fungi	Colletotrichum fioriniae	1
38	Fungi	Colletotrichum gloeosporioides	1
39	Fungi	Coniophora puteana	1
40	Fungi	Coniosporium apollinis	1
41	Fungi	Coprinopsis cinerea	1
42	Fungi	Cordyceps militaris	1
43	Fungi	Cryptococcus gattii	1
44	Fungi	Cryptococcus neoformans	1
45	Fungi	Debaryomyces hansenii	1
46	Fungi	Dichomitus squalens	1
47	Fungi	Endocarpon pusillum	1
48	Fungi	Eremothecium cymbalariae	1
49	Fungi	Eutypa lata	1
50	Fungi	Fomitiporia mediterranea	1
51	Fungi	Gibberella zeae	1
52	Fungi	Glarea lozoyensis	1
53	Fungi	Gloeophyllum trabeum	1
54	Fungi	Kazachstania africana	1
55	Fungi	Kluyveromyces lactis	1
56	Fungi	Komagataella pastoris	1
57	Fungi	Laccaria bicolor	1
58	Fungi	Lachancea thermotolerans	1
59	Fungi	Leptosphaeria maculans	1
60	Fungi	Lodderomyces elongisporus	1
61	Fungi	Magnaporthe oryzae	1
62	Fungi	Malassezia globosa	1
63	Fungi	Marssonina brunnea	1
64	Fungi	Melampsora larici-populina	1
65	Fungi	Metarhizium acridum	1
66	Fungi	Metarhizium anisopliae	1
67	Fungi	Meyerozyma guilliermondii	1
68	Fungi	Microsporum gypseum	1
69	Fungi	Millerozyma farinosa	1
70	Fungi	Moniliophthora roreri	1
71	Fungi	Myceliophthora thermophila	1
72	Fungi	Mycosphaerella graminicola	1
73	Fungi	Naumovozyma castellii	1
74	Fungi	Naumovozyma dairenensis	1
75	Fungi	Nectria haematococca	1
76	Fungi	Neofusicoccum parvum	1
77	Fungi	Neosartorya fischeri	1
78	Fungi	Neurospora crassa	1
79	Fungi	Paracoccidioides sp.	1
80	Fungi	Penicillium chrysogenum	1
81	Fungi	Pestalotiopsis fici	1
82	Fungi	Phaeosphaeria nodorum	1
83	Fungi	Phanerochaete carnosa	1
84	Fungi	Phialophora europaea	1
85	Fungi	Pneumocystis murina	1
86	Fungi	Podospora anserina	1
87	Fungi	Pseudocercospora fijiensis	1
88	Fungi	Pseudozyma flocculosa	1
89	Fungi	Puccinia graminis	1
90	Fungi	Punctularia strigosozonata	1
91	Fungi	Pyrenophora tritici-repentis	1
92	Fungi	Saccharomyces cerevisiae	1
93	Fungi	Scheffersomyces stipitis	1
94	Fungi	Schizophyllum commune	1
95	Fungi	Schizosaccharomyces japonicus	1
96	Fungi	Schizosaccharomyces pombe	1
97	Fungi	Setosphaeria turcica	1
98	Fungi	Sordaria macrospora	1
99	Fungi	Spathaspora passalidarum	1
100	Fungi	Stereum hirsutum	1
101	Fungi	Talaromyces marneffei	1
102	Fungi	Talaromyces stipitatus	1
103	Fungi	Tetrapisispora blattae	1
104	Fungi	Tetrapisispora phaffii	1
105	Fungi	Thielavia terrestris	1
106	Fungi	Togninia minima	1
107	Fungi	Torulaspora delbrueckii	1
108	Fungi	Trametes versicolor	1
109	Fungi	Tremella mesenterica	1
110	Fungi	Trichoderma reesei	1
111	Fungi	Trichophyton verrucosum	1
112	Fungi	Uncinocarpus reesii	1
113	Fungi	Ustilago maydis	1
114	Fungi	Vanderwaltozyma polyspora	1
115	Fungi	Wallemia sebi	1
116	Fungi	Yarrowia lipolytica	1
117	Fungi	Zygosaccharomyces rouxii	1
118	Invertebrates	Acyrthosiphon pisum	1
119	Invertebrates	Aedes aegypti	1
120	Invertebrates	Amphimedon queenslandica	1
121	Invertebrates	Anopheles gambiae	1
122	Invertebrates	Apis dorsata	1
123	Invertebrates	Apis florea	1
124	Invertebrates	Apis mellifera	1
125	Invertebrates	Aplysia californica	1
126	Invertebrates	Bombus impatiens	1
127	Invertebrates	Bombus terrestris	1
128	Invertebrates	Bombyx mori	1
129	Invertebrates	Branchiostoma floridae	2
130	Invertebrates	Brugia malayi	1
131	Invertebrates	Caenorhabditis briggsae	1
132	Invertebrates	Caenorhabditis elegans	1
133	Invertebrates	Caenorhabditis remanei	1
134	Invertebrates	Ceratitis capitata	1
135	Invertebrates	Ciona intestinalis	1
136	Invertebrates	Ciona savignyi	1
137	Invertebrates	Culex quinquefasciatus	1
138	Invertebrates	Drosophila ananassae	1
139	Invertebrates	Drosophila erecta	1
140	Invertebrates	Drosophila grimshawi	2
141	Invertebrates	Drosophila melanogaster	1
142	Invertebrates	Drosophila mojavensis	2
143	Invertebrates	Drosophila persimilis	1
144	Invertebrates	Drosophila pseudoobscura	1
145	Invertebrates	Drosophila sechellia	1
146	Invertebrates	Drosophila simulans	1
147	Invertebrates	Drosophila virilis	2
148	Invertebrates	Drosophila willistoni	1
149	Invertebrates	Drosophila yakuba	1
150	Invertebrates	Helobdella robusta	1
151	Invertebrates	Hydra vulgaris	2
152	Invertebrates	Loa loa	1
153	Invertebrates	Megachile rotundata	1
154	Invertebrates	Metaseiulus occidentalis	1
155	Invertebrates	Microplitis demolitor	1
156	Invertebrates	Musca domestica	1
157	Invertebrates	Nasonia vitripennis	1
158	Invertebrates	Nematostella vectensis	1
159	Invertebrates	Opisthorchis viverrini	1
160	Invertebrates	Pediculus humanus	1
161	Invertebrates	Saccoglossus kowalevskii	1
162	Invertebrates	Strongylocentrotus purpuratus	1
163	Invertebrates	Tribolium castaneum	1
164	Invertebrates	Trichinella spiralis	1
165	Invertebrates	Trichoplax adhaerens	2
166	Plants	Amborella trichopoda	1
167	Plants	Aquilegia coerulea	3
168	Plants	Arabidopsis lyrata	1
169	Plants	Arabidopsis thaliana	2
170	Plants	Boechera stricta	1
171	Plants	Brachypodium distachyon	1
172	Plants	Brassica rapa	3
173	Plants	Capsella grandiflora	2
174	Plants	Capsella rubella	2
175	Plants	Carica papaya	2
176	Plants	Cicer arietinum	2
177	Plants	Citrus clementina	2
178	Plants	Citrus sinensis	1
179	Plants	Coccomyxa subellipsoidea	1
180	Plants	Coffea canephora	2
181	Plants	Cucumis melo	2
182	Plants	Cucumis sativus	2
183	Plants	Cyanidioschyzon merolae	1
184	Plants	Eucalyptus grandis	2
185	Plants	Eutrema salsugineum	1
186	Plants	Fragaria vesca	1
187	Plants	Galdieria sulphuraria	1
188	Plants	Glycine max	4
189	Plants	Gossypium raimondii	3
190	Plants	Linum usitatissimum	1
191	Plants	Malus domestica	2
192	Plants	Manihot esculenta	2
193	Plants	Medicago truncatula	5
194	Plants	Mimulus guttatus	3
195	Plants	Nicotiana benthamiana	6
196	Plants	Nicotiana sylvestris	2
197	Plants	Nicotiana tabacum	5
198	Plants	Nicotiana tomentosiformis	2
199	Plants	Oryza brachyantha	1
200	Plants	Oryza sativa	1
201	Plants	Panicum virgatum	1
202	Plants	Phaseolus vulgaris	2
203	Plants	Phoenix dactylifera	3
204	Plants	Phyllostachys heterocycla	2
205	Plants	Physcomitrella patens	2
206	Plants	Picea abies	2
207	Plants	Populus trichocarpa	3
208	Plants	Prunus mume	1
209	Plants	Ricinus communis	2
210	Plants	Selaginella moellendorffii	1
211	Plants	Setaria italica	1
212	Plants	Solanum lycopersicum	2
213	Plants	Solanum pennellii	4
214	Plants	Solanum tuberosum	1
215	Plants	Theobroma cacao	2
216	Plants	Utricularia gibba	3
217	Plants	Vitis vinifera	2
218	Plants	Zea mays	2
219	Protozoa	Acanthamoeba castellanii	2
220	Protozoa	Aphanomyces invadans	1
221	Protozoa	Babesia bovis	1
222	Protozoa	Babesia equi	1
223	Protozoa	Cryptosporidium hominis	1
224	Protozoa	Cryptosporidium muris	1
225	Protozoa	Cryptosporidium parvum	1
226	Protozoa	Dictyostelium discoideum	2
227	Protozoa	Dictyostelium fasciculatum	1
228	Protozoa	Dictyostelium purpureum	1
229	Protozoa	Entamoeba dispar	1
230	Protozoa	Entamoeba histolytica	1
231	Protozoa	Entamoeba invadens	2
232	Protozoa	Entamoeba nuttalli	1
233	Protozoa	Giardia lamblia	1
234	Protozoa	Guillardia theta	1
235	Protozoa	Ichthyophthirius multifiliis	1
236	Protozoa	Leishmania braziliensis	1
237	Protozoa	Leishmania donovani	1
238	Protozoa	Leishmania infantum	1
239	Protozoa	Leishmania major	1
240	Protozoa	Leishmania mexicana	1
241	Protozoa	Naegleria gruberi	2
242	Protozoa	Nannochloropsis gaditana	1
243	Protozoa	Neospora caninum	1
244	Protozoa	Paramecium tetraurelia	2
245	Protozoa	Phaeodactylum tricornutum	1
246	Protozoa	Phytophthora infestans	1
247	Protozoa	Phytophthora parasitica	1
248	Protozoa	Plasmodium berghei	1
249	Protozoa	Plasmodium chabaudi	1
250	Protozoa	Plasmodium cynomolgi	1
251	Protozoa	Plasmodium falciparum	1
252	Protozoa	Plasmodium inui	1
253	Protozoa	Plasmodium knowlesi	1
254	Protozoa	Plasmodium vinckei	1
255	Protozoa	Plasmodium vivax	1
256	Protozoa	Plasmodium yoelii	1
257	Protozoa	Saprolegnia diclina	1
258	Protozoa	Tetrahymena thermophila	1
259	Protozoa	Theileria annulata	1
260	Protozoa	Theileria parva	1
261	Protozoa	Toxoplasma gondii	1
262	Protozoa	Trichomonas vaginalis	2
263	Protozoa	Trypanosoma brucei	2
264	Protozoa	Trypanosoma cruzi	2
265	Mammals	Ailuropoda melanoleuca	1
266	Mammals	Balaenoptera acutorostrata	2
267	Mammals	Bos mutus	1
268	Mammals	Bos taurus	1
269	Mammals	Bubalus bubalis	2
270	Mammals	Callithrix jacchus	5
271	Mammals	Camelus ferus	1
272	Mammals	Canis lupus	1
273	Mammals	Capra hircus	1
274	Mammals	Cavia porcellus	1
275	Mammals	Ceratotherium simum	1
276	Mammals	Chinchilla lanigera	2
277	Mammals	Chlorocebus sabaeus	2
278	Mammals	Chrysochloris asiatica	1
279	Mammals	Condylura cristata	2
280	Mammals	Cricetulus griseus	2
281	Mammals	Dasypus novemcinctus	3
282	Mammals	Dipodomys ordii	1
283	Mammals	Echinops telfairi	5
284	Mammals	Elephantulus edwardii	10
285	Mammals	Eptesicus fuscus	1
286	Mammals	Equus caballus	2
287	Mammals	Equus przewalskii	1
288	Mammals	Erinaceus europaeus	1
289	Mammals	Felis catus	1
290	Mammals	Galeopterus variegatus	2
291	Mammals	Gorilla gorilla	1
292	Mammals	Heterocephalus glaber	5
293	Mammals	Homo sapiens	1
294	Mammals	Ictidomys tridecemlineatus	3
295	Mammals	Jaculus jaculus	1
296	Mammals	Leptonychotes weddellii	2
297	Mammals	Lipotes vexillifer	3
298	Mammals	Loxodonta africana	2
299	Mammals	Macaca fascicularis	4
300	Mammals	Macaca mulatta	4
301	Mammals	Mesocricetus auratus	2
302	Mammals	Microcebus murinus	1
303	Mammals	Microtus ochrogaster	1
304	Mammals	Monodelphis domestica	3
305	Mammals	Mus musculus	1
306	Mammals	Mustela putorius	1
307	Mammals	Myotis brandtii	2
308	Mammals	Myotis davidii	1
309	Mammals	Myotis lucifugus	5
310	Mammals	Nannospalax galili	1
311	Mammals	Nomascus leucogenys	2
312	Mammals	Ochotona princeps	1
313	Mammals	Octodon degus	9
314	Mammals	Odobenus rosmarus	3
315	Mammals	Orcinus orca	2
316	Mammals	Orycteropus afer	1
317	Mammals	Oryctolagus cuniculus	1
318	Mammals	Otolemur garnettii	1
319	Mammals	Ovis aries	2
320	Mammals	Pan paniscus	1
321	Mammals	Pan troglodytes	2
322	Mammals	Panthera tigris	1
323	Mammals	Pantholops hodgsonii	1
324	Mammals	Papio anubis	2
325	Mammals	Peromyscus maniculatus	1
326	Mammals	Physeter catodon	7
327	Mammals	Pongo abelii	5
328	Mammals	Procavia capensis	1
329	Mammals	Pteropus alecto	2
330	Mammals	Rattus norvegicus	1
331	Mammals	Saimiri boliviensis	2
332	Mammals	Sorex araneus	1
333	Mammals	Sus scrofa	2
334	Mammals	Tarsius syrichta	1
335	Mammals	Trichechus manatus	1
336	Mammals	Tupaia chinensis	3
337	Mammals	Tursiops truncatus	1
338	Mammals	Vicugna pacos	3
339	Vertebrate others	Alligator mississippiensis	1
340	Vertebrate others	Alligator sinensis	1
341	Vertebrate others	Anas platyrhynchos	1
342	Vertebrate others	Anolis carolinensis	1
343	Vertebrate others	Astyanax mexicanus	1
344	Vertebrate others	Callorhinchus milii	1
345	Vertebrate others	Calypte anna	1
346	Vertebrate others	Chrysemys picta	1
347	Vertebrate others	Corvus brachyrhynchos	1
348	Vertebrate others	Cynoglossus semilaevis	1
349	Vertebrate others	Danio rerio	1
350	Vertebrate others	Ficedula albicollis	1
351	Vertebrate others	Gadus morhua	1
352	Vertebrate others	Gallus gallus	1
353	Vertebrate others	Gasterosteus aculeatus	1
354	Vertebrate others	Geospiza fortis	1
355	Vertebrate others	Haplochromis burtoni	1
356	Vertebrate others	Latimeria chalumnae	2
357	Vertebrate others	Lepisosteus oculatus	1
358	Vertebrate others	Maylandia zebra	1
359	Vertebrate others	Meleagris gallopavo	1
360	Vertebrate others	Melopsittacus undulatus	1
361	Vertebrate others	Neolamprologus brichardi	1
362	Vertebrate others	Oreochromis niloticus	1
363	Vertebrate others	Oryzias latipes	1
364	Vertebrate others	Petromyzon marinus	1
365	Vertebrate others	Poecilia formosa	1
366	Vertebrate others	Poecilia reticulata	1
367	Vertebrate others	Pseudopodoces humilis	1
368	Vertebrate others	Pundamilia nyererei	1
369	Vertebrate others	Python bivittatus	1
370	Vertebrate others	Serinus canaria	1
371	Vertebrate others	Stegastes partitus	1
372	Vertebrate others	Taeniopygia guttata	1
373	Vertebrate others	Takifugu rubripes	1
374	Vertebrate others	Tetraodon nigroviridis	1
375	Vertebrate others	Xenopus tropicalis	1
376	Vertebrate others	Xiphophorus maculatus	1
377	Vertebrate others	Zonotrichia albicollis	1

## Sheet: Fig. 1C
#	Organismal divisions	Species	Gene length	Domain length
1	Fungi	Agaricus bisporus	168	164
2	Fungi	Agaricus bisporus	168	164
3	Fungi	Ajellomyces dermatitidis	184	180
4	Fungi	Arthroderma benhamiae	169	165
5	Fungi	Arthroderma otae	170	166
6	Fungi	Ashbya gossypii	167	163
7	Fungi	Aspergillus clavatus	179	175
8	Fungi	Aspergillus flavus	173	169
9	Fungi	Aspergillus fumigatus	179	175
10	Fungi	Aspergillus nidulans	179	175
11	Fungi	Aspergillus niger	181	177
12	Fungi	Aspergillus oryzae	173	169
13	Fungi	Aspergillus oryzae	153	153
14	Fungi	Aspergillus terreus	178	174
15	Fungi	Auricularia delicata	168	164
16	Fungi	Batrachochytrium dendrobatidis	168	164
17	Fungi	Baudoinia compniacensis	168	164
18	Fungi	Beauveria bassiana	170	166
19	Fungi	Bipolaris oryzae	169	165
20	Fungi	Bipolaris zeicola	169	165
21	Fungi	Candida albicans	167	163
22	Fungi	Candida dubliniensis	167	163
23	Fungi	Candida glabrata	167	162
24	Fungi	Candida orthopsilosis	206	163
25	Fungi	Candida tenuis	167	163
26	Fungi	Candida tropicalis	167	163
27	Fungi	Capronia coronata	174	170
28	Fungi	Capronia epimyces	175	171
29	Fungi	Chaetomium globosum	169	165
30	Fungi	Chaetomium thermophilum	170	166
31	Fungi	Cladophialophora carrionii	174	170
32	Fungi	Cladophialophora psammophila	174	170
33	Fungi	Cladophialophora yegresii	174	170
34	Fungi	Clavispora lusitaniae	202	164
35	Fungi	Coccidioides immitis	184	180
36	Fungi	Coccidioides posadasii	184	180
37	Fungi	Cochliobolus sativus	169	165
38	Fungi	Colletotrichum fioriniae	170	166
39	Fungi	Colletotrichum gloeosporioides	170	166
40	Fungi	Coniophora puteana	167	163
41	Fungi	Coniosporium apollinis	169	164
42	Fungi	Coprinopsis cinerea	165	160
43	Fungi	Cryptococcus gattii	167	163
44	Fungi	Cryptococcus neoformans	167	163
45	Fungi	Debaryomyces hansenii	167	162
46	Fungi	Dichomitus squalens	170	166
47	Fungi	Endocarpon pusillum	174	170
48	Fungi	Eremothecium cymbalariae	167	163
49	Fungi	Eutypa lata	171	166
50	Fungi	Fomitiporia mediterranea	169	165
51	Fungi	Gibberella zeae	170	166
52	Fungi	Glarea lozoyensis	169	164
53	Fungi	Gloeophyllum trabeum	168	164
54	Fungi	Kazachstania africana	168	163
55	Fungi	Kluyveromyces lactis	167	163
56	Fungi	Komagataella pastoris	167	163
57	Fungi	Laccaria bicolor	167	162
58	Fungi	Lachancea thermotolerans	167	162
59	Fungi	Leptosphaeria maculans	169	165
60	Fungi	Lodderomyces elongisporus	167	163
61	Fungi	Magnaporthe oryzae	170	165
62	Fungi	Marssonina brunnea	169	164
63	Fungi	Melampsora larici-populina	167	162
64	Fungi	Metarhizium acridum	170	166
65	Fungi	Metarhizium anisopliae	170	165
66	Fungi	Meyerozyma guilliermondii	200	162
67	Fungi	Microsporum gypseum	169	165
68	Fungi	Millerozyma farinosa	169	164
69	Fungi	Moniliophthora roreri	168	164
70	Fungi	Myceliophthora thermophila	170	166
71	Fungi	Mycosphaerella graminicola	169	165
72	Fungi	Naumovozyma castellii	167	162
73	Fungi	Naumovozyma dairenensis	167	162
74	Fungi	Nectria haematococca	170	165
75	Fungi	Neofusicoccum parvum	169	164
76	Fungi	Neosartorya fischeri	179	175
77	Fungi	Neurospora crassa	170	166
78	Fungi	Paracoccidioides sp.	182	177
79	Fungi	Penicillium chrysogenum	185	181
80	Fungi	Pestalotiopsis fici	177	173
81	Fungi	Phaeosphaeria nodorum	169	164
82	Fungi	Phanerochaete carnosa	169	165
83	Fungi	Phialophora europaea	174	170
84	Fungi	Pneumocystis murina	167	163
85	Fungi	Pseudocercospora fijiensis	169	165
86	Fungi	Pseudozyma flocculosa	167	163
87	Fungi	Puccinia graminis	166	162
88	Fungi	Punctularia strigosozonata	167	163
89	Fungi	Pyrenophora tritici-repentis	169	164
90	Fungi	Saccharomyces cerevisiae	167	162
91	Fungi	Scheffersomyces stipitis	167	163
92	Fungi	Schizophyllum commune	167	163
93	Fungi	Schizosaccharomyces japonicus	168	163
94	Fungi	Schizosaccharomyces pombe	168	163
95	Fungi	Setosphaeria turcica	169	165
96	Fungi	Sordaria macrospora	171	167
97	Fungi	Spathaspora passalidarum	167	163
98	Fungi	Stereum hirsutum	168	164
99	Fungi	Talaromyces marneffei	178	174
100	Fungi	Talaromyces stipitatus	178	174
101	Fungi	Tetrapisispora blattae	167	162
102	Fungi	Tetrapisispora phaffii	167	162
103	Fungi	Thielavia terrestris	169	165
104	Fungi	Togninia minima	170	165
105	Fungi	Torulaspora delbrueckii	167	162
106	Fungi	Trametes versicolor	168	164
107	Fungi	Tremella mesenterica	167	163
108	Fungi	Trichoderma reesei	170	165
109	Fungi	Uncinocarpus reesii	169	165
110	Fungi	Vanderwaltozyma polyspora	167	162
111	Fungi	Wallemia sebi	162	158
112	Fungi	Yarrowia lipolytica	167	163
113	Fungi	Zygosaccharomyces rouxii	167	162
114	Invertebrates	Acyrthosiphon pisum	173	168
115	Invertebrates	Aedes aegypti	171	167
116	Invertebrates	Amphimedon queenslandica	172	167
117	Invertebrates	Anopheles gambiae	171	167
118	Invertebrates	Apis dorsata	172	168
119	Invertebrates	Apis florea	172	168
120	Invertebrates	Apis mellifera	172	168
121	Invertebrates	Aplysia californica	174	170
122	Invertebrates	Bombus impatiens	172	168
123	Invertebrates	Bombus terrestris	172	168
124	Invertebrates	Bombyx mori	172	168
125	Invertebrates	Branchiostoma floridae	175	161
126	Invertebrates	Brugia malayi	181	176
127	Invertebrates	Caenorhabditis briggsae	181	175
128	Invertebrates	Caenorhabditis elegans	181	175
129	Invertebrates	Caenorhabditis remanei	181	175
130	Invertebrates	Ceratitis capitata	172	167
131	Invertebrates	Ciona intestinalis	170	165
132	Invertebrates	Ciona savignyi	173	168
133	Invertebrates	Culex quinquefasciatus	171	167
134	Invertebrates	Drosophila ananassae	172	167
135	Invertebrates	Drosophila erecta	172	167
136	Invertebrates	Drosophila grimshawi	173	169
137	Invertebrates	Drosophila grimshawi	172	167
138	Invertebrates	Drosophila melanogaster	172	168
139	Invertebrates	Drosophila mojavensis	172	168
140	Invertebrates	Drosophila mojavensis	172	168
141	Invertebrates	Drosophila persimilis	172	168
142	Invertebrates	Drosophila pseudoobscura	172	168
143	Invertebrates	Drosophila sechellia	172	168
144	Invertebrates	Drosophila simulans	172	168
145	Invertebrates	Drosophila virilis	172	168
146	Invertebrates	Drosophila virilis	172	168
147	Invertebrates	Drosophila willistoni	172	168
148	Invertebrates	Drosophila yakuba	172	167
149	Invertebrates	Helobdella robusta	176	162
150	Invertebrates	Hydra vulgaris	180	175
151	Invertebrates	Hydra vulgaris	184	153
152	Invertebrates	Loa loa	181	176
153	Invertebrates	Megachile rotundata	172	168
154	Invertebrates	Metaseiulus occidentalis	174	170
155	Invertebrates	Microplitis demolitor	172	167
156	Invertebrates	Musca domestica	172	168
157	Invertebrates	Nasonia vitripennis	172	168
158	Invertebrates	Opisthorchis viverrini	175	152
159	Invertebrates	Pediculus humanus	160	156
160	Invertebrates	Saccoglossus kowalevskii	171	167
161	Invertebrates	Tribolium castaneum	172	167
162	Invertebrates	Trichinella spiralis	210	172
163	Invertebrates	Trichoplax adhaerens	169	164
164	Plants	Amborella trichopoda	168	164
165	Plants	Aquilegia coerulea	167	163
166	Plants	Aquilegia coerulea	168	164
167	Plants	Arabidopsis lyrata	168	164
168	Plants	Arabidopsis thaliana	168	164
169	Plants	Arabidopsis thaliana	168	164
170	Plants	Boechera stricta	168	164
171	Plants	Brachypodium distachyon	168	164
172	Plants	Brassica rapa	168	164
173	Plants	Brassica rapa	168	164
174	Plants	Brassica rapa	168	164
175	Plants	Capsella grandiflora	169	165
176	Plants	Capsella grandiflora	168	164
177	Plants	Capsella rubella	168	164
178	Plants	Capsella rubella	169	165
179	Plants	Carica papaya	168	164
180	Plants	Carica papaya	167	163
181	Plants	Cicer arietinum	167	163
182	Plants	Cicer arietinum	168	164
183	Plants	Citrus clementina	168	164
184	Plants	Citrus clementina	168	164
185	Plants	Citrus sinensis	168	164
186	Plants	Coccomyxa subellipsoidea	166	161
187	Plants	Coffea canephora	168	164
188	Plants	Coffea canephora	168	164
189	Plants	Cucumis melo	168	164
190	Plants	Cucumis melo	168	164
191	Plants	Cucumis sativus	168	164
192	Plants	Cucumis sativus	206	164
193	Plants	Cyanidioschyzon merolae	169	164
194	Plants	Eucalyptus grandis	170	155
195	Plants	Eucalyptus grandis	158	154
196	Plants	Eutrema salsugineum	168	164
197	Plants	Fragaria vesca	168	164
198	Plants	Galdieria sulphuraria	170	165
199	Plants	Glycine max	168	164
200	Plants	Glycine max	168	164
201	Plants	Glycine max	167	163
202	Plants	Gossypium raimondii	168	164
203	Plants	Gossypium raimondii	168	164
204	Plants	Gossypium raimondii	168	164
205	Plants	Linum usitatissimum	168	164
206	Plants	Manihot esculenta	168	164
207	Plants	Manihot esculenta	168	164
208	Plants	Medicago truncatula	158	157
209	Plants	Medicago truncatula	168	164
210	Plants	Medicago truncatula	168	164
211	Plants	Medicago truncatula	167	163
212	Plants	Medicago truncatula	161	159
213	Plants	Mimulus guttatus	168	164
214	Plants	Mimulus guttatus	168	164
215	Plants	Mimulus guttatus	168	164
216	Plants	Nicotiana benthamiana	165	159
217	Plants	Nicotiana benthamiana	165	155
218	Plants	Nicotiana benthamiana	168	164
219	Plants	Nicotiana benthamiana	221	164
220	Plants	Nicotiana sylvestris	168	164
221	Plants	Nicotiana sylvestris	168	164
222	Plants	Nicotiana tabacum	168	164
223	Plants	Nicotiana tabacum	168	164
224	Plants	Nicotiana tabacum	168	164
225	Plants	Nicotiana tabacum	168	164
226	Plants	Nicotiana tabacum	168	164
227	Plants	Nicotiana tomentosiformis	168	164
228	Plants	Nicotiana tomentosiformis	168	164
229	Plants	Oryza brachyantha	167	163
230	Plants	Oryza sativa	168	164
231	Plants	Panicum virgatum	167	163
232	Plants	Phaseolus vulgaris	168	164
233	Plants	Phaseolus vulgaris	167	163
234	Plants	Phoenix dactylifera	168	164
235	Plants	Phoenix dactylifera	167	163
236	Plants	Phoenix dactylifera	157	153
237	Plants	Phyllostachys heterocycla	167	163
238	Plants	Phyllostachys heterocycla	167	163
239	Plants	Physcomitrella patens	170	166
240	Plants	Physcomitrella patens	170	166
241	Plants	Picea abies	184	162
242	Plants	Picea abies	167	163
243	Plants	Populus trichocarpa	167	163
244	Plants	Populus trichocarpa	168	164
245	Plants	Populus trichocarpa	168	164
246	Plants	Prunus mume	168	163
247	Plants	Ricinus communis	168	164
248	Plants	Ricinus communis	168	164
249	Plants	Selaginella moellendorffii	168	164
250	Plants	Solanum lycopersicum	168	164
251	Plants	Solanum lycopersicum	168	164
252	Plants	Solanum pennellii	168	164
253	Plants	Solanum pennellii	168	164
254	Plants	Solanum pennellii	168	164
255	Plants	Solanum tuberosum	168	164
256	Plants	Theobroma cacao	168	164
257	Plants	Theobroma cacao	168	164
258	Plants	Utricularia gibba	211	164
259	Plants	Utricularia gibba	168	164
260	Plants	Utricularia gibba	168	164
261	Plants	Vitis vinifera	167	163
262	Plants	Vitis vinifera	197	164
263	Plants	Zea mays	167	163
264	Plants	Zea mays	167	163
265	Protozoa	Acanthamoeba castellanii	165	160
266	Protozoa	Acanthamoeba castellanii	191	165
267	Protozoa	Aphanomyces invadans	180	176
268	Protozoa	Babesia bovis	175	170
269	Protozoa	Babesia equi	174	170
270	Protozoa	Cryptosporidium hominis	172	167
271	Protozoa	Cryptosporidium muris	172	168
272	Protozoa	Cryptosporidium parvum	172	167
273	Protozoa	Dictyostelium discoideum	174	170
274	Protozoa	Dictyostelium fasciculatum	176	171
275	Protozoa	Dictyostelium purpureum	171	167
276	Protozoa	Entamoeba dispar	170	166
277	Protozoa	Entamoeba histolytica	170	166
278	Protozoa	Entamoeba invadens	172	168
279	Protozoa	Entamoeba invadens	172	168
280	Protozoa	Entamoeba nuttalli	170	166
281	Protozoa	Guillardia theta	171	166
282	Protozoa	Ichthyophthirius multifiliis	169	165
283	Protozoa	Leishmania braziliensis	170	166
284	Protozoa	Leishmania donovani	170	166
285	Protozoa	Leishmania infantum	170	166
286	Protozoa	Leishmania major	170	166
287	Protozoa	Leishmania mexicana	170	166
288	Protozoa	Naegleria gruberi	172	168
289	Protozoa	Nannochloropsis gaditana	180	174
290	Protozoa	Neospora caninum	171	167
291	Protozoa	Paramecium tetraurelia	173	169
292	Protozoa	Paramecium tetraurelia	194	168
293	Protozoa	Phaeodactylum tricornutum	180	175
294	Protozoa	Phytophthora infestans	180	176
295	Protozoa	Phytophthora parasitica	180	176
296	Protozoa	Plasmodium berghei	171	166
297	Protozoa	Plasmodium chabaudi	171	166
298	Protozoa	Plasmodium falciparum	171	166
299	Protozoa	Plasmodium inui	171	166
300	Protozoa	Plasmodium knowlesi	171	166
301	Protozoa	Plasmodium vinckei	171	166
302	Protozoa	Plasmodium vivax	171	166
303	Protozoa	Plasmodium yoelii	171	166
304	Protozoa	Saprolegnia diclina	180	176
305	Protozoa	Tetrahymena thermophila	169	165
306	Protozoa	Theileria annulata	173	168
307	Protozoa	Theileria parva	173	168
308	Protozoa	Toxoplasma gondii	171	167
309	Protozoa	Trypanosoma brucei	170	166
310	Protozoa	Trypanosoma brucei	170	166
311	Protozoa	Trypanosoma cruzi	170	166
312	Protozoa	Trypanosoma cruzi	170	166
313	Mammals	Ailuropoda melanoleuca	172	168
314	Mammals	Balaenoptera acutorostrata	172	168
315	Mammals	Balaenoptera acutorostrata	160	156
316	Mammals	Bos mutus	194	168
317	Mammals	Bos taurus	172	168
318	Mammals	Bubalus bubalis	219	168
319	Mammals	Bubalus bubalis	172	168
320	Mammals	Callithrix jacchus	172	168
321	Mammals	Callithrix jacchus	172	168
322	Mammals	Callithrix jacchus	172	168
323	Mammals	Callithrix jacchus	172	168
324	Mammals	Callithrix jacchus	172	168
325	Mammals	Camelus ferus	160	156
326	Mammals	Canis lupus	172	168
327	Mammals	Capra hircus	172	168
328	Mammals	Cavia porcellus	172	168
329	Mammals	Ceratotherium simum	172	168
330	Mammals	Chinchilla lanigera	209	166
331	Mammals	Chinchilla lanigera	172	168
332	Mammals	Chlorocebus sabaeus	172	168
333	Mammals	Chlorocebus sabaeus	166	162
334	Mammals	Chrysochloris asiatica	210	168
335	Mammals	Condylura cristata	172	168
336	Mammals	Condylura cristata	172	168
337	Mammals	Cricetulus griseus	172	168
338	Mammals	Dasypus novemcinctus	172	168
339	Mammals	Dipodomys ordii	177	168
340	Mammals	Echinops telfairi	172	168
341	Mammals	Echinops telfairi	172	168
342	Mammals	Echinops telfairi	170	166
343	Mammals	Echinops telfairi	182	154
344	Mammals	Echinops telfairi	172	168
345	Mammals	Elephantulus edwardii	171	167
346	Mammals	Elephantulus edwardii	172	168
347	Mammals	Elephantulus edwardii	172	168
348	Mammals	Elephantulus edwardii	172	168
349	Mammals	Elephantulus edwardii	171	167
350	Mammals	Elephantulus edwardii	172	168
351	Mammals	Elephantulus edwardii	172	168
352	Mammals	Elephantulus edwardii	172	168
353	Mammals	Elephantulus edwardii	179	175
354	Mammals	Eptesicus fuscus	172	168
355	Mammals	Equus caballus	159	159
356	Mammals	Equus caballus	168	164
357	Mammals	Equus przewalskii	172	168
358	Mammals	Erinaceus europaeus	172	168
359	Mammals	Felis catus	172	168
360	Mammals	Galeopterus variegatus	172	168
361	Mammals	Gorilla gorilla	172	168
362	Mammals	Heterocephalus glaber	194	154
363	Mammals	Heterocephalus glaber	186	156
364	Mammals	Heterocephalus glaber	165	156
365	Mammals	Heterocephalus glaber	172	168
366	Mammals	Homo sapiens	197	168
367	Mammals	Ictidomys tridecemlineatus	181	168
368	Mammals	Ictidomys tridecemlineatus	163	158
369	Mammals	Ictidomys tridecemlineatus	172	168
370	Mammals	Jaculus jaculus	175	160
371	Mammals	Leptonychotes weddellii	173	169
372	Mammals	Leptonychotes weddellii	191	168
373	Mammals	Lipotes vexillifer	172	168
374	Mammals	Lipotes vexillifer	172	168
375	Mammals	Lipotes vexillifer	172	168
376	Mammals	Loxodonta africana	172	168
377	Mammals	Loxodonta africana	166	160
378	Mammals	Macaca fascicularis	172	168
379	Mammals	Macaca fascicularis	160	156
380	Mammals	Macaca fascicularis	172	168
381	Mammals	Macaca fascicularis	172	168
382	Mammals	Macaca mulatta	160	156
383	Mammals	Macaca mulatta	172	168
384	Mammals	Macaca mulatta	172	168
385	Mammals	Macaca mulatta	172	168
386	Mammals	Mesocricetus auratus	172	168
387	Mammals	Mesocricetus auratus	172	168
388	Mammals	Microcebus murinus	183	168
389	Mammals	Microtus ochrogaster	173	169
390	Mammals	Monodelphis domestica	172	168
391	Mammals	Monodelphis domestica	209	163
392	Mammals	Monodelphis domestica	211	168
393	Mammals	Mus musculus	172	168
394	Mammals	Mustela putorius	175	168
395	Mammals	Myotis brandtii	172	168
396	Mammals	Myotis brandtii	181	156
397	Mammals	Myotis davidii	160	156
398	Mammals	Myotis lucifugus	169	165
399	Mammals	Myotis lucifugus	193	168
400	Mammals	Myotis lucifugus	181	156
401	Mammals	Myotis lucifugus	172	168
402	Mammals	Myotis lucifugus	170	166
403	Mammals	Nannospalax galili	172	168
404	Mammals	Nomascus leucogenys	160	156
405	Mammals	Nomascus leucogenys	173	169
406	Mammals	Ochotona princeps	172	168
407	Mammals	Octodon degus	199	165
408	Mammals	Octodon degus	183	155
409	Mammals	Octodon degus	164	160
410	Mammals	Octodon degus	160	155
411	Mammals	Octodon degus	172	167
412	Mammals	Octodon degus	160	156
413	Mammals	Octodon degus	172	168
414	Mammals	Octodon degus	172	168
415	Mammals	Odobenus rosmarus	172	168
416	Mammals	Odobenus rosmarus	198	168
417	Mammals	Odobenus rosmarus	172	168
418	Mammals	Orcinus orca	172	168
419	Mammals	Orcinus orca	171	167
420	Mammals	Orycteropus afer	172	168
421	Mammals	Oryctolagus cuniculus	172	168
422	Mammals	Otolemur garnettii	172	168
423	Mammals	Ovis aries	172	168
424	Mammals	Ovis aries	160	156
425	Mammals	Pan paniscus	172	168
426	Mammals	Pan troglodytes	172	168
427	Mammals	Pan troglodytes	172	168
428	Mammals	Panthera tigris	160	156
429	Mammals	Pantholops hodgsonii	172	168
430	Mammals	Papio anubis	172	168
431	Mammals	Papio anubis	172	168
432	Mammals	Physeter catodon	172	168
433	Mammals	Physeter catodon	190	168
434	Mammals	Physeter catodon	166	161
435	Mammals	Physeter catodon	169	165
436	Mammals	Physeter catodon	159	155
437	Mammals	Physeter catodon	171	167
438	Mammals	Physeter catodon	172	168
439	Mammals	Pongo abelii	173	169
440	Mammals	Pongo abelii	172	168
441	Mammals	Procavia capensis	188	168
442	Mammals	Pteropus alecto	160	156
443	Mammals	Rattus norvegicus	172	168
444	Mammals	Saimiri boliviensis	172	168
445	Mammals	Sorex araneus	160	156
446	Mammals	Sus scrofa	172	168
447	Mammals	Sus scrofa	171	167
448	Mammals	Tarsius syrichta	152	152
449	Mammals	Trichechus manatus	172	168
450	Mammals	Tupaia chinensis	172	168
451	Mammals	Tupaia chinensis	172	168
452	Mammals	Tupaia chinensis	169	165
453	Mammals	Tursiops truncatus	172	168
454	Mammals	Vicugna pacos	198	168
455	Mammals	Vicugna pacos	172	168
456	Mammals	Vicugna pacos	171	167
457	Vertebrate others	Alligator mississippiensis	172	168
458	Vertebrate others	Anolis carolinensis	172	168
459	Vertebrate others	Astyanax mexicanus	171	167
460	Vertebrate others	Callorhinchus milii	172	168
461	Vertebrate others	Chrysemys picta	159	155
462	Vertebrate others	Corvus brachyrhynchos	160	156
463	Vertebrate others	Cynoglossus semilaevis	170	165
464	Vertebrate others	Danio rerio	171	167
465	Vertebrate others	Ficedula albicollis	160	156
466	Vertebrate others	Gadus morhua	161	157
467	Vertebrate others	Gallus gallus	172	168
468	Vertebrate others	Gasterosteus aculeatus	171	166
469	Vertebrate others	Geospiza fortis	160	156
470	Vertebrate others	Haplochromis burtoni	170	166
471	Vertebrate others	Latimeria chalumnae	169	166
472	Vertebrate others	Latimeria chalumnae	172	168
473	Vertebrate others	Lepisosteus oculatus	176	166
474	Vertebrate others	Maylandia zebra	170	166
475	Vertebrate others	Meleagris gallopavo	160	156
476	Vertebrate others	Melopsittacus undulatus	160	156
477	Vertebrate others	Neolamprologus brichardi	170	166
478	Vertebrate others	Oreochromis niloticus	170	166
479	Vertebrate others	Oryzias latipes	168	164
480	Vertebrate others	Petromyzon marinus	172	168
481	Vertebrate others	Poecilia formosa	170	165
482	Vertebrate others	Poecilia reticulata	170	165
483	Vertebrate others	Pseudopodoces humilis	178	174
484	Vertebrate others	Pundamilia nyererei	170	166
485	Vertebrate others	Python bivittatus	160	156
486	Vertebrate others	Serinus canaria	198	156
487	Vertebrate others	Stegastes partitus	171	167
488	Vertebrate others	Taeniopygia guttata	172	168
489	Vertebrate others	Takifugu rubripes	171	166
490	Vertebrate others	Tetraodon nigroviridis	171	166
491	Vertebrate others	Xenopus tropicalis	172	167
492	Vertebrate others	Xiphophorus maculatus	170	165
493	Vertebrate others	Zonotrichia albicollis	167	159
